# Supplementary material for: The effects of antenatal depression and antidepressant treatment on placental gene expression
Source: Front Cell Neurosci. 2015 Jan 13;8:465. doi: 10.3389/fncel.2014.00465 (PMC4292720; doi:10.3389/fncel.2014.00465)
Supplement: Supplementary file 1 [file DataSheet1.XLSX]

## Sheet: Blad1
Probe Set ID	Gene Title	Gene Symbol	AveExpr	logFC	adj.P.Val	control (1120)	control (1240)	control (1314)	control (1411)	control (1913)	depressed (17)	depressed (1857)	depressed (1923)	depressed (242)	depressed (634)	Transcript Cluster ID	Gene Title	Gene Symbol	Chromosome	Exon Probe Set ID	Transcript Cluster Start	Transcript Cluster Length	Transcript ID	Transcript Description	GO_biological_process	GO_cellular_component	GO_molecular_function
8108629	vault RNA 1-2	VTRNA1-2	6.72508	2.28067	0.0263353	5.61648	6.16183	5.6362	5.48845	5.32947	9.3213	8.10159	5.91548	7.27776	8.40221	8108629	vault RNA 1-2	VTRNA1-2	5	8108630	140098511	86	NR_026704	Homo sapiens vault RNA 1-2 (VTRNA1-2), non-coding RNA.	---	---	---
8058201	---	---	6.33576	1.14159	0.190562	5.3541	5.09941	5.89605	5.88612	6.94501	5.43802	7.41803	7.49093	7.38313	6.44678	8058201	---	---	2	8058202	202145203	399	AK055262	Homo sapiens cDNA FLJ30700 fis, clone FCBBF2000940.	---	---	---
7963421	keratin 6A	KRT6A	8.19705	1.00867	0.639487	7.57141	9.05951	6.81155	7.73187	7.28924	7.28552	11.0114	10.8653	7.62699	6.71776	7963421	keratin 6A	KRT6A	12	7963422 /// 7963423 /// 7963424 /// 7963425 /// 7963426	52880958	6064	NM_005554 /// BC008807 /// ENST00000330722 /// ENST00000452121	Homo sapiens keratin 6A (KRT6A), mRNA. /// Homo sapiens keratin 6A, mRNA (cDNA clone MGC:10443 IMAGE:3947610), complete cds. /// Keratin, type II cytoskeletal 6A gene:ENSG00000205420 /// 58 kDa protein gene:ENSG00000205420	NM_005554 // GO:0007398 // ectoderm development // traceable author statement /// NM_005554 // GO:0008284 // positive regulation of cell proliferation // non-traceable author statement /// NM_005554 // GO:0030154 // cell differentiation // non-traceable author statement /// ENST00000330722 // GO:0007398 // ectoderm development // traceable author statement /// ENST00000330722 // GO:0008284 // pos…	NM_005554 // GO:0005882 // intermediate filament // traceable author statement /// NM_005554 // GO:0045095 // keratin filament // inferred from electronic annotation /// ENST00000330722 // GO:0005575 // cellular_component // no biological data available /// ENST00000330722 // GO:0045095 // keratin filament // inferred from electronic annotation /// BC008807 // GO:0005882 // intermediate filament …	NM_005554 // GO:0005200 // structural constituent of cytoskeleton // non-traceable author statement /// NM_005554 // GO:0005515 // protein binding // inferred from physical interaction /// ENST00000330722 // GO:0005200 // structural constituent of cytoskeleton // non-traceable author statement /// ENST00000330722 // GO:0005515 // protein binding // inferred from physical interaction /// BC008807 …
8170990	small nucleolar RNA, H/ACA box 36A	SNORA36A	6.67542	0.965816	0.230223	5.96228	6.0527	6.16132	6.91174	6.07656	6.57259	7.82291	7.20076	5.58541	8.40795	8170990	small nucleolar RNA, H/ACA box 36A	SNORA36A	X	8170991	153996803	131	NR_002969	Homo sapiens small nucleolar RNA, H/ACA box 36A (SNORA36A), non-coding RNA.	---	---	---
7919787	HORMA domain containing 1	HORMAD1	6.09911	0.964079	0.264817	5.19304	5.32791	6.16531	5.75762	6.02546	7.78365	5.61257	7.25701	7.02853	4.83996	7919787	HORMA domain containing 1	HORMAD1	1	7919788 /// 7919789 /// 7919790 /// 7919791 /// 7919792 /// 7919793 /// 7919794 /// 7919795 /// 7919796 /// 7919797 /// 7919798 /// 7919799	150670536	22842	uc001evk.1 /// uc001evl.1 /// uc001evm.1 /// AL136755 /// NM_032132 /// AY626344 /// BC033014 /// BC047406 /// ENST00000361824 /// ENST00000368993 /// ENST00000322343 /// ENST00000368992 /// ENST00000368995 /// ENST00000368987 /// ENST00000442853	/// /// /// Homo sapiens mRNA; cDNA DKFZp434A1315 (from clone DKFZp434A1315). /// Homo sapiens HORMA domain containing 1 (HORMAD1), mRNA. /// Homo sapiens NOHMA mRNA, complete cds. /// Homo sapiens HORMA domain containing 1, mRNA (cDNA clone MGC:26754 IMAGE:4827705), complete cds. /// Homo sapiens HORMA domain containing 1, mRNA (cDNA clone MGC:48336 IMAGE:5298160), complete cds. /// Isoform 1 of…	NM_032132 // GO:0007067 // mitosis // inferred from electronic annotation /// NM_032132 // GO:0007126 // meiosis // inferred from electronic annotation /// ENST00000361824 // GO:0007067 // mitosis // inferred from electronic annotation /// AY626344 // GO:0007067 // mitosis // inferred from electronic annotation /// AY626344 // GO:0007126 // meiosis // inferred from electronic annotation /// BC047…	NM_032132 // GO:0005634 // nucleus // inferred from direct assay /// ENST00000361824 // GO:0005634 // nucleus // inferred from direct assay /// AY626344 // GO:0005634 // nucleus // inferred from direct assay /// BC047406 // GO:0005634 // nucleus // inferred from direct assay /// BC033014 // GO:0005634 // nucleus // inferred from direct assay /// ENST00000322343 // GO:0005634 // nucleus // inferre…	---
8006594	chemokine (C-C motif) ligand 18 (pulmonary and activation-regulated)	CCL18	7.40461	0.886699	0.61058	8.26461	6.6713	6.27826	7.08279	6.50935	6.44805	9.68274	9.48413	6.45261	7.17228	8006594	chemokine (C-C motif) ligand 18 (pulmonary and activation-regulated)	CCL18	17	8006595 /// 8006596 /// 8006597 /// 8006598 /// 8006599 /// 8006600 /// 8006601	34391640	7201	NM_002988 /// Y13710 /// ENST00000004921	Homo sapiens chemokine (C-C motif) ligand 18 (pulmonary and activation-regulated) (CCL18), mRNA. /// Homo sapiens mRNA for alternative activated macrophage specific CC chemokine 1. /// C-C motif chemokine 18 gene:ENSG00000006074	NM_002988 // GO:0006935 // chemotaxis // inferred from electronic annotation /// NM_002988 // GO:0006954 // inflammatory response // inferred from electronic annotation /// NM_002988 // GO:0006955 // immune response // inferred from electronic annotation /// NM_002988 // GO:0007154 // cell communication // traceable author statement /// NM_002988 // GO:0007165 // signal transduction // traceable …	NM_002988 // GO:0005576 // extracellular region // inferred from electronic annotation /// NM_002988 // GO:0005615 // extracellular space // inferred from electronic annotation /// ENST00000004921 // GO:0005576 // extracellular region // inferred from electronic annotation /// ENST00000004921 // GO:0005615 // extracellular space // inferred from electronic annotation /// Y13710 // GO:0005576 // e…	NM_002988 // GO:0008009 // chemokine activity // inferred from electronic annotation /// ENST00000004921 // GO:0008009 // chemokine activity // traceable author statement /// Y13710 // GO:0008009 // chemokine activity // inferred from electronic annotation
8033674	mucin 16, cell surface associated	MUC16	7.33845	0.850231	0.464655	6.79795	6.06821	6.7555	7.40726	7.17056	6.35713	9.06891	9.71598	7.33351	6.70947	8033674	mucin 16, cell surface associated	MUC16	19	8033675 /// 8033676 /// 8033677 /// 8033678 /// 8033679 /// 8033680 /// 8033681 /// 8033682 /// 8033683 /// 8033684 /// 8033685 /// 8033686 /// 8033687 /// 8033688 /// 8033689 /// 8033690 /// 8033691 /// 8033692 /// 8033693 /// 8033694 /// 8033695 /// 8033696 /// 8033697 /// 8033698 /// 8033699 /// 8033700 /// 8033701 /// 8033702 /// 8033703 /// 8033704 /// 8033705 /// 8033706 /// 8033707 /// 803…	8959520	132498	uc002mkp.1 /// NM_024690 /// AF414442 /// GENSCAN00000015837 /// ENST00000380951 /// ENST00000380947 /// ENST00000441155 /// ENST00000331986 /// ENST00000380955 /// ENST00000380941 /// ENST00000397910	/// Homo sapiens mucin 16, cell surface associated (MUC16), mRNA. /// Homo sapiens ovarian cancer related tumor marker CA125 mRNA, complete cds. /// cdna:Genscan chromosome:GRCh37:19:8959608:9080555:-1 /// cdna:known chromosome:GRCh37:19:8959522:9003694:-1 gene:ENSG00000205631 /// cdna:novel chromosome:GRCh37:19:9004870:9026324:-1 gene:ENSG00000232861 /// cdna:novel chromosome:GRCh37:19:9004870:9…	NM_024690 // GO:0007155 // cell adhesion // non-traceable author statement /// AF414442 // GO:0007155 // cell adhesion // non-traceable author statement /// ENST00000331986 // GO:0007155 // cell adhesion // non-traceable author statement /// ENST00000380955 // GO:0007155 // cell adhesion // non-traceable author statement /// ENST00000397910 // GO:0007155 // cell adhesion // non-traceable author s…	NM_024690 // GO:0005576 // extracellular region // inferred from electronic annotation /// NM_024690 // GO:0005615 // extracellular space // inferred from electronic annotation /// NM_024690 // GO:0005886 // plasma membrane // inferred from electronic annotation /// NM_024690 // GO:0016021 // integral to membrane // inferred from electronic annotation /// NM_024690 // GO:0019898 // extrinsic to m…	NM_024690 // GO:0005515 // protein binding // inferred from physical interaction /// AF414442 // GO:0005515 // protein binding // inferred from physical interaction /// ENST00000331986 // GO:0005515 // protein binding // inferred from physical interaction /// ENST00000380955 // GO:0005515 // protein binding // inferred from physical interaction /// ENST00000397910 // GO:0005515 // protein binding…
8176624	DEAD (Asp-Glu-Ala-Asp) box polypeptide 3, Y-linked	DDX3Y	7.0941	0.791702	0.847449	8.91073	5.06887	4.72234	9.47336	5.31593	5.22356	8.32197	5.34494	8.83723	9.72206	8176624	DEAD (Asp-Glu-Ala-Asp) box polypeptide 3, Y-linked	DDX3Y	Y	8176625 /// 8176626 /// 8176627 /// 8176628 /// 8176629 /// 8176630 /// 8176631 /// 8176632 /// 8176633 /// 8176634 /// 8176635 /// 8176636 /// 8176637 /// 8176638 /// 8176639 /// 8176640 /// 8176641 /// 8176642 /// 8176643	15016019	16371	NM_004660 /// NM_001122665 /// AF000984 /// ENST00000360160 /// ENST00000454054 /// ENST00000336079 /// ENST00000420730 /// ENST00000440554	Homo sapiens DEAD (Asp-Glu-Ala-Asp) box polypeptide 3, Y-linked (DDX3Y), transcript variant 2, mRNA. /// Homo sapiens DEAD (Asp-Glu-Ala-Asp) box polypeptide 3, Y-linked (DDX3Y), transcript variant 1, mRNA. /// Homo sapiens dead box, Y isoform (DBY) mRNA, alternative transcript 2, complete cds. /// ATP-dependent RNA helicase DDX3Y gene:ENSG00000067048 /// cDNA FLJ59914, highly similar to ATP-depen…	---	NM_001122665 // GO:0005634 // nucleus // inferred from electronic annotation /// NM_001122665 // GO:0005737 // cytoplasm // inferred from direct assay /// NM_001122665 // GO:0005886 // plasma membrane // inferred from direct assay /// NM_004660 // GO:0005634 // nucleus // inferred from electronic annotation /// NM_004660 // GO:0005737 // cytoplasm // inferred from direct assay /// NM_004660 // GO…	NM_001122665 // GO:0000166 // nucleotide binding // inferred from electronic annotation /// NM_001122665 // GO:0003677 // DNA binding // inferred from electronic annotation /// NM_001122665 // GO:0003723 // RNA binding // inferred from electronic annotation /// NM_001122665 // GO:0004386 // helicase activity // inferred from electronic annotation /// NM_001122665 // GO:0005524 // ATP binding // i…
8177137	ubiquitously transcribed tetratricopeptide repeat gene, Y-linked	UTY	6.78792	0.784199	0.836716	8.70186	4.76434	4.99587	9.00187	4.51517	5.08677	8.18636	4.94543	8.54288	9.13865	8177137	ubiquitously transcribed tetratricopeptide repeat gene, Y-linked	UTY	Y	8177138 /// 8177139 /// 8177140 /// 8177141 /// 8177142 /// 8177143 /// 8177144 /// 8177145 /// 8177146 /// 8177147 /// 8177148 /// 8177149 /// 8177150 /// 8177151 /// 8177152 /// 8177153 /// 8177154 /// 8177155 /// 8177156 /// 8177157 /// 8177158 /// 8177159 /// 8177160 /// 8177161 /// 8177162 /// 8177163 /// 8177164 /// 8177165 /// 8177166 /// 8177167 /// 8177168	15360259	232294	NM_182659 /// NM_182660 /// NM_007125 /// AF000994 /// ENST00000331397 /// ENST00000382896 /// ENST00000362096 /// ENST00000329134 /// ENST00000382893 /// ENST00000425122	Homo sapiens ubiquitously transcribed tetratricopeptide repeat gene, Y-linked (UTY), transcript variant 2, mRNA. /// Homo sapiens ubiquitously transcribed tetratricopeptide repeat gene, Y-linked (UTY), transcript variant 1, mRNA. /// Homo sapiens ubiquitously transcribed tetratricopeptide repeat gene, Y-linked (UTY), transcript variant 3, mRNA. /// Homo sapiens ubiquitous TPR motif, Y isoform (UT…	NM_007125 // GO:0016568 // chromatin modification // inferred from electronic annotation /// NM_007125 // GO:0055114 // oxidation reduction // inferred from electronic annotation /// NM_182659 // GO:0016568 // chromatin modification // inferred from electronic annotation /// NM_182659 // GO:0055114 // oxidation reduction // inferred from electronic annotation /// NM_182660 // GO:0016568 // chroma…	NM_007125 // GO:0005634 // nucleus // inferred from direct assay /// NM_007125 // GO:0005730 // nucleolus // inferred from direct assay /// NM_182659 // GO:0005634 // nucleus // inferred from direct assay /// NM_182659 // GO:0005730 // nucleolus // inferred from direct assay /// NM_182660 // GO:0005634 // nucleus // inferred from direct assay /// NM_182660 // GO:0005730 // nucleolus // inferred f…	NM_007125 // GO:0005488 // binding // inferred from electronic annotation /// NM_007125 // GO:0016491 // oxidoreductase activity // inferred from electronic annotation /// NM_007125 // GO:0016702 // oxidoreductase activity, acting on single donors with incorporation of molecular oxygen, incorporation of two atoms of oxygen // inferred from electronic annotation /// NM_007125 // GO:0046872 // meta…
8176375	ribosomal protein S4, Y-linked 1	RPS4Y1	7.05193	0.782242	0.76958	8.57397	5.37943	5.49581	8.52154	5.33329	5.17183	8.75479	5.58473	8.87813	8.82577	8176375	ribosomal protein S4, Y-linked 1	RPS4Y1	Y	8176376 /// 8176377 /// 8176378 /// 8176379 /// 8176380 /// 8176381 /// 8176382 /// 8176383	2709527	25470	NM_001008 /// AK222594 /// ENST00000250784 /// ENST00000430575	Homo sapiens ribosomal protein S4, Y-linked 1 (RPS4Y1), mRNA. /// Homo sapiens mRNA for ribosomal protein S4, Y-linked 1 Y isoform variant, clone: CAS09424. /// 40S ribosomal protein S4, Y isoform 1 gene:ENSG00000129824 /// Ribosomal protein S4, Y-linked 1 gene:ENSG00000129824	NM_001008 // GO:0006412 // translation // inferred from mutant phenotype /// NM_001008 // GO:0006414 // translational elongation // not recorded /// NM_001008 // GO:0007275 // multicellular organismal development // inferred from mutant phenotype /// ENST00000250784 // GO:0006414 // translational elongation // not recorded /// ENST00000250784 // GO:0007275 // multicellular organismal development …	NM_001008 // GO:0005622 // intracellular // inferred from electronic annotation /// NM_001008 // GO:0005829 // cytosol // not recorded /// NM_001008 // GO:0005840 // ribosome // inferred from electronic annotation /// NM_001008 // GO:0005844 // polysome // inferred from direct assay /// NM_001008 // GO:0022627 // cytosolic small ribosomal subunit // non-traceable author statement /// ENST00000250…	NM_001008 // GO:0003723 // RNA binding // traceable author statement /// NM_001008 // GO:0003735 // structural constituent of ribosome // inferred from mutant phenotype /// NM_001008 // GO:0019843 // rRNA binding // inferred from electronic annotation /// ENST00000250784 // GO:0003735 // structural constituent of ribosome // inferred from mutant phenotype /// ENST00000250784 // GO:0019843 // rRNA…
7979721	chromosome 14 open reading frame 83	C14orf83	6.93443	0.779884	0.155689	5.91074	6.62593	6.85432	6.27244	7.04242	7.02855	7.46042	6.93433	7.48363	7.73147	7979721	chromosome 14 open reading frame 83	C14orf83	14	7979722 /// 7979723 /// 7979724	67936983	45038	uc001xjj.1 /// uc001xjk.1 /// NM_182526 /// AK090706 /// BC104940 /// BC104942 /// GENSCAN00000034049 /// ENST00000394512 /// ENST00000357461	/// /// Homo sapiens chromosome 14 open reading frame 83 (C14orf83), mRNA. /// Homo sapiens cDNA FLJ33387 fis, clone BRACE2006636. /// Homo sapiens chromosome 14 open reading frame 83, mRNA (cDNA clone MGC:132600 IMAGE:8143943), complete cds. /// Homo sapiens chromosome 14 open reading frame 83, mRNA (cDNA clone MGC:132602 IMAGE:8143945), complete cds. /// cdna:Genscan chromosome:GRCh37:14:679401…	---	NM_182526 // GO:0016020 // membrane // inferred from electronic annotation /// NM_182526 // GO:0016021 // integral to membrane // inferred from electronic annotation /// BC104940 // GO:0016020 // membrane // inferred from electronic annotation /// BC104940 // GO:0016021 // integral to membrane // inferred from electronic annotation /// BC104942 // GO:0016020 // membrane // inferred from electroni…	---
7946048	hemoglobin, gamma G /// hemoglobin, gamma A	HBG2 /// HBG1	11.8837	0.750476	0.267253	11.8776	11.3111	11.0905	11.7064	11.5569	11.5074	12.5561	11.6143	12.7085	12.9086	7946048	hemoglobin, gamma G /// hemoglobin, gamma A	HBG2 /// HBG1	11	7946049 /// 7946050 /// 7946051 /// 7946052 /// 7946053	5269313	1809	NM_000184 /// NM_000559 /// BC010913 /// BC029387 /// ENST00000440157 /// ENST00000330597 /// ENST00000380256 /// ENST00000380259 /// ENST00000399563 /// ENST00000336906 /// ENST00000380247 /// ENST00000444587	Homo sapiens hemoglobin, gamma G (HBG2), mRNA. /// Homo sapiens hemoglobin, gamma A (HBG1), mRNA. /// Homo sapiens hemoglobin, gamma A, mRNA (cDNA clone MGC:13465 IMAGE:4133117), complete cds. /// Homo sapiens hemoglobin, gamma G, mRNA (cDNA clone MGC:32595 IMAGE:4762402), complete cds. /// 17 kDa protein gene:ENSG00000213934 /// cdna:known chromosome:GRCh37:11:5269513:5271117:-1 gene:ENSG0000021…	NM_000559 // GO:0006810 // transport // inferred from electronic annotation /// NM_000559 // GO:0015671 // oxygen transport // inferred from electronic annotation /// NM_000184 // GO:0006810 // transport // inferred from electronic annotation /// NM_000184 // GO:0015671 // oxygen transport // inferred from electronic annotation /// ENST00000380259 // GO:0006810 // transport // inferred from elect…	NM_000559 // GO:0005833 // hemoglobin complex // inferred from electronic annotation /// NM_000184 // GO:0005833 // hemoglobin complex // inferred from electronic annotation /// ENST00000380259 // GO:0005833 // hemoglobin complex // inferred from electronic annotation /// ENST00000336906 // GO:0005833 // hemoglobin complex // inferred from electronic annotation /// BC029387 // GO:0005833 // hemog…	NM_000559 // GO:0005344 // oxygen transporter activity // inferred from electronic annotation /// NM_000559 // GO:0005515 // protein binding // inferred from physical interaction /// NM_000559 // GO:0019825 // oxygen binding // inferred from electronic annotation /// NM_000559 // GO:0020037 // heme binding // inferred from electronic annotation /// NM_000559 // GO:0046872 // metal ion binding // …
7946054	hemoglobin, gamma G /// hemoglobin, gamma A	HBG2 /// HBG1	11.8837	0.750476	0.267253	11.8776	11.3111	11.0905	11.7064	11.5569	11.5074	12.5561	11.6143	12.7085	12.9086	7946054	hemoglobin, gamma G /// hemoglobin, gamma A	HBG2 /// HBG1	11	7946055 /// 7946056 /// 7946057 /// 7946058 /// 7946059 /// 7946060	5274420	252415	NM_000184 /// NM_000559 /// BC010913 /// BC029387 /// ENST00000440157 /// ENST00000330597 /// ENST00000380256 /// ENST00000380259 /// ENST00000380252 /// ENST00000399563 /// ENST00000336906 /// ENST00000380247 /// ENST00000444587	Homo sapiens hemoglobin, gamma G (HBG2), mRNA. /// Homo sapiens hemoglobin, gamma A (HBG1), mRNA. /// Homo sapiens hemoglobin, gamma A, mRNA (cDNA clone MGC:13465 IMAGE:4133117), complete cds. /// Homo sapiens hemoglobin, gamma G, mRNA (cDNA clone MGC:32595 IMAGE:4762402), complete cds. /// 17 kDa protein gene:ENSG00000213934 /// cdna:known chromosome:GRCh37:11:5269513:5271117:-1 gene:ENSG0000021…	NM_000559 // GO:0006810 // transport // inferred from electronic annotation /// NM_000559 // GO:0015671 // oxygen transport // inferred from electronic annotation /// NM_000184 // GO:0006810 // transport // inferred from electronic annotation /// NM_000184 // GO:0015671 // oxygen transport // inferred from electronic annotation /// ENST00000380259 // GO:0006810 // transport // inferred from elect…	NM_000559 // GO:0005833 // hemoglobin complex // inferred from electronic annotation /// NM_000184 // GO:0005833 // hemoglobin complex // inferred from electronic annotation /// ENST00000380259 // GO:0005833 // hemoglobin complex // inferred from electronic annotation /// ENST00000336906 // GO:0005833 // hemoglobin complex // inferred from electronic annotation /// BC029387 // GO:0005833 // hemog…	NM_000559 // GO:0005344 // oxygen transporter activity // inferred from electronic annotation /// NM_000559 // GO:0005515 // protein binding // inferred from physical interaction /// NM_000559 // GO:0019825 // oxygen binding // inferred from electronic annotation /// NM_000559 // GO:0020037 // heme binding // inferred from electronic annotation /// NM_000559 // GO:0046872 // metal ion binding // …
7963410	keratin 6B /// keratin 6C /// keratin 6A	KRT6B /// KRT6C /// KRT6A	9.12207	0.748096	0.634956	8.42075	9.63046	8.17097	8.8957	8.47288	8.11782	11.1561	11.5335	8.60495	8.2176	7963410	keratin 6B /// keratin 6C /// keratin 6A	KRT6B /// KRT6C /// KRT6A	12	7963411 /// 7963412 /// 7963413 /// 7963414 /// 7963415 /// 7963416 /// 7963417 /// 7963418 /// 7963419 /// 7963420	52862300	5269	NM_005555 /// NM_173086 /// NM_005554 /// BC008807 /// BC034535 /// BC110639 /// ENST00000252252 /// ENST00000252250 /// ENST00000411979 /// ENST00000330722 /// ENST00000452121	Homo sapiens keratin 6B (KRT6B), mRNA. /// Homo sapiens keratin 6C (KRT6C), mRNA. /// Homo sapiens keratin 6A (KRT6A), mRNA. /// Homo sapiens keratin 6A, mRNA (cDNA clone MGC:10443 IMAGE:3947610), complete cds. /// Homo sapiens keratin 6B, mRNA (cDNA clone MGC:24922 IMAGE:4754558), complete cds. /// Homo sapiens keratin 6C, mRNA (cDNA clone MGC:102925 IMAGE:4754834), complete cds. /// Keratin, ty…	NM_173086 // GO:0007010 // cytoskeleton organization // non-traceable author statement /// NM_005555 // GO:0007398 // ectoderm development // traceable author statement /// NM_005554 // GO:0007398 // ectoderm development // traceable author statement /// NM_005554 // GO:0008284 // positive regulation of cell proliferation // non-traceable author statement /// NM_005554 // GO:0030154 // cell diffe…	NM_173086 // GO:0005882 // intermediate filament // non-traceable author statement /// NM_173086 // GO:0045095 // keratin filament // inferred from electronic annotation /// NM_005555 // GO:0045095 // keratin filament // inferred from electronic annotation /// NM_005554 // GO:0005882 // intermediate filament // traceable author statement /// NM_005554 // GO:0045095 // keratin filament // inferred…	NM_173086 // GO:0005198 // structural molecule activity // non-traceable author statement /// NM_005555 // GO:0005200 // structural constituent of cytoskeleton // traceable author statement /// NM_005554 // GO:0005200 // structural constituent of cytoskeleton // non-traceable author statement /// NM_005554 // GO:0005515 // protein binding // inferred from physical interaction /// ENST00000252252 …
8042431	gastrokine 1	GKN1	5.1241	0.735204	0.734942	7.57277	4.99994	3.6476	4.30562	3.34575	5.20196	4.05887	3.79258	8.1296	6.18631	8042431	gastrokine 1	GKN1	2	8042432 /// 8042433 /// 8042434 /// 8042435 /// 8042436 /// 8042437 /// 8042438	69201705	6463	NM_019617 /// AB039886 /// ENST00000377938	Homo sapiens gastrokine 1 (GKN1), mRNA. /// Homo sapiens CA11 mRNA, complete cds. /// Gastrokine-1 gene:ENSG00000169605	NM_019617 // GO:0007586 // digestion // non-traceable author statement /// NM_019617 // GO:0008284 // positive regulation of cell proliferation // inferred from electronic annotation /// NM_019617 // GO:0051781 // positive regulation of cell division // inferred from electronic annotation /// ENST00000377938 // GO:0007586 // digestion // non-traceable author statement /// ENST00000377938 // GO:00…	NM_019617 // GO:0005575 // cellular_component // no biological data available /// NM_019617 // GO:0005576 // extracellular region // inferred from electronic annotation /// NM_019617 // GO:0030141 // secretory granule // inferred from electronic annotation /// ENST00000377938 // GO:0005576 // extracellular region // inferred from electronic annotation /// ENST00000377938 // GO:0030141 // secretor…	NM_019617 // GO:0003674 // molecular_function // no biological data available /// NM_019617 // GO:0008083 // growth factor activity // inferred from electronic annotation /// ENST00000377938 // GO:0003674 // molecular_function // no biological data available /// ENST00000377938 // GO:0008083 // growth factor activity // inferred from electronic annotation /// AB039886 // GO:0003674 // molecular_f…
8007263	hydroxysteroid (17-beta) dehydrogenase 1	HSD17B1	10.687	0.729119	0.260606	9.69262	9.80453	11.3012	10.4767	10.4694	11.1176	10.8008	10.4142	11.2786	11.5146	8007263	hydroxysteroid (17-beta) dehydrogenase 1	HSD17B1	17	8007264 /// 8007265 /// 8007266 /// 8007267 /// 8007268 /// 8007269 /// 8007270 /// 8007271	40701232	5999	NM_000413 /// AK127832 /// ENST00000225929	Homo sapiens hydroxysteroid (17-beta) dehydrogenase 1 (HSD17B1), mRNA. /// Homo sapiens cDNA FLJ45935 fis, clone PLACE7003985, highly similar to Estradiol 17-beta-dehydrogenase 1 (EC 1.1.1.62). /// Estradiol 17-beta-dehydrogenase 1 gene:ENSG00000108786	NM_000413 // GO:0006694 // steroid biosynthetic process // traceable author statement /// NM_000413 // GO:0006703 // estrogen biosynthetic process // inferred from electronic annotation /// NM_000413 // GO:0008210 // estrogen metabolic process // traceable author statement /// NM_000413 // GO:0055114 // oxidation reduction // inferred from electronic annotation /// ENST00000225929 // GO:0006703 /…	NM_000413 // GO:0005737 // cytoplasm // inferred from electronic annotation /// ENST00000225929 // GO:0005737 // cytoplasm // traceable author statement /// AK127832 // GO:0005737 // cytoplasm // inferred from electronic annotation	NM_000413 // GO:0003824 // catalytic activity // traceable author statement /// NM_000413 // GO:0004303 // estradiol 17-beta-dehydrogenase activity // inferred from electronic annotation /// NM_000413 // GO:0005488 // binding // inferred from electronic annotation /// NM_000413 // GO:0016491 // oxidoreductase activity // inferred from electronic annotation /// ENST00000225929 // GO:0004303 // est…
7963817	gametocyte specific factor 1	GTSF1	9.16049	0.728105	0.283757	8.43775	8.79823	7.99079	9.1198	10.1329	8.31238	9.92757	9.47636	10.0685	9.34061	7963817	gametocyte specific factor 1	GTSF1	12	7963818 /// 7963819 /// 7963820 /// 7963821 /// 7963822 /// 7963823 /// 7963824 /// 7963825	54849741	17645	NM_144594 /// BC105587 /// ENST00000305879	Homo sapiens gametocyte specific factor 1 (GTSF1), mRNA. /// Homo sapiens gametocyte specific factor 1, mRNA (cDNA clone MGC:111187 IMAGE:4697882), complete cds. /// Gametocyte-specific factor 1 gene:ENSG00000170627	---	NM_144594 // GO:0005737 // cytoplasm // inferred from electronic annotation /// ENST00000305879 // GO:0005737 // cytoplasm // inferred from electronic annotation /// BC105587 // GO:0005737 // cytoplasm // inferred from electronic annotation	NM_144594 // GO:0046872 // metal ion binding // inferred from electronic annotation /// ENST00000305879 // GO:0008270 // zinc ion binding // inferred from electronic annotation /// ENST00000305879 // GO:0046872 // metal ion binding // inferred from electronic annotation /// BC105587 // GO:0046872 // metal ion binding // inferred from electronic annotation
8007259	---	---	9.79721	0.716907	0.19792	8.90585	9.05085	10.525	9.58826	9.52009	10.1357	10.0776	9.23767	10.5558	10.3753	8007259	---	---	17	8007260 /// 8007261 /// 8007262	40698782	1547	ENST00000225928 /// ENST00000442612	23 kDa protein gene:ENSG00000108785 /// 16 kDa protein gene:ENSG00000108785	---	---	---
7946033	hemoglobin, beta	HBB	12.0438	0.716687	0.40217	13.1063	12.4214	11.252	11.0231	10.8644	11.8524	12.8441	12.0519	12.392	12.6303	7946033	hemoglobin, beta	HBB	11	7946034 /// 7946035 /// 7946036 /// 7946037 /// 7946038 /// 7946039 /// 7946040	5246694	1733	NM_000518 /// AF117710 /// ENST00000445917 /// ENST00000335295 /// ENST00000380315	Homo sapiens hemoglobin, beta (HBB), mRNA. /// Homo sapiens hemoglobin beta chain (HBB) mRNA, complete cds. /// 19 kDa protein gene:ENSG00000223609 /// Hemoglobin subunit beta gene:ENSG00000223609 /// Hemoglobin (Fragment) gene:ENSG00000223609	NM_000518 // GO:0008217 // regulation of blood pressure // inferred from electronic annotation /// NM_000518 // GO:0015671 // oxygen transport // non-traceable author statement /// NM_000518 // GO:0015671 // oxygen transport // traceable author statement /// NM_000518 // GO:0030185 // nitric oxide transport // non-traceable author statement /// NM_000518 // GO:0045429 // positive regulation of ni…	NM_000518 // GO:0005833 // hemoglobin complex // non-traceable author statement /// NM_000518 // GO:0005833 // hemoglobin complex // traceable author statement /// ENST00000335295 // GO:0005833 // hemoglobin complex // non-traceable author statement /// ENST00000335295 // GO:0005833 // hemoglobin complex // traceable author statement /// AF117710 // GO:0005833 // hemoglobin complex // non-traceab…	NM_000518 // GO:0005344 // oxygen transporter activity // non-traceable author statement /// NM_000518 // GO:0005515 // protein binding // inferred from physical interaction /// NM_000518 // GO:0019825 // oxygen binding // inferred from direct assay /// NM_000518 // GO:0020037 // heme binding // inferred from electronic annotation /// NM_000518 // GO:0030492 // hemoglobin binding // inferred from…
8178442	corneodesmosin	CDSN	7.81402	0.710748	0.40217	7.27311	7.3901	7.36972	7.77629	7.34635	7.46706	9.3314	9.19943	7.48833	7.49843	8178442	corneodesmosin	CDSN	6	8178443 /// 8178444	31083352	4851	NM_001264 /// AF030130 /// ENST00000259726 /// ENST00000383531 /// ENST00000418599 /// ENST00000376288 /// ENST00000445893 /// ENST00000457875	Homo sapiens corneodesmosin (CDSN), mRNA. /// Homo sapiens corneodesmosin mRNA, complete cds. /// 51 kDa protein gene:ENSG00000137197 /// Corneodesmosin gene:ENSG00000206460 /// Corneodesmosin gene:ENSG00000237123 /// 52 kDa protein gene:ENSG00000204539 /// Corneodesmosin gene:ENSG00000237114 /// Corneodesmosin gene:ENSG00000237165	NM_001264 // GO:0007155 // cell adhesion // traceable author statement /// NM_001264 // GO:0008544 // epidermis development // traceable author statement /// NM_001264 // GO:0016337 // cell-cell adhesion // inferred from direct assay /// NM_001264 // GO:0030216 // keratinocyte differentiation // non-traceable author statement /// ENST00000445893 // GO:0008544 // epidermis development // traceable…	NM_001264 // GO:0001533 // cornified envelope // inferred from direct assay /// NM_001264 // GO:0005576 // extracellular region // inferred from electronic annotation /// NM_001264 // GO:0005911 // cell-cell junction // traceable author statement /// NM_001264 // GO:0030057 // desmosome // inferred from direct assay /// NM_001264 // GO:0030057 // desmosome // non-traceable author statement /// EN…	NM_001264 // GO:0003674 // molecular_function // no biological data available /// NM_001264 // GO:0042803 // protein homodimerization activity // inferred from direct assay /// ENST00000445893 // GO:0003674 // molecular_function // no biological data available /// ENST00000445893 // GO:0042803 // protein homodimerization activity // inferred from direct assay /// ENST00000457875 // GO:0003674 // …
7996563	hydroxysteroid (11-beta) dehydrogenase 2	HSD11B2	9.396	0.706566	0.203736	7.91231	8.93896	9.55649	9.01857	9.50181	9.4016	9.62292	9.77617	10.0915	10.1397	7996563	hydroxysteroid (11-beta) dehydrogenase 2	HSD11B2	16	7996564 /// 7996565 /// 7996566 /// 7996567 /// 7996568	67465017	6439	NM_000196 /// U26726 /// ENST00000326152	Homo sapiens hydroxysteroid (11-beta) dehydrogenase 2 (HSD11B2), mRNA. /// Human 11-beta-hydroxysteroid dehydrogenase type 2 mRNA, complete cds. /// Corticosteroid 11-beta-dehydrogenase isozyme 2 gene:ENSG00000176387	NM_000196 // GO:0001666 // response to hypoxia // inferred from electronic annotation /// NM_000196 // GO:0002017 // regulation of blood volume by renal aldosterone // inferred from electronic annotation /// NM_000196 // GO:0006704 // glucocorticoid biosynthetic process // traceable author statement /// NM_000196 // GO:0007565 // female pregnancy // inferred from electronic annotation /// NM_0001…	NM_000196 // GO:0005737 // cytoplasm // inferred from electronic annotation /// NM_000196 // GO:0005783 // endoplasmic reticulum // inferred from electronic annotation /// NM_000196 // GO:0005792 // microsome // inferred from electronic annotation /// ENST00000326152 // GO:0005737 // cytoplasm // inferred from electronic annotation /// ENST00000326152 // GO:0005783 // endoplasmic reticulum // inf…	NM_000196 // GO:0003845 // 11-beta-hydroxysteroid dehydrogenase activity // inferred from electronic annotation /// NM_000196 // GO:0005488 // binding // inferred from electronic annotation /// NM_000196 // GO:0005496 // steroid binding // inferred from electronic annotation /// NM_000196 // GO:0016491 // oxidoreductase activity // inferred from electronic annotation /// NM_000196 // GO:0051287 /…
7980233	placental growth factor	PGF	9.8733	0.695475	0.0127163	9.4525	9.43007	10.4224	9.55031	9.03471	10.2218	10.164	9.95315	10.3704	10.1335	7980233	placental growth factor	PGF	14	7980234 /// 7980235 /// 7980236 /// 7980237 /// 7980238 /// 7980239 /// 7980240 /// 7980241 /// 7980242 /// 7980243 /// 7980244 /// 7980245	75408537	13930	NM_002632 /// BC001422 /// ENST00000238607 /// ENST00000405431	Homo sapiens placental growth factor (PGF), mRNA. /// Homo sapiens placental growth factor, mRNA (cDNA clone MGC:1683 IMAGE:3139175), complete cds. /// Isoform PlGF-2 of Placenta growth factor gene:ENSG00000119630 /// Isoform PlGF-3 of Placenta growth factor gene:ENSG00000119630	NM_002632 // GO:0001525 // angiogenesis // inferred from electronic annotation /// NM_002632 // GO:0001658 // branching involved in ureteric bud morphogenesis // inferred from electronic annotation /// NM_002632 // GO:0001666 // response to hypoxia // inferred from electronic annotation /// NM_002632 // GO:0001938 // positive regulation of endothelial cell proliferation // inferred from electroni…	NM_002632 // GO:0005576 // extracellular region // inferred from electronic annotation /// NM_002632 // GO:0005615 // extracellular space // inferred from electronic annotation /// NM_002632 // GO:0016020 // membrane // inferred from electronic annotation /// ENST00000238607 // GO:0005576 // extracellular region // inferred from electronic annotation /// ENST00000238607 // GO:0016020 // membrane …	NM_002632 // GO:0005515 // protein binding // inferred from electronic annotation /// NM_002632 // GO:0008083 // growth factor activity // inferred from electronic annotation /// NM_002632 // GO:0008201 // heparin binding // inferred from electronic annotation /// NM_002632 // GO:0042803 // protein homodimerization activity // inferred from electronic annotation /// NM_002632 // GO:0046982 // pro…
8126853	chromosome 6 open reading frame 138	C6orf138	7.1533	0.691972	0.202472	6.55501	7.17049	6.81191	6.79001	6.74468	8.06727	7.6899	6.82162	7.00805	7.87403	8126853	chromosome 6 open reading frame 138	C6orf138	6	8126854	47846039	1542	NM_001013732 /// AK300335 /// ENST00000339488 /// ENST00000244795	Homo sapiens chromosome 6 open reading frame 138 (C6orf138), mRNA. /// Homo sapiens cDNA FLJ50861 complete cds, moderately similar to Homo sapiens patched domain containing 1 (PTCHD1), mRNA. /// cDNA FLJ56419, weakly similar to Homo sapiens patched domain containing 1 (PTCHD1), mRNA gene:ENSG00000178729 /// cDNA FLJ56419, weakly similar to Homo sapiens patched domain containing 1 (PTCHD1), mRNA g…	---	NM_001013732 // GO:0016020 // membrane // inferred from electronic annotation /// NM_001013732 // GO:0016021 // integral to membrane // inferred from electronic annotation /// ENST00000339488 // GO:0016020 // membrane // inferred from electronic annotation /// ENST00000339488 // GO:0016021 // integral to membrane // inferred from electronic annotation /// ENST00000244795 // GO:0016020 // membrane…	NM_001013732 // GO:0008158 // hedgehog receptor activity // inferred from electronic annotation /// ENST00000339488 // GO:0008158 // hedgehog receptor activity // inferred from electronic annotation /// ENST00000244795 // GO:0008158 // hedgehog receptor activity // inferred from electronic annotation /// AK300335 // GO:0008158 // hedgehog receptor activity // inferred from electronic annotation
8006453	chemokine (C-C motif) ligand 8	CCL8	6.27833	0.688265	0.186216	5.67849	6.86237	5.82409	5.35593	6.14529	6.31015	7.16026	6.88322	6.42166	6.14184	8006453	chemokine (C-C motif) ligand 8	CCL8	17	8006454 /// 8006455 /// 8006456 /// 8006457 /// 8006458	32646055	2366	NM_005623 /// Y16645 /// ENST00000394620 /// ENST00000225840	Homo sapiens chemokine (C-C motif) ligand 8 (CCL8), mRNA. /// Homo sapiens mRNA for monocyte chemotactic protein-2. /// C-C motif chemokine 8 precursor gene:ENSG00000108700 /// C-C motif chemokine 8 precursor gene:ENSG00000108700	NM_005623 // GO:0006816 // calcium ion transport // traceable author statement /// NM_005623 // GO:0006887 // exocytosis // traceable author statement /// NM_005623 // GO:0006935 // chemotaxis // inferred from electronic annotation /// NM_005623 // GO:0006954 // inflammatory response // inferred from electronic annotation /// NM_005623 // GO:0006955 // immune response // inferred from electronic …	NM_005623 // GO:0005576 // extracellular region // inferred from electronic annotation /// NM_005623 // GO:0005615 // extracellular space // inferred from electronic annotation /// ENST00000394620 // GO:0005576 // extracellular region // inferred from electronic annotation /// ENST00000394620 // GO:0005615 // extracellular space // inferred from electronic annotation /// ENST00000225840 // GO:000…	NM_005623 // GO:0004871 // signal transducer activity // traceable author statement /// NM_005623 // GO:0008009 // chemokine activity // inferred from electronic annotation /// NM_005623 // GO:0008201 // heparin binding // inferred from electronic annotation /// ENST00000394620 // GO:0004871 // signal transducer activity // traceable author statement /// ENST00000394620 // GO:0008009 // chemokine…
7981142	calmin (calponin-like, transmembrane)	CLMN	9.46783	0.687617	0.331692	9.04322	8.77007	8.66594	9.7259	9.41496	9.33933	9.22261	9.93408	10.3798	10.1823	7981142	calmin (calponin-like, transmembrane)	CLMN	14	7981143 /// 7981144 /// 7981145 /// 7981146 /// 7981147 /// 7981148 /// 7981149 /// 7981150 /// 7981151 /// 7981152 /// 7981153 /// 7981154 /// 7981155 /// 7981156	95657864	128338	NM_024734 /// AB047979 /// ENST00000298912	Homo sapiens calmin (calponin-like, transmembrane) (CLMN), mRNA. /// Homo sapiens mRNA for calmin, complete cds. /// Calmin gene:ENSG00000165959	---	NM_024734 // GO:0005737 // cytoplasm // inferred from electronic annotation /// NM_024734 // GO:0016020 // membrane // inferred from electronic annotation /// NM_024734 // GO:0016021 // integral to membrane // inferred from electronic annotation /// ENST00000298912 // GO:0005737 // cytoplasm // inferred from electronic annotation /// ENST00000298912 // GO:0016020 // membrane // inferred from elec…	NM_024734 // GO:0003779 // actin binding // inferred from electronic annotation /// ENST00000298912 // GO:0003779 // actin binding // inferred from electronic annotation /// AB047979 // GO:0003779 // actin binding // inferred from electronic annotation
7964303	tachykinin 3	TAC3	8.15034	0.681252	0.529388	11.1513	7.01328	7.2926	8.22256	6.55543	8.02626	8.75483	7.18843	9.12554	8.17318	7964303	tachykinin 3	TAC3	12	7964304 /// 7964305 /// 7964306 /// 7964307 /// 7964308 /// 7964309 /// 7964310 /// 7964311 /// 7964312 /// 7964313 /// 7964314 /// 7964315	57403784	6541	uc001smm.1 /// uc001smn.1 /// uc001smo.1 /// uc001smp.1 /// uc001smq.1 /// uc001smr.1 /// uc001sms.1 /// uc001smt.1 /// uc001smu.1 /// uc001smv.1 /// NM_013251 /// AF186112 /// AF216586 /// AF537113 /// AF537114 /// AF537115 /// AF537116 /// AF537117 /// AF537118 /// AF537119 /// AF537120 /// AF537121 /// AY358679 /// BC032145 /// CR457193 /// GENSCAN00000003421 /// ENST00000357616 /// ENST000004…	/// /// /// /// /// /// /// /// /// /// Homo sapiens tachykinin 3 (TAC3), mRNA. /// Homo sapiens neurokinin B-like protein ZNEUROK1 (ZNEUROK1) mRNA, complete cds. /// Homo sapiens neurokinin B mRNA, complete cds. /// Homo sapiens alpha tachykinin 3 precursor variant 1 (TAC3) mRNA, complete cds. /// Homo sapiens alpha tachykinin 3 precursor variant 2 (TAC3) mRNA, complete cds. /// Homo sapiens alp…	NR_033654 // GO:0007217 // tachykinin receptor signaling pathway // inferred from electronic annotation /// NR_033654 // GO:0007218 // neuropeptide signaling pathway // inferred from electronic annotation /// NR_033654 // GO:0007565 // female pregnancy // traceable author statement /// NM_013251 // GO:0007217 // tachykinin receptor signaling pathway // inferred from electronic annotation /// NM_0…	NR_033654 // GO:0005576 // extracellular region // inferred from electronic annotation /// NR_033654 // GO:0005615 // extracellular space // traceable author statement /// NR_033654 // GO:0005625 // soluble fraction // traceable author statement /// NM_013251 // GO:0005576 // extracellular region // inferred from electronic annotation /// NM_013251 // GO:0005615 // extracellular space // traceabl…	NR_033654 // GO:0005102 // receptor binding // traceable author statement /// NM_013251 // GO:0005102 // receptor binding // traceable author statement /// NM_001178054 // GO:0005102 // receptor binding // traceable author statement /// ENST00000300108 // GO:0005102 // receptor binding // traceable author statement /// ENST00000458521 // GO:0005102 // receptor binding // traceable author statemen…
8142471	wingless-type MMTV integration site family member 2	WNT2	8.20394	0.68117	0.101345	7.61906	7.88549	7.33953	8.01562	8.67116	7.92271	8.63689	9.02207	8.39256	8.53429	8142471	wingless-type MMTV integration site family member 2	WNT2	7	8142472 /// 8142473 /// 8142474 /// 8142475 /// 8142476 /// 8142477 /// 8142478 /// 8142479	116917265	46078	NM_003391 /// NR_024047 /// BC078170 /// ENST00000265441 /// ENST00000449446	Homo sapiens wingless-type MMTV integration site family member 2 (WNT2), transcript variant 1, mRNA. /// Homo sapiens wingless-type MMTV integration site family member 2 (WNT2), transcript variant 2, transcribed RNA. /// Homo sapiens wingless-type MMTV integration site family member 2, mRNA (cDNA clone MGC:90326 IMAGE:5761421), complete cds. /// Protein Wnt-2 gene:ENSG00000105989 /// 13 kDa prote…	NM_003391 // GO:0007223 // Wnt receptor signaling pathway, calcium modulating pathway // inferred from electronic annotation /// NM_003391 // GO:0007275 // multicellular organismal development // inferred from electronic annotation /// NM_003391 // GO:0016055 // Wnt receptor signaling pathway // inferred from direct assay /// NM_003391 // GO:0090263 // positive regulation of Wnt receptor signalin…	NM_003391 // GO:0005576 // extracellular region // non-traceable author statement /// NM_003391 // GO:0005578 // proteinaceous extracellular matrix // inferred from electronic annotation /// NM_003391 // GO:0005737 // cytoplasm // inferred from direct assay /// NM_003391 // GO:0031012 // extracellular matrix // inferred from direct assay /// NR_024047 // GO:0005576 // extracellular region // non-…	NM_003391 // GO:0004871 // signal transducer activity // inferred from electronic annotation /// NM_003391 // GO:0005109 // frizzled binding // inferred from physical interaction /// NR_024047 // GO:0004871 // signal transducer activity // inferred from electronic annotation /// NR_024047 // GO:0005109 // frizzled binding // inferred from physical interaction /// ENST00000265441 // GO:0004713 // …
8101126	chemokine (C-X-C motif) ligand 10	CXCL10	6.54432	0.678819	0.528339	6.71531	7.0522	6.01483	5.31674	6.0531	8.00522	6.72007	5.42199	6.48387	7.65987	8101126	chemokine (C-X-C motif) ligand 10	CXCL10	4	8101127 /// 8101128 /// 8101129 /// 8101130	76942273	2377	NM_001565 /// BC010954 /// ENST00000306602 /// ENST00000399485	Homo sapiens chemokine (C-X-C motif) ligand 10 (CXCL10), mRNA. /// Homo sapiens chemokine (C-X-C motif) ligand 10, mRNA (cDNA clone MGC:13622 IMAGE:4274617), complete cds. /// C-X-C motif chemokine 10 gene:ENSG00000169245 /// Putative uncharacterized protein CXCL10 gene:ENSG00000169245	NM_001565 // GO:0006935 // chemotaxis // inferred from electronic annotation /// NM_001565 // GO:0006954 // inflammatory response // inferred from electronic annotation /// NM_001565 // GO:0006955 // immune response // inferred from electronic annotation /// NM_001565 // GO:0007165 // signal transduction // inferred from electronic annotation /// NM_001565 // GO:0007166 // cell surface receptor l…	NM_001565 // GO:0005576 // extracellular region // not recorded /// NM_001565 // GO:0005615 // extracellular space // inferred from electronic annotation /// ENST00000306602 // GO:0005576 // extracellular region // inferred from electronic annotation /// ENST00000306602 // GO:0005615 // extracellular space // inferred from electronic annotation /// BC010954 // GO:0005576 // extracellular region /…	NM_001565 // GO:0005102 // receptor binding // traceable author statement /// NM_001565 // GO:0008009 // chemokine activity // inferred from electronic annotation /// NM_001565 // GO:0008603 // cAMP-dependent protein kinase regulator activity // traceable author statement /// ENST00000306602 // GO:0008009 // chemokine activity // traceable author statement /// ENST00000306602 // GO:0008603 // cAM…
8033257	complement component 3	C3	8.52263	0.674607	0.697088	10.4895	8.40739	7.38654	7.67644	7.20228	7.842	10.6187	9.76248	7.78819	8.05273	8033257	complement component 3	C3	19	8033258 /// 8033259 /// 8033260 /// 8033261 /// 8033262 /// 8033263 /// 8033264 /// 8033265 /// 8033266 /// 8033267 /// 8033268 /// 8033269 /// 8033270 /// 8033271 /// 8033272 /// 8033273 /// 8033274 /// 8033275 /// 8033276 /// 8033277 /// 8033278 /// 8033279 /// 8033280 /// 8033281 /// 8033282 /// 8033283 /// 8033284 /// 8033285 /// 8033286 /// 8033287 /// 8033288 /// 8033289 /// 8033290 /// 803…	6677846	42816	NM_000064 /// BC150179 /// ENST00000245907 /// ENST00000428815	Homo sapiens complement component 3 (C3), mRNA. /// Homo sapiens complement component 3, mRNA (cDNA clone MGC:164898 IMAGE:40148091), complete cds. /// Complement C3 (Fragment) gene:ENSG00000125730 /// cDNA FLJ57339, highly similar to Complement C3 gene:ENSG00000125730	NM_000064 // GO:0001798 // positive regulation of type IIa hypersensitivity // inferred from electronic annotation /// NM_000064 // GO:0006954 // inflammatory response // inferred from electronic annotation /// NM_000064 // GO:0006955 // immune response // traceable author statement /// NM_000064 // GO:0006957 // complement activation, alternative pathway // not recorded /// NM_000064 // GO:00069…	NM_000064 // GO:0005576 // extracellular region // not recorded /// NM_000064 // GO:0005615 // extracellular space // inferred from electronic annotation /// ENST00000245907 // GO:0005576 // extracellular region // not recorded /// ENST00000245907 // GO:0005576 // extracellular region // inferred from electronic annotation /// ENST00000245907 // GO:0005615 // extracellular space // inferred from …	NM_000064 // GO:0004866 // endopeptidase inhibitor activity // inferred from electronic annotation /// NM_000064 // GO:0005102 // receptor binding // traceable author statement /// NM_000064 // GO:0005515 // protein binding // inferred from physical interaction /// ENST00000245907 // GO:0004866 // endopeptidase inhibitor activity // inferred from electronic annotation /// ENST00000245907 // GO:00…
7901175	tetraspanin 1	TSPAN1	6.61712	0.672888	0.755885	6.04707	7.78463	5.37983	5.47516	6.71671	5.78632	8.25626	9.12774	5.78921	5.80832	7901175	tetraspanin 1	TSPAN1	1	7901176 /// 7901177 /// 7901178 /// 7901179 /// 7901180 /// 7901181 /// 7901182 /// 7901183 /// 7901184 /// 7901185 /// 7901186	46640759	10871	NM_005727 /// AF065388 /// ENST00000372003 /// ENST00000236130	Homo sapiens tetraspanin 1 (TSPAN1), mRNA. /// Homo sapiens tetraspan NET-1 mRNA, complete cds. /// Tetraspanin-1 gene:ENSG00000117472 /// Tetraspanin-1 gene:ENSG00000117472	---	NM_005727 // GO:0005765 // lysosomal membrane // inferred from electronic annotation /// NM_005727 // GO:0016020 // membrane // inferred from electronic annotation /// NM_005727 // GO:0016021 // integral to membrane // inferred from electronic annotation /// ENST00000372003 // GO:0016020 // membrane // inferred from electronic annotation /// ENST00000372003 // GO:0016021 // integral to membrane /…	---
7923547	chitinase 3-like 1 (cartilage glycoprotein-39)	CHI3L1	7.81981	0.668933	0.172214	7.56264	7.55804	7.36399	6.67199	7.54175	6.85119	8.36616	10.4894	7.60855	8.18435	7923547	chitinase 3-like 1 (cartilage glycoprotein-39)	CHI3L1	1	7923548 /// 7923549 /// 7923550 /// 7923551 /// 7923552 /// 7923553 /// 7923554 /// 7923555 /// 7923556 /// 7923557 /// 7923558 /// 7923559 /// 7923560 /// 7923561	203147930	7947	NM_001276 /// BC008568 /// ENST00000255409 /// ENST00000404436 /// ENST00000447859	Homo sapiens chitinase 3-like 1 (cartilage glycoprotein-39) (CHI3L1), mRNA. /// Homo sapiens chitinase 3-like 1 (cartilage glycoprotein-39), mRNA (cDNA clone MGC:17093 IMAGE:4212748), complete cds. /// Chitinase-3-like protein 1 gene:ENSG00000133048 /// Cartilage glycoprotein-39 gene:ENSG00000133048 /// cDNA FLJ38139 fis, clone D9OST2002397, weakly similar to Chitinase-3-like protein 1 gene:ENSG0…	NM_001276 // GO:0005975 // carbohydrate metabolic process // inferred from electronic annotation /// NM_001276 // GO:0006032 // chitin catabolic process // inferred from electronic annotation /// ENST00000255409 // GO:0005975 // carbohydrate metabolic process // inferred from electronic annotation /// ENST00000255409 // GO:0006032 // chitin catabolic process // inferred from electronic annotation…	NM_001276 // GO:0005576 // extracellular region // inferred from electronic annotation /// NM_001276 // GO:0005578 // proteinaceous extracellular matrix // traceable author statement /// NM_001276 // GO:0005615 // extracellular space // inferred from electronic annotation /// ENST00000255409 // GO:0005576 // extracellular region // inferred from electronic annotation /// ENST00000255409 // GO:000…	NM_001276 // GO:0003824 // catalytic activity // inferred from electronic annotation /// NM_001276 // GO:0004568 // chitinase activity // inferred from electronic annotation /// NM_001276 // GO:0005201 // extracellular matrix structural constituent // traceable author statement /// NM_001276 // GO:0005529 // sugar binding // inferred from electronic annotation /// NM_001276 // GO:0043169 // catio…
8124862	corneodesmosin	CDSN	7.64575	0.657774	0.439977	7.14434	7.2179	7.2808	7.63122	7.19191	7.28595	9.04052	9.0702	7.30009	7.2946	8124862	corneodesmosin	CDSN	6	8124863 /// 8124864	31082870	5353	NM_001264 /// AF030130 /// ENST00000259726 /// ENST00000383531 /// ENST00000418599 /// ENST00000376288 /// ENST00000445893 /// ENST00000457875	Homo sapiens corneodesmosin (CDSN), mRNA. /// Homo sapiens corneodesmosin mRNA, complete cds. /// 51 kDa protein gene:ENSG00000137197 /// Corneodesmosin gene:ENSG00000206460 /// Corneodesmosin gene:ENSG00000237123 /// 52 kDa protein gene:ENSG00000204539 /// Corneodesmosin gene:ENSG00000237114 /// Corneodesmosin gene:ENSG00000237165	NM_001264 // GO:0007155 // cell adhesion // traceable author statement /// NM_001264 // GO:0008544 // epidermis development // traceable author statement /// NM_001264 // GO:0016337 // cell-cell adhesion // inferred from direct assay /// NM_001264 // GO:0030216 // keratinocyte differentiation // non-traceable author statement /// ENST00000445893 // GO:0008544 // epidermis development // traceable…	NM_001264 // GO:0001533 // cornified envelope // inferred from direct assay /// NM_001264 // GO:0005576 // extracellular region // inferred from electronic annotation /// NM_001264 // GO:0005911 // cell-cell junction // traceable author statement /// NM_001264 // GO:0030057 // desmosome // inferred from direct assay /// NM_001264 // GO:0030057 // desmosome // non-traceable author statement /// EN…	NM_001264 // GO:0003674 // molecular_function // no biological data available /// NM_001264 // GO:0042803 // protein homodimerization activity // inferred from direct assay /// ENST00000445893 // GO:0003674 // molecular_function // no biological data available /// ENST00000445893 // GO:0042803 // protein homodimerization activity // inferred from direct assay /// ENST00000457875 // GO:0003674 // …
7963427	keratin 5	KRT5	7.13209	0.65253	0.61902	6.45592	7.39276	6.61605	6.96204	6.2981	6.3153	8.76735	9.46923	6.57788	6.46631	7963427	keratin 5	KRT5	12	7963428 /// 7963429 /// 7963430 /// 7963431 /// 7963432 /// 7963433 /// 7963434 /// 7963435 /// 7963436 /// 7963437	52908359	6113	NM_000424 /// M21389 /// ENST00000252242 /// ENST00000456000	Homo sapiens keratin 5 (KRT5), mRNA. /// Human keratin type II (58 kD) mRNA, complete cds. /// Keratin, type II cytoskeletal 5 gene:ENSG00000186081 /// cDNA FLJ54081, highly similar to Keratin, type II cytoskeletal 5 gene:ENSG00000186081	NM_000424 // GO:0008544 // epidermis development // traceable author statement /// NM_000424 // GO:0031581 // hemidesmosome assembly // not recorded /// ENST00000252242 // GO:0008544 // epidermis development // traceable author statement /// M21389 // GO:0008544 // epidermis development // traceable author statement /// M21389 // GO:0031581 // hemidesmosome assembly // not recorded /// ENST000004…	NM_000424 // GO:0005829 // cytosol // not recorded /// NM_000424 // GO:0005882 // intermediate filament // traceable author statement /// NM_000424 // GO:0045095 // keratin filament // inferred from direct assay /// ENST00000252242 // GO:0045095 // keratin filament // inferred from direct assay /// M21389 // GO:0005829 // cytosol // not recorded /// M21389 // GO:0005882 // intermediate filament /…	NM_000424 // GO:0005200 // structural constituent of cytoskeleton // traceable author statement /// NM_000424 // GO:0005515 // protein binding // inferred from physical interaction /// ENST00000252242 // GO:0005200 // structural constituent of cytoskeleton // traceable author statement /// ENST00000252242 // GO:0005515 // protein binding // inferred from physical interaction /// M21389 // GO:0005…
7949650	cathepsin F	CTSF	7.9882	0.651881	0.319816	7.87763	8.10625	7.33692	7.72589	7.26462	7.90306	7.94482	8.71608	8.92758	8.07916	7949650	cathepsin F	CTSF	11	7949651 /// 7949652 /// 7949653 /// 7949654 /// 7949655 /// 7949656 /// 7949657 /// 7949658 /// 7949659 /// 7949660 /// 7949661 /// 7949662 /// 7949663 /// 7949664 /// 7949665 /// 7949666 /// 7949667	66330934	5113	NM_003793 /// AF136279 /// ENST00000310325	Homo sapiens cathepsin F (CTSF), mRNA. /// Homo sapiens cathepsin F precursor (CTSF) mRNA, complete cds. /// Cathepsin F gene:ENSG00000174080	NM_003793 // GO:0006508 // proteolysis // inferred from electronic annotation /// ENST00000310325 // GO:0006508 // proteolysis // traceable author statement /// AF136279 // GO:0006508 // proteolysis // inferred from electronic annotation	NM_003793 // GO:0005764 // lysosome // inferred from electronic annotation /// ENST00000310325 // GO:0005764 // lysosome // traceable author statement /// AF136279 // GO:0005764 // lysosome // inferred from electronic annotation	NM_003793 // GO:0004197 // cysteine-type endopeptidase activity // inferred from electronic annotation /// NM_003793 // GO:0008233 // peptidase activity // inferred from electronic annotation /// ENST00000310325 // GO:0004197 // cysteine-type endopeptidase activity // traceable author statement /// ENST00000310325 // GO:0008233 // peptidase activity // inferred from electronic annotation /// AF13…
7967030	RNA, U4 small nuclear 1 /// RNA, U4 small nuclear 1B	RNU4-1 /// RNU4-1B	10.2279	0.641941	0.332662	10.4297	10.5336	9.90721	9.25046	9.41382	10.268	11.2542	10.5502	10.4036	10.2685	7967030	RNA, U4 small nuclear 1 /// RNA, U4 small nuclear 1B	RNU4-1 /// RNU4-1B	12	7967031	120730900	140	NR_003925 /// NR_002759	Homo sapiens RNA, U4 small nuclear 1 (RNU4-1), non-coding RNA. /// Homo sapiens RNA, U4 small nuclear 1B (RNU4-1B), non-coding RNA.	---	---	---
8086344	chemokine (C-X3-C motif) receptor 1	CX3CR1	6.46662	0.635826	0.225961	6.07918	6.44014	6.44549	5.94938	5.7631	6.69782	7.55054	7.05526	6.12461	6.56071	8086344	chemokine (C-X3-C motif) receptor 1	CX3CR1	3	8086345 /// 8086346 /// 8086347 /// 8086348 /// 8086349	39304985	18201	uc003cjl.1 /// BC017855 /// NM_001337 /// AK225764 /// BC028078 /// U20350 /// U28934 /// GENSCAN00000042093 /// ENST00000358309 /// ENST00000399220 /// ENST00000399225 /// ENST00000435290 /// ENST00000412814	/// Homo sapiens cDNA clone IMAGE:4695076, with apparent retained intron. /// Homo sapiens chemokine (C-X3-C motif) receptor 1 (CX3CR1), mRNA. /// Homo sapiens mRNA for chemokine (C-X3-C motif) receptor 1 variant, clone: FCC134C01. /// Homo sapiens chemokine (C-X3-C motif) receptor 1, mRNA (cDNA clone MGC:40024 IMAGE:5216452), complete cds. /// Human G protein-coupled receptor V28 mRNA, complete …	NM_001337 // GO:0006935 // chemotaxis // traceable author statement /// NM_001337 // GO:0006968 // cellular defense response // traceable author statement /// NM_001337 // GO:0007155 // cell adhesion // traceable author statement /// NM_001337 // GO:0007165 // signal transduction // inferred from electronic annotation /// NM_001337 // GO:0007186 // G-protein coupled receptor protein signaling pat…	NM_001337 // GO:0005886 // plasma membrane // inferred from electronic annotation /// NM_001337 // GO:0005887 // integral to plasma membrane // traceable author statement /// NM_001171174 // GO:0005886 // plasma membrane // inferred from electronic annotation /// NM_001171174 // GO:0005887 // integral to plasma membrane // traceable author statement /// NM_001171171 // GO:0005886 // plasma membra…	NM_001337 // GO:0004872 // receptor activity // inferred from electronic annotation /// NM_001337 // GO:0004930 // G-protein coupled receptor activity // inferred from electronic annotation /// NM_001337 // GO:0004950 // chemokine receptor activity // inferred from electronic annotation /// NM_001337 // GO:0005515 // protein binding // inferred from physical interaction /// NM_001171174 // GO:000…
7958842	---	---	5.4532	0.633442	0.198192	5.21047	5.57813	4.53742	4.60895	5.76712	6.0004	5.92803	5.86839	5.44868	5.58441	7958842	---	---	12	7958843	112587164	110	ENST00000363265	ncrna:misc_RNA chromosome:GRCh37:12:112587164:112587276:1 gene:ENSG00000200135	---	---	---
7942135	anoctamin 1, calcium activated chloride channel	ANO1	8.42175	0.62362	0.158312	7.68363	8.15374	8.29182	7.86249	8.68144	8.11367	8.91889	9.04638	8.51943	8.94606	7942135	anoctamin 1, calcium activated chloride channel	ANO1	11	7942136 /// 7942137 /// 7942138 /// 7942139 /// 7942140 /// 7942141 /// 7942142 /// 7942143 /// 7942144 /// 7942145 /// 7942146 /// 7942147 /// 7942148 /// 7942149 /// 7942150 /// 7942151 /// 7942152 /// 7942153 /// 7942154 /// 7942155 /// 7942156 /// 7942157 /// 7942158 /// 7942159 /// 7942160 /// 7942161 /// 7942162 /// 7942163 /// 7942164 /// 7942165 /// 7942166 /// 7942167	69924408	111226	NM_018043 /// AY728143 /// ENST00000355303 /// ENST00000398543 /// ENST00000316296	Homo sapiens anoctamin 1, calcium activated chloride channel (ANO1), mRNA. /// Homo sapiens tumor amplified and overexpressed sequence 2 (TMEM16A) mRNA, complete cds. /// Isoform 1 of Anoctamin-1 gene:ENSG00000131620 /// Isoform 2 of Anoctamin-1 gene:ENSG00000131620 /// Isoform 3 of Anoctamin-1 gene:ENSG00000131620	NM_018043 // GO:0006811 // ion transport // inferred from electronic annotation /// NM_018043 // GO:0006821 // chloride transport // inferred from sequence or structural similarity /// NM_018043 // GO:0007275 // multicellular organismal development // inferred from electronic annotation /// NM_018043 // GO:0007424 // open tracheal system development // inferred from electronic annotation /// NR_0…	NM_018043 // GO:0005737 // cytoplasm // inferred from electronic annotation /// NM_018043 // GO:0005886 // plasma membrane // inferred from sequence or structural similarity /// NM_018043 // GO:0016021 // integral to membrane // inferred from electronic annotation /// NM_018043 // GO:0034707 // chloride channel complex // inferred from electronic annotation /// NR_030691 // GO:0005737 // cytoplas…	NM_018043 // GO:0005216 // ion channel activity // inferred from electronic annotation /// NM_018043 // GO:0005229 // intracellular calcium activated chloride channel activity // inferred from sequence or structural similarity /// NR_030691 // GO:0005216 // ion channel activity // inferred from electronic annotation /// NR_030691 // GO:0005229 // intracellular calcium activated chloride channel a…
7976858	deiodinase, iodothyronine, type III	DIO3	7.29994	0.605086	0.0560106	7.05653	7.12369	6.68564	6.96485	7.07029	7.22361	7.44914	8.09758	7.72301	7.60501	7976858	deiodinase, iodothyronine, type III	DIO3	14	7976859 /// 7976860 /// 7976861 /// 7976862	102027688	2101	NM_001362 /// BC017717 /// ENST00000359323	Homo sapiens deiodinase, iodothyronine, type III (DIO3), mRNA. /// Homo sapiens deiodinase, iodothyronine, type III, mRNA (cDNA clone MGC:21279 IMAGE:4395664), complete cds. /// Type III iodothyronine deiodinase gene:ENSG00000197406	NM_001362 // GO:0008150 // biological_process // no biological data available /// NM_001362 // GO:0040018 // positive regulation of multicellular organism growth // inferred from electronic annotation /// NM_001362 // GO:0042404 // thyroid hormone catabolic process // inferred from electronic annotation /// NM_001362 // GO:0042446 // hormone biosynthetic process // inferred from electronic annota…	NM_001362 // GO:0005575 // cellular_component // no biological data available /// NM_001362 // GO:0005768 // endosome // inferred from electronic annotation /// NM_001362 // GO:0005886 // plasma membrane // not recorded /// NM_001362 // GO:0010008 // endosome membrane // inferred from electronic annotation /// NM_001362 // GO:0016021 // integral to membrane // inferred from electronic annotation …	NM_001362 // GO:0004800 // thyroxine 5'-deiodinase activity // not recorded /// NM_001362 // GO:0004800 // thyroxine 5'-deiodinase activity // non-traceable author statement /// NM_001362 // GO:0033798 // thyroxine 5-deiodinase activity // inferred from electronic annotation /// ENST00000359323 // GO:0004800 // thyroxine 5'-deiodinase activity // non-traceable author statement /// ENST00000359323…
7991762	hemoglobin, alpha 2 /// hemoglobin, alpha 1	HBA2 /// HBA1	13.1313	0.601443	0.245378	13.62	12.9778	12.1848	12.6852	12.775	12.9613	13.6245	13.0554	13.6421	13.7873	7991762	hemoglobin, alpha 2 /// hemoglobin, alpha 1	HBA2 /// HBA1	16	7991763 /// 7991764 /// 7991765	222846	863	NM_000517 /// NM_000558 /// BC101846 /// ENST00000251595 /// ENST00000397806 /// ENST00000320868 /// ENST00000397797	Homo sapiens hemoglobin, alpha 2 (HBA2), mRNA. /// Homo sapiens hemoglobin, alpha 1 (HBA1), mRNA. /// Homo sapiens hemoglobin, alpha 1, mRNA (cDNA clone MGC:126895 IMAGE:8069352), complete cds. /// cdna:known chromosome:GRCh37:16:222875:223599:1 gene:ENSG00000188536 /// cdna:known chromosome:GRCh37:16:222889:223709:1 gene:ENSG00000188536 /// cdna:known chromosome:GRCh37:16:226650:227520:1 gene:EN…	NM_000517 // GO:0006810 // transport // inferred from electronic annotation /// NM_000517 // GO:0015671 // oxygen transport // traceable author statement /// BC101846 // GO:0006810 // transport // inferred from electronic annotation /// BC101846 // GO:0015671 // oxygen transport // traceable author statement	NM_000517 // GO:0005833 // hemoglobin complex // traceable author statement /// NM_000517 // GO:0022627 // cytosolic small ribosomal subunit // inferred from direct assay /// BC101846 // GO:0005833 // hemoglobin complex // traceable author statement /// BC101846 // GO:0022627 // cytosolic small ribosomal subunit // inferred from direct assay	NM_000517 // GO:0005344 // oxygen transporter activity // inferred from electronic annotation /// NM_000517 // GO:0005515 // protein binding // inferred from physical interaction /// NM_000517 // GO:0019825 // oxygen binding // inferred from electronic annotation /// NM_000517 // GO:0020037 // heme binding // inferred from electronic annotation /// NM_000517 // GO:0046872 // metal ion binding // …
7991766	hemoglobin, alpha 2 /// hemoglobin, alpha 1	HBA2 /// HBA1	13.1313	0.601443	0.245378	13.62	12.9778	12.1848	12.6852	12.775	12.9613	13.6245	13.0554	13.6421	13.7873	7991766	hemoglobin, alpha 2 /// hemoglobin, alpha 1	HBA2 /// HBA1	16	7991767 /// 7991768 /// 7991769	226650	871	NM_000517 /// NM_000558 /// BC101846 /// ENST00000251595 /// ENST00000397806 /// ENST00000320868 /// ENST00000397797	Homo sapiens hemoglobin, alpha 2 (HBA2), mRNA. /// Homo sapiens hemoglobin, alpha 1 (HBA1), mRNA. /// Homo sapiens hemoglobin, alpha 1, mRNA (cDNA clone MGC:126895 IMAGE:8069352), complete cds. /// cdna:known chromosome:GRCh37:16:222875:223599:1 gene:ENSG00000188536 /// cdna:known chromosome:GRCh37:16:222889:223709:1 gene:ENSG00000188536 /// cdna:known chromosome:GRCh37:16:226650:227520:1 gene:EN…	BC101846 // GO:0006810 // transport // inferred from electronic annotation /// BC101846 // GO:0015671 // oxygen transport // traceable author statement	BC101846 // GO:0005833 // hemoglobin complex // traceable author statement /// BC101846 // GO:0022627 // cytosolic small ribosomal subunit // inferred from direct assay	BC101846 // GO:0005344 // oxygen transporter activity // inferred from electronic annotation /// BC101846 // GO:0005515 // protein binding // inferred from physical interaction /// BC101846 // GO:0019825 // oxygen binding // inferred from electronic annotation /// BC101846 // GO:0020037 // heme binding // inferred from electronic annotation /// BC101846 // GO:0046872 // metal ion binding // infer…
8167185	TIMP metallopeptidase inhibitor 1	TIMP1	11.5681	0.598155	0.489854	11.9369	11.4863	10.9424	11.0645	11.0991	10.545	12.768	12.8602	11.1664	11.8128	8167185	TIMP metallopeptidase inhibitor 1	TIMP1	X	8167186 /// 8167187 /// 8167188 /// 8167189 /// 8167190 /// 8167191 /// 8167192 /// 8167193 /// 8167194	47441690	4500	uc004dif.1 /// AK310206 /// NM_003254 /// AK296116 /// BC000866 /// CR407638 /// CR541982 /// M12670 /// M59906 /// GENSCAN00000028490 /// ENST00000218388 /// ENST00000377018 /// ENST00000456754 /// ENST00000377017 /// ENST00000441738 /// ENST00000377013 /// ENST00000445623 /// ENST00000457699	/// Homo sapiens cDNA, FLJ17248. /// Homo sapiens TIMP metallopeptidase inhibitor 1 (TIMP1), mRNA. /// Homo sapiens cDNA FLJ60276 complete cds, weakly similar to Metalloproteinase inhibitor 1 precursor. /// Homo sapiens TIMP metallopeptidase inhibitor 1, mRNA (cDNA clone MGC:5065 IMAGE:3460153), complete cds. /// Homo sapiens full open reading frame cDNA clone RZPDo834F072D for gene TIMP1, tissue…	NM_003254 // GO:0008284 // positive regulation of cell proliferation // traceable author statement /// NM_003254 // GO:0043249 // erythrocyte maturation // inferred from electronic annotation /// NM_003254 // GO:0051045 // negative regulation of membrane protein ectodomain proteolysis // inferred from direct assay /// ENST00000218388 // GO:0008284 // positive regulation of cell proliferation // t…	NM_003254 // GO:0005576 // extracellular region // not recorded /// NM_003254 // GO:0005576 // extracellular region // non-traceable author statement /// NM_003254 // GO:0005578 // proteinaceous extracellular matrix // inferred from electronic annotation /// NM_003254 // GO:0031093 // platelet alpha granule lumen // not recorded /// ENST00000218388 // GO:0005576 // extracellular region // non-tra…	NM_003254 // GO:0004857 // enzyme inhibitor activity // inferred from electronic annotation /// NM_003254 // GO:0005515 // protein binding // inferred from physical interaction /// NM_003254 // GO:0008191 // metalloendopeptidase inhibitor activity // inferred from direct assay /// NM_003254 // GO:0046872 // metal ion binding // inferred from electronic annotation /// ENST00000218388 // GO:0004857…
8139699	FLJ45974 protein	FLJ45974	6.71673	0.596968	0.174671	5.80883	7.44283	6.45838	6.09342	6.54719	7.06531	7.33836	6.64341	7.00199	6.76756	8139699	FLJ45974 protein	FLJ45974	7	8139700 /// 8139701 /// 8139702 /// 8139703 /// 8139704 /// 8139705	53723202	156422	AK127870	Homo sapiens cDNA FLJ45974 fis, clone PLACE7018452.	---	---	---
8075462	selenoprotein M	SELM	9.23639	0.596867	0.279961	9.61942	8.99159	8.59347	8.9636	8.73068	8.54335	10.0605	10.1701	9.34671	9.34447	8075462	selenoprotein M	SELM	22	8075463 /// 8075464 /// 8075465 /// 8075466 /// 8075467	31500763	2788	NM_080430 /// AY043487 /// ENST00000402395 /// ENST00000400299	Homo sapiens selenoprotein M (SELM), mRNA. /// Homo sapiens selenoprotein SelM mRNA, complete cds. /// Selenoprotein M gene:ENSG00000198832 /// Selenoprotein M gene:ENSG00000198832	---	NM_080430 // GO:0005737 // cytoplasm // inferred from electronic annotation /// NM_080430 // GO:0005783 // endoplasmic reticulum // inferred from electronic annotation /// NM_080430 // GO:0005794 // Golgi apparatus // inferred from electronic annotation /// NM_080430 // GO:0048471 // perinuclear region of cytoplasm // inferred from electronic annotation /// ENST00000400299 // GO:0005737 // cytopl…	ENST00000400299 // GO:0008430 // selenium binding // inferred from electronic annotation /// ENST00000402395 // GO:0008430 // selenium binding // inferred from electronic annotation
8143555	olfactory receptor, family 9, subfamily A, member 2	OR9A2	7.12331	0.594646	0.212592	6.00064	6.81382	7.40135	6.9555	6.80241	7.32453	7.02181	7.25182	7.87786	7.78336	8143555	olfactory receptor, family 9, subfamily A, member 2	OR9A2	7	8143556	142723287	932	NM_001001658 /// BC137048 /// ENST00000350513	Homo sapiens olfactory receptor, family 9, subfamily A, member 2 (OR9A2), mRNA. /// Homo sapiens olfactory receptor, family 9, subfamily A, member 2, mRNA (cDNA clone MGC:168668 IMAGE:9021045), complete cds. /// Olfactory receptor 9A2 gene:ENSG00000179468	NM_001001658 // GO:0007165 // signal transduction // inferred from electronic annotation /// NM_001001658 // GO:0007186 // G-protein coupled receptor protein signaling pathway // inferred from electronic annotation /// NM_001001658 // GO:0007608 // sensory perception of smell // inferred from electronic annotation /// NM_001001658 // GO:0050896 // response to stimulus // inferred from electronic …	NM_001001658 // GO:0005886 // plasma membrane // inferred from electronic annotation /// NM_001001658 // GO:0016021 // integral to membrane // inferred from electronic annotation /// ENST00000350513 // GO:0005886 // plasma membrane // inferred from electronic annotation /// ENST00000350513 // GO:0016021 // integral to membrane // inferred from electronic annotation /// BC137048 // GO:0005886 // p…	NM_001001658 // GO:0004872 // receptor activity // inferred from electronic annotation /// NM_001001658 // GO:0004984 // olfactory receptor activity // inferred from electronic annotation /// ENST00000350513 // GO:0004872 // receptor activity // inferred from electronic annotation /// ENST00000350513 // GO:0004984 // olfactory receptor activity // inferred from electronic annotation /// BC137048 …
8133688	small nucleolar RNA, H/ACA box 14A	SNORA14A	10.2934	0.593875	0.460653	9.89052	9.87891	9.69413	10.9516	9.57557	11.1122	11.2425	9.95834	9.97248	10.6579	8133688	small nucleolar RNA, H/ACA box 14A	SNORA14A	7	8133689	75573100	134	NR_002955	Homo sapiens small nucleolar RNA, H/ACA box 14A (SNORA14A), non-coding RNA.	---	---	---
8005471	ribosomal protein S28	RPS28	12.1064	0.593593	0.132996	11.6309	11.7223	11.1074	12.1567	12.2951	12.1952	12.4493	12.6308	12.3902	12.4858	8005471	ribosomal protein S28	RPS28	17	8005472	18476035	380	NM_001031 /// AK293636 /// ENST00000445365 /// ENST00000417088 /// ENST00000449223 /// ENST00000440106	Homo sapiens ribosomal protein S28 (RPS28), mRNA. /// Homo sapiens cDNA FLJ59668 complete cds. /// cDNA FLJ59775 gene:ENSG00000233927 /// 40S ribosomal protein S28 gene:ENSG00000233927 /// cDNA FLJ59668 gene:ENSG00000233927 /// 40S ribosomal protein S28 gene:ENSG00000227097	NM_001031 // GO:0006364 // rRNA processing // inferred from mutant phenotype /// NM_001031 // GO:0006412 // translation // inferred by curator /// NM_001031 // GO:0006414 // translational elongation // not recorded /// NM_001031 // GO:0042274 // ribosomal small subunit biogenesis // inferred from mutant phenotype /// ENST00000417088 // GO:0006364 // rRNA processing // inferred from mutant phenoty…	NM_001031 // GO:0005622 // intracellular // inferred from electronic annotation /// NM_001031 // GO:0005829 // cytosol // not recorded /// NM_001031 // GO:0005840 // ribosome // inferred from electronic annotation /// NM_001031 // GO:0015935 // small ribosomal subunit // inferred from direct assay /// NM_001031 // GO:0022627 // cytosolic small ribosomal subunit // inferred from direct assay /// E…	NM_001031 // GO:0003735 // structural constituent of ribosome // inferred from electronic annotation /// NM_001031 // GO:0005515 // protein binding // inferred from physical interaction /// ENST00000417088 // GO:0003735 // structural constituent of ribosome // inferred from electronic annotation /// ENST00000417088 // GO:0005515 // protein binding // inferred from physical interaction /// ENST000…
7965206	solute carrier family 6 (neutral amino acid transporter), member 15	SLC6A15	6.26346	0.591703	0.495714	5.40066	6.40608	6.69683	5.55167	5.78279	6.26681	6.07465	6.02071	7.08363	7.35074	7965206	solute carrier family 6 (neutral amino acid transporter), member 15	SLC6A15	12	7965207 /// 7965208 /// 7965209 /// 7965210 /// 7965211 /// 7965212 /// 7965213 /// 7965214 /// 7965215 /// 7965216 /// 7965217 /// 7965218 /// 7965219 /// 7965220 /// 7965221 /// 7965222 /// 7965223	85253267	53307	NM_001146335 /// NM_182767 /// NM_018057 /// BC070040 /// ENST00000266682 /// ENST00000309283 /// ENST00000318721 /// ENST00000450363	Homo sapiens solute carrier family 6 (neutral amino acid transporter), member 15 (SLC6A15), transcript variant 3, mRNA. /// Homo sapiens solute carrier family 6 (neutral amino acid transporter), member 15 (SLC6A15), transcript variant 1, mRNA. /// Homo sapiens solute carrier family 6 (neutral amino acid transporter), member 15 (SLC6A15), transcript variant 2, mRNA. /// Homo sapiens solute carrier…	NM_182767 // GO:0006836 // neurotransmitter transport // non-traceable author statement /// NM_182767 // GO:0006865 // amino acid transport // not recorded /// NM_001146335 // GO:0006836 // neurotransmitter transport // non-traceable author statement /// NM_001146335 // GO:0006865 // amino acid transport // not recorded /// NM_018057 // GO:0006836 // neurotransmitter transport // non-traceable au…	NM_182767 // GO:0005886 // plasma membrane // not recorded /// NM_182767 // GO:0005887 // integral to plasma membrane // inferred from electronic annotation /// NM_182767 // GO:0016021 // integral to membrane // non-traceable author statement /// NM_001146335 // GO:0005886 // plasma membrane // not recorded /// NM_001146335 // GO:0005887 // integral to plasma membrane // inferred from electronic …	NM_182767 // GO:0005326 // neurotransmitter transporter activity // non-traceable author statement /// NM_182767 // GO:0005328 // neurotransmitter:sodium symporter activity // inferred from electronic annotation /// NM_182767 // GO:0015171 // amino acid transmembrane transporter activity // not recorded /// NM_182767 // GO:0015293 // symporter activity // inferred from electronic annotation /// N…
8129848	interleukin 22 receptor, alpha 2	IL22RA2	6.51337	0.589462	0.313798	5.40318	6.10039	6.7431	6.3217	6.44559	6.69071	6.61779	6.23155	7.28758	7.29211	8129848	interleukin 22 receptor, alpha 2	IL22RA2	6	8129849 /// 8129850 /// 8129851 /// 8129852 /// 8129853 /// 8129854 /// 8129855 /// 8129856 /// 8129857 /// 8129858 /// 8129859 /// 8129860	137464957	29828	NM_181309 /// NM_181310 /// NM_052962 /// AY040567 /// ENST00000296980 /// ENST00000349184 /// ENST00000339602 /// ENST00000392327	Homo sapiens interleukin 22 receptor, alpha 2 (IL22RA2), transcript variant 2, mRNA. /// Homo sapiens interleukin 22 receptor, alpha 2 (IL22RA2), transcript variant 3, mRNA. /// Homo sapiens interleukin 22 receptor, alpha 2 (IL22RA2), transcript variant 1, mRNA. /// Homo sapiens interleukin 22-binding protein CRF2-10L (IL22BP) mRNA, complete cds, alternatively spliced. /// Isoform 1 of Interleuki…	NM_052962 // GO:0007596 // blood coagulation // inferred from electronic annotation /// NM_052962 // GO:0042516 // regulation of tyrosine phosphorylation of Stat3 protein // inferred from sequence or structural similarity /// NM_181309 // GO:0007596 // blood coagulation // inferred from electronic annotation /// NM_181309 // GO:0042516 // regulation of tyrosine phosphorylation of Stat3 protein //…	NM_052962 // GO:0005576 // extracellular region // inferred from electronic annotation /// NM_052962 // GO:0005615 // extracellular space // non-traceable author statement /// NM_052962 // GO:0005829 // cytosol // inferred from electronic annotation /// NM_052962 // GO:0016021 // integral to membrane // inferred from electronic annotation /// NM_181309 // GO:0005576 // extracellular region // inf…	NM_052962 // GO:0004872 // receptor activity // inferred from electronic annotation /// NM_052962 // GO:0005515 // protein binding // inferred from electronic annotation /// NM_052962 // GO:0042017 // interleukin-22 binding // inferred from direct assay /// NM_052962 // GO:0042018 // interleukin-22 receptor activity // inferred from direct assay /// NM_181309 // GO:0004872 // receptor activity //…
7933204	chromosome 10 open reading frame 10	C10orf10	9.33877	0.587273	0.115924	8.75085	9.04339	9.1584	8.80984	9.50807	9.35549	9.97285	9.46654	9.67271	9.64953	7933204	chromosome 10 open reading frame 10	C10orf10	10	7933205 /// 7933206 /// 7933207 /// 7933208	45471577	2681	NM_007021 /// AB022718 /// ENST00000298295 /// ENST00000432283 /// ENST00000448778	Homo sapiens chromosome 10 open reading frame 10 (C10orf10), mRNA. /// Homo sapiens mRNA for DEPP (decidual protein induced by progesterone), complete cds. /// Protein DEPP gene:ENSG00000165507 /// cDNA FLJ54167, moderately similar to Protein DEPP gene:ENSG00000165507 /// 9 kDa protein gene:ENSG00000165507	---	NM_007021 // GO:0005739 // mitochondrion // inferred from direct assay /// ENST00000298295 // GO:0005739 // mitochondrion // inferred from direct assay /// AB022718 // GO:0005739 // mitochondrion // inferred from direct assay /// ENST00000448778 // GO:0005739 // mitochondrion // inferred from direct assay /// ENST00000432283 // GO:0005739 // mitochondrion // inferred from direct assay	---
8179716	corneodesmosin	CDSN	7.41537	0.583999	0.466606	6.97075	6.96753	7.05502	7.40008	6.95389	7.02955	8.81336	8.85808	7.0691	7.03637	8179716	corneodesmosin	CDSN	6	8179717 /// 8179718	31082870	5340	NM_001264 /// AF030130 /// ENST00000259726 /// ENST00000383531 /// ENST00000418599 /// ENST00000376288 /// ENST00000445893 /// ENST00000457875	Homo sapiens corneodesmosin (CDSN), mRNA. /// Homo sapiens corneodesmosin mRNA, complete cds. /// 51 kDa protein gene:ENSG00000137197 /// Corneodesmosin gene:ENSG00000206460 /// Corneodesmosin gene:ENSG00000237123 /// 52 kDa protein gene:ENSG00000204539 /// Corneodesmosin gene:ENSG00000237114 /// Corneodesmosin gene:ENSG00000237165	NM_001264 // GO:0007155 // cell adhesion // traceable author statement /// NM_001264 // GO:0008544 // epidermis development // traceable author statement /// NM_001264 // GO:0016337 // cell-cell adhesion // inferred from direct assay /// NM_001264 // GO:0030216 // keratinocyte differentiation // non-traceable author statement /// ENST00000445893 // GO:0008544 // epidermis development // traceable…	NM_001264 // GO:0001533 // cornified envelope // inferred from direct assay /// NM_001264 // GO:0005576 // extracellular region // inferred from electronic annotation /// NM_001264 // GO:0005911 // cell-cell junction // traceable author statement /// NM_001264 // GO:0030057 // desmosome // inferred from direct assay /// NM_001264 // GO:0030057 // desmosome // non-traceable author statement /// EN…	NM_001264 // GO:0003674 // molecular_function // no biological data available /// NM_001264 // GO:0042803 // protein homodimerization activity // inferred from direct assay /// ENST00000445893 // GO:0003674 // molecular_function // no biological data available /// ENST00000445893 // GO:0042803 // protein homodimerization activity // inferred from direct assay /// ENST00000457875 // GO:0003674 // …
8160670	aquaporin 3 (Gill blood group)	AQP3	8.43618	0.583905	0.565406	7.26573	8.15564	7.35214	8.70988	9.23775	8.99503	8.78227	9.55528	8.18363	8.12445	8160670	aquaporin 3 (Gill blood group)	AQP3	9	8160671 /// 8160672 /// 8160673 /// 8160674 /// 8160675 /// 8160676 /// 8160677 /// 8160678 /// 8160679 /// 8160680 /// 8160681	33441152	6457	NM_004925 /// AK095363 /// ENST00000379492 /// ENST00000297991 /// ENST00000343952	Homo sapiens aquaporin 3 (Gill blood group) (AQP3), mRNA. /// Homo sapiens cDNA FLJ38044 fis, clone CTONG2014119, moderately similar to AQUAPORIN 3. /// Putative uncharacterized protein AQP3 gene:ENSG00000165272 /// Isoform 1 of Aquaporin-3 gene:ENSG00000165272 /// Isoform 2 of Aquaporin-3 gene:ENSG00000165272	NM_004925 // GO:0002684 // positive regulation of immune system process // inferred from direct assay /// NM_004925 // GO:0006810 // transport // non-traceable author statement /// NM_004925 // GO:0006833 // water transport // traceable author statement /// NM_004925 // GO:0007588 // excretion // traceable author statement /// NM_004925 // GO:0032526 // response to retinoic acid // inferred from …	NM_004925 // GO:0005737 // cytoplasm // inferred from direct assay /// NM_004925 // GO:0005886 // plasma membrane // inferred from direct assay /// NM_004925 // GO:0005911 // cell-cell junction // inferred from direct assay /// NM_004925 // GO:0016021 // integral to membrane // inferred by curator /// NM_004925 // GO:0016323 // basolateral plasma membrane // inferred from electronic annotation //…	NM_004925 // GO:0005215 // transporter activity // inferred from electronic annotation /// NM_004925 // GO:0015250 // water channel activity // traceable author statement /// NM_004925 // GO:0015254 // glycerol channel activity // inferred from direct assay /// ENST00000297991 // GO:0005215 // transporter activity // non-traceable author statement /// ENST00000297991 // GO:0015250 // water channe…
7914592	transmembrane protein 54	TMEM54	9.98523	0.582918	0.418321	9.07651	9.81043	10.0861	9.76927	9.70005	9.78948	9.99019	9.74918	10.7165	11.1646	7914592	transmembrane protein 54	TMEM54	1	7914593 /// 7914594 /// 7914595 /// 7914596 /// 7914597 /// 7914598 /// 7914599 /// 7914600 /// 7914601 /// 7914602	33360194	6809	uc001bwi.1 /// uc001bwj.1 /// uc001bwk.1 /// CR596164 /// NM_033504 /// AB012692 /// AY027543 /// AY359883 /// BC001418 /// BC013953 /// BC023260 /// BC127891 /// ENST00000314780 /// ENST00000373463 /// ENST00000373462 /// ENST00000329151	/// /// /// full-length cDNA clone CS0DI013YC09 of Placenta Cot 25-normalized of Homo sapiens (human). /// Homo sapiens transmembrane protein 54 (TMEM54), mRNA. /// Homo sapiens CAC-1 mRNA, partial cds. /// Homo sapiens beta-casein-like protein (BCLP) mRNA, complete cds. /// Homo sapiens CAC1 (CAC1) mRNA, complete cds; alternatively spliced. /// Homo sapiens transmembrane protein 54, mRNA (cDNA c…	NM_033504 // GO:0008150 // biological_process // no biological data available /// ENST00000373463 // GO:0008150 // biological_process // no biological data available /// BC001418 // GO:0008150 // biological_process // no biological data available /// BC013953 // GO:0008150 // biological_process // no biological data available /// AY027543 // GO:0008150 // biological_process // no biological data …	NM_033504 // GO:0005575 // cellular_component // no biological data available /// NM_033504 // GO:0016020 // membrane // inferred from electronic annotation /// NM_033504 // GO:0016021 // integral to membrane // inferred from electronic annotation /// ENST00000373463 // GO:0005575 // cellular_component // no biological data available /// ENST00000373463 // GO:0016020 // membrane // inferred from …	NM_033504 // GO:0003674 // molecular_function // no biological data available /// ENST00000373463 // GO:0003674 // molecular_function // no biological data available /// BC001418 // GO:0003674 // molecular_function // no biological data available /// BC013953 // GO:0003674 // molecular_function // no biological data available /// AY027543 // GO:0003674 // molecular_function // no biological data …
8028750	lectin, galactoside-binding, soluble, 14	LGALS14	9.55294	0.579896	0.61947	8.6519	8.42082	10.0599	9.12091	10.0614	10.4816	9.95698	8.63656	9.61028	10.5291	8028750	lectin, galactoside-binding, soluble, 14	LGALS14	19	8028751 /// 8028752 /// 8028753 /// 8028754 /// 8028755	40194946	5142	NM_020129 /// NM_203471 /// AF267852 /// ENST00000392052 /// ENST00000360675 /// ENST00000392051	Homo sapiens lectin, galactoside-binding, soluble, 14 (LGALS14), transcript variant 1, mRNA. /// Homo sapiens lectin, galactoside-binding, soluble, 14 (LGALS14), transcript variant 2, mRNA. /// Homo sapiens placental protein 13-like protein mRNA, complete cds. /// Placental protein 13-like gene:ENSG00000006659 /// lectin, galactoside-binding, soluble, 14 isoform 2 gene:ENSG00000006659 /// lectin,…	---	NM_203471 // GO:0005634 // nucleus // inferred from electronic annotation /// NM_020129 // GO:0005634 // nucleus // inferred from electronic annotation /// ENST00000360675 // GO:0005634 // nucleus // inferred from electronic annotation /// ENST00000392052 // GO:0005634 // nucleus // inferred from electronic annotation /// ENST00000392051 // GO:0005634 // nucleus // inferred from electronic annota…	NM_203471 // GO:0005529 // sugar binding // inferred from electronic annotation /// NM_020129 // GO:0005529 // sugar binding // inferred from electronic annotation /// ENST00000360675 // GO:0005529 // sugar binding // inferred from electronic annotation /// ENST00000392052 // GO:0005529 // sugar binding // inferred from electronic annotation /// ENST00000392051 // GO:0005529 // sugar binding // i…
8025395	ribosomal protein S28	RPS28	12.2606	0.573781	0.144631	11.8107	11.8913	11.2635	12.3083	12.4458	12.322	12.6177	12.7944	12.5393	12.6126	8025395	ribosomal protein S28	RPS28	19	8025396 /// 8025397 /// 8025398 /// 8025399 /// 8025400 /// 8025401	8386389	889	NM_001031 /// AK293636 /// ENST00000445365 /// ENST00000417088 /// ENST00000449223 /// ENST00000440106	Homo sapiens ribosomal protein S28 (RPS28), mRNA. /// Homo sapiens cDNA FLJ59668 complete cds. /// cDNA FLJ59775 gene:ENSG00000233927 /// 40S ribosomal protein S28 gene:ENSG00000233927 /// cDNA FLJ59668 gene:ENSG00000233927 /// 40S ribosomal protein S28 gene:ENSG00000227097	NM_001031 // GO:0006364 // rRNA processing // inferred from mutant phenotype /// NM_001031 // GO:0006412 // translation // inferred by curator /// NM_001031 // GO:0006414 // translational elongation // not recorded /// NM_001031 // GO:0042274 // ribosomal small subunit biogenesis // inferred from mutant phenotype /// ENST00000417088 // GO:0006364 // rRNA processing // inferred from mutant phenoty…	NM_001031 // GO:0005622 // intracellular // inferred from electronic annotation /// NM_001031 // GO:0005829 // cytosol // not recorded /// NM_001031 // GO:0005840 // ribosome // inferred from electronic annotation /// NM_001031 // GO:0015935 // small ribosomal subunit // inferred from direct assay /// NM_001031 // GO:0022627 // cytosolic small ribosomal subunit // inferred from direct assay /// E…	NM_001031 // GO:0003735 // structural constituent of ribosome // inferred from electronic annotation /// NM_001031 // GO:0005515 // protein binding // inferred from physical interaction /// ENST00000417088 // GO:0003735 // structural constituent of ribosome // inferred from electronic annotation /// ENST00000417088 // GO:0005515 // protein binding // inferred from physical interaction /// ENST000…
7981514	AHNAK nucleoprotein 2	AHNAK2	7.22235	0.568976	0.784918	7.31617	8.06563	5.88326	6.47185	6.95241	6.31985	9.08782	8.85626	6.89635	6.37393	7981514	AHNAK nucleoprotein 2	AHNAK2	14	7981515 /// 7981516 /// 7981517 /// 7981518 /// 7981519 /// 7981520 /// 7981521 /// 7981522	105403590	33229	NM_138420 /// BC090889 /// ENST00000333244	Homo sapiens AHNAK nucleoprotein 2 (AHNAK2), mRNA. /// Homo sapiens AHNAK nucleoprotein 2, mRNA (cDNA clone IMAGE:30387958), complete cds. /// Isoform 1 of Protein AHNAK2 gene:ENSG00000185567	ENST00000333244 // GO:0031424 // keratinization // inferred from electronic annotation	NM_138420 // GO:0005634 // nucleus // inferred from electronic annotation /// ENST00000333244 // GO:0005634 // nucleus // inferred from electronic annotation /// ENST00000333244 // GO:0005737 // cytoplasm // inferred from electronic annotation /// BC090889 // GO:0005634 // nucleus // inferred from electronic annotation	NM_138420 // GO:0005515 // protein binding // inferred from electronic annotation /// ENST00000333244 // GO:0005515 // protein binding // inferred from electronic annotation /// BC090889 // GO:0005515 // protein binding // inferred from electronic annotation
7942824	ribosomal protein S28	RPS28	12.2752	0.567486	0.146425	11.8306	11.91	11.2835	12.3254	12.4553	12.3415	12.6296	12.8056	12.5499	12.6209	7942824	ribosomal protein S28	RPS28	11	7942825 /// 7942826 /// 7942827 /// 7942828 /// 7942829	82400570	409	NM_001031 /// AK293636 /// ENST00000445365 /// ENST00000417088 /// ENST00000449223 /// ENST00000440106	Homo sapiens ribosomal protein S28 (RPS28), mRNA. /// Homo sapiens cDNA FLJ59668 complete cds. /// cDNA FLJ59775 gene:ENSG00000233927 /// 40S ribosomal protein S28 gene:ENSG00000233927 /// cDNA FLJ59668 gene:ENSG00000233927 /// 40S ribosomal protein S28 gene:ENSG00000227097	NM_001031 // GO:0006364 // rRNA processing // inferred from mutant phenotype /// NM_001031 // GO:0006412 // translation // inferred by curator /// NM_001031 // GO:0006414 // translational elongation // not recorded /// NM_001031 // GO:0042274 // ribosomal small subunit biogenesis // inferred from mutant phenotype /// ENST00000417088 // GO:0006364 // rRNA processing // inferred from mutant phenoty…	NM_001031 // GO:0005622 // intracellular // inferred from electronic annotation /// NM_001031 // GO:0005829 // cytosol // not recorded /// NM_001031 // GO:0005840 // ribosome // inferred from electronic annotation /// NM_001031 // GO:0015935 // small ribosomal subunit // inferred from direct assay /// NM_001031 // GO:0022627 // cytosolic small ribosomal subunit // inferred from direct assay /// E…	NM_001031 // GO:0003735 // structural constituent of ribosome // inferred from electronic annotation /// NM_001031 // GO:0005515 // protein binding // inferred from physical interaction /// ENST00000417088 // GO:0003735 // structural constituent of ribosome // inferred from electronic annotation /// ENST00000417088 // GO:0005515 // protein binding // inferred from physical interaction /// ENST000…
8062395	neuronatin	NNAT	10.5559	0.566665	0.270639	10.5887	10.0025	9.50198	10.3955	10.7707	10.5371	11.3374	10.7107	10.963	10.7513	8062395	neuronatin	NNAT	20	8062396 /// 8062397 /// 8062398 /// 8062399 /// 8062400 /// 8062401 /// 8062402 /// 8062403	36149607	2488	NM_181689 /// NM_005386 /// BC001768 /// ENST00000062104 /// ENST00000346199	Homo sapiens neuronatin (NNAT), transcript variant 2, mRNA. /// Homo sapiens neuronatin (NNAT), transcript variant 1, mRNA. /// Homo sapiens neuronatin, mRNA (cDNA clone MGC:1439 IMAGE:3353944), complete cds. /// Isoform Alpha of Neuronatin gene:ENSG00000053438 /// Isoform Beta of Neuronatin gene:ENSG00000053438	NM_005386 // GO:0006810 // transport // traceable author statement /// NM_005386 // GO:0007275 // multicellular organismal development // inferred from electronic annotation /// NM_005386 // GO:0007420 // brain development // inferred from electronic annotation /// NM_005386 // GO:0009249 // protein lipoylation // traceable author statement /// NM_005386 // GO:0009749 // response to glucose stimu…	NM_005386 // GO:0005737 // cytoplasm // inferred from electronic annotation /// NM_181689 // GO:0005737 // cytoplasm // inferred from electronic annotation /// BC001768 // GO:0005737 // cytoplasm // inferred from electronic annotation	ENST00000062104 // GO:0015457 // auxiliary transport protein activity // traceable author statement /// ENST00000346199 // GO:0015457 // auxiliary transport protein activity // traceable author statement
7945420	ribonuclease/angiogenin inhibitor 1 /// hypothetical protein FLJ23519	RNH1 /// FLJ23519	8.65198	0.565671	0.0364043	8.48255	8.50905	8.47062	8.29652	8.13217	8.60747	9.11291	9.05815	8.86298	8.98737	7945420	ribonuclease/angiogenin inhibitor 1 /// hypothetical protein FLJ23519	RNH1 /// FLJ23519	11	7945421 /// 7945422 /// 7945423 /// 7945424 /// 7945425 /// 7945426 /// 7945427 /// 7945428 /// 7945429 /// 7945430 /// 7945431 /// 7945432 /// 7945433 /// 7945434 /// 7945435	494512	12788	NM_002939 /// NM_203383 /// NM_203384 /// NM_203385 /// NM_203386 /// NM_203387 /// NM_203388 /// NM_203389 /// AK027172 /// BC047730 /// ENST00000354420 /// ENST00000356187 /// ENST00000397604 /// ENST00000397615 /// ENST00000426245 /// ENST00000397614 /// ENST00000438658	Homo sapiens ribonuclease/angiogenin inhibitor 1 (RNH1), transcript variant 1, mRNA. /// Homo sapiens ribonuclease/angiogenin inhibitor 1 (RNH1), transcript variant 2, mRNA. /// Homo sapiens ribonuclease/angiogenin inhibitor 1 (RNH1), transcript variant 3, mRNA. /// Homo sapiens ribonuclease/angiogenin inhibitor 1 (RNH1), transcript variant 4, mRNA. /// Homo sapiens ribonuclease/angiogenin inhibi…	NM_002939 // GO:0006402 // mRNA catabolic process // non-traceable author statement /// NM_002939 // GO:0045765 // regulation of angiogenesis // inferred from direct assay /// NM_203387 // GO:0006402 // mRNA catabolic process // non-traceable author statement /// NM_203387 // GO:0045765 // regulation of angiogenesis // inferred from direct assay /// NM_203383 // GO:0006402 // mRNA catabolic proce…	NM_002939 // GO:0005737 // cytoplasm // inferred from electronic annotation /// NM_002939 // GO:0032311 // angiogenin-PRI complex // inferred from physical interaction /// NM_203387 // GO:0005737 // cytoplasm // inferred from electronic annotation /// NM_203387 // GO:0032311 // angiogenin-PRI complex // inferred from physical interaction /// NM_203383 // GO:0005737 // cytoplasm // inferred from e…	NM_002939 // GO:0005515 // protein binding // inferred from physical interaction /// NM_002939 // GO:0008428 // ribonuclease inhibitor activity // inferred from direct assay /// NM_203387 // GO:0005515 // protein binding // inferred from physical interaction /// NM_203387 // GO:0008428 // ribonuclease inhibitor activity // inferred from direct assay /// NM_203383 // GO:0005515 // protein binding …
8173135	aminolevulinate, delta-, synthase 2	ALAS2	8.00978	0.565275	0.339239	8.01912	7.91484	7.3346	7.93696	7.4302	7.63544	8.4819	7.76274	8.68342	8.89859	8173135	aminolevulinate, delta-, synthase 2	ALAS2	X	8173136 /// 8173137 /// 8173138 /// 8173139 /// 8173140 /// 8173141 /// 8173142 /// 8173143 /// 8173144 /// 8173145 /// 8173146 /// 8173147	55035488	21923	NM_000032 /// NM_001037967 /// NM_001037968 /// BC030230 /// ENST00000396198 /// ENST00000330807 /// ENST00000335854 /// ENST00000396195 /// ENST00000434091 /// ENST00000455688	Homo sapiens aminolevulinate, delta-, synthase 2 (ALAS2), nuclear gene encoding mitochondrial protein, transcript variant 1, mRNA. /// Homo sapiens aminolevulinate, delta-, synthase 2 (ALAS2), nuclear gene encoding mitochondrial protein, transcript variant 2, mRNA. /// Homo sapiens aminolevulinate, delta-, synthase 2 (ALAS2), nuclear gene encoding mitochondrial protein, transcript variant 3, mRNA…	NM_000032 // GO:0001666 // response to hypoxia // inferred from direct assay /// NM_000032 // GO:0006778 // porphyrin metabolic process // inferred from electronic annotation /// NM_000032 // GO:0006783 // heme biosynthetic process // inferred from sequence or structural similarity /// NM_000032 // GO:0006783 // heme biosynthetic process // non-traceable author statement /// NM_000032 // GO:00068…	NM_000032 // GO:0005739 // mitochondrion // inferred from direct assay /// NM_000032 // GO:0005743 // mitochondrial inner membrane // inferred from direct assay /// NM_000032 // GO:0005759 // mitochondrial matrix // inferred from electronic annotation /// NM_001037968 // GO:0005739 // mitochondrion // inferred from direct assay /// NM_001037968 // GO:0005743 // mitochondrial inner membrane // inf…	NM_000032 // GO:0003870 // 5-aminolevulinate synthase activity // inferred from direct assay /// NM_000032 // GO:0005515 // protein binding // inferred from physical interaction /// NM_000032 // GO:0008415 // acyltransferase activity // inferred from electronic annotation /// NM_000032 // GO:0016594 // glycine binding // inferred from sequence or structural similarity /// NM_000032 // GO:0016769 …
8176719	eukaryotic translation initiation factor 1A, Y-linked	EIF1AY	6.12552	0.564496	0.839184	7.77583	4.96273	4.40909	7.55034	4.51837	4.98977	7.13847	4.67662	7.44024	7.79376	8176719	eukaryotic translation initiation factor 1A, Y-linked	EIF1AY	Y	8176720 /// 8176721 /// 8176722 /// 8176723 /// 8176724 /// 8176725 /// 8176726 /// 8176727 /// 8176728 /// 8176729	22737611	17798	NM_004681 /// AF000987 /// ENST00000361365 /// ENST00000382772	Homo sapiens eukaryotic translation initiation factor 1A, Y-linked (EIF1AY), mRNA. /// Homo sapiens eIF-1A, Y isoform (EIF1AY) mRNA, complete cds. /// Eukaryotic translation initiation factor 1A, Y-chromosomal gene:ENSG00000198692 /// Putative uncharacterized protein EIF1AY gene:ENSG00000198692	NM_004681 // GO:0006413 // translational initiation // inferred from electronic annotation /// ENST00000361365 // GO:0006413 // translational initiation // inferred from electronic annotation /// AF000987 // GO:0006413 // translational initiation // inferred from electronic annotation /// ENST00000382772 // GO:0006413 // translational initiation // inferred from electronic annotation	NM_004681 // GO:0005737 // cytoplasm // inferred from direct assay /// ENST00000361365 // GO:0005737 // cytoplasm // inferred from direct assay /// AF000987 // GO:0005737 // cytoplasm // inferred from direct assay /// ENST00000382772 // GO:0005737 // cytoplasm // inferred from direct assay	NM_004681 // GO:0003723 // RNA binding // inferred from electronic annotation /// NM_004681 // GO:0003743 // translation initiation factor activity // inferred from electronic annotation /// NM_004681 // GO:0005515 // protein binding // inferred from physical interaction /// ENST00000361365 // GO:0003723 // RNA binding // inferred from electronic annotation /// ENST00000361365 // GO:0003743 // tr…
8060503	small nucleolar RNA, C/D box 57 /// NOP56 ribonucleoprotein homolog (yeast)	SNORD57 /// NOP56	11.408	0.562339	0.0557007	11.0888	11.345	10.9439	11.1817	11.2413	11.611	11.8593	11.9629	11.1417	11.7043	8060503	small nucleolar RNA, C/D box 57 /// NOP56 ribonucleoprotein homolog (yeast)	SNORD57 /// NOP56	20	8060504	2637585	71	NR_002738 /// AK097186	Homo sapiens small nucleolar RNA, C/D box 57 (SNORD57), non-coding RNA. /// Homo sapiens cDNA FLJ39867 fis, clone SPLEN2015310, highly similar to NUCLEOLAR PROTEIN NOP56.	AK097186 // GO:0006364 // rRNA processing // traceable author statement	AK097186 // GO:0005634 // nucleus // inferred from electronic annotation /// AK097186 // GO:0005730 // nucleolus // inferred from electronic annotation /// AK097186 // GO:0005732 // small nucleolar ribonucleoprotein complex // inferred from direct assay /// AK097186 // GO:0031428 // box C/D snoRNP complex // non-traceable author statement /// AK097186 // GO:0070761 // pre-snoRNP complex // inferr…	AK097186 // GO:0003723 // RNA binding // traceable author statement /// AK097186 // GO:0005515 // protein binding // inferred from physical interaction /// AK097186 // GO:0030515 // snoRNA binding // inferred from direct assay
7904572	---	---	7.45025	0.560793	0.53814	7.75039	7.99138	6.6086	5.92196	7.46085	7.26921	8.34084	7.72121	8.10407	7.33394	7904572	---	---	1	7904573	144534038	161	ENST00000459549 /// ENST00000364829	ncrna:snRNA supercontig::HSCHR1_RANDOM_CTG12:544948:545107:-1 gene:ENSG00000238421 /// ncrna:snRNA chromosome:GRCh37:1:144534038:144534199:1 gene:ENSG00000201699	---	---	---
7937952	olfactory receptor, family 51, subfamily E, member 1	OR51E1	7.13325	0.553542	0.206498	6.49231	6.85	6.60539	7.11476	7.21992	7.16482	7.38602	7.72638	7.58063	7.19223	7937952	olfactory receptor, family 51, subfamily E, member 1	OR51E1	11	7937953 /// 7937954 /// 7937955 /// 7937956	4665156	11556	NM_152430 /// BC022401 /// ENST00000326310 /// ENST00000396952	Homo sapiens olfactory receptor, family 51, subfamily E, member 1 (OR51E1), mRNA. /// Homo sapiens olfactory receptor, family 51, subfamily E, member 1, mRNA (cDNA clone MGC:24137 IMAGE:4694856), complete cds. /// Olfactory receptor 51E1 gene:ENSG00000180785 /// olfactory receptor, family 51, subfamily E, member 1 gene:ENSG00000180785	NM_152430 // GO:0007165 // signal transduction // inferred from electronic annotation /// NM_152430 // GO:0007186 // G-protein coupled receptor protein signaling pathway // inferred from electronic annotation /// NM_152430 // GO:0007608 // sensory perception of smell // inferred from electronic annotation /// NM_152430 // GO:0050896 // response to stimulus // inferred from electronic annotation /…	NM_152430 // GO:0005886 // plasma membrane // inferred from electronic annotation /// NM_152430 // GO:0016021 // integral to membrane // inferred from electronic annotation /// BC022401 // GO:0005886 // plasma membrane // inferred from electronic annotation /// BC022401 // GO:0016021 // integral to membrane // inferred from electronic annotation /// ENST00000396952 // GO:0005886 // plasma membran…	NM_152430 // GO:0004872 // receptor activity // inferred from electronic annotation /// NM_152430 // GO:0004984 // olfactory receptor activity // inferred from electronic annotation /// BC022401 // GO:0004872 // receptor activity // inferred from electronic annotation /// BC022401 // GO:0004984 // olfactory receptor activity // inferred from electronic annotation /// ENST00000396952 // GO:0004872…
7965767	---	---	3.40055	0.55257	0.212592	2.98506	3.63004	2.51368	2.92503	3.47261	3.63557	3.71068	3.49316	3.38864	4.25104	7965767	---	---	12	7965768	100651468	100	ENST00000384063	ncrna:misc_RNA chromosome:GRCh37:12:100651466:100651568:-1 gene:ENSG00000206790	---	---	---
8049123	alkaline phosphatase, placental (Regan isozyme)	ALPP	10.4339	0.550878	0.0699596	9.43484	9.99186	10.1684	10.4345	10.5636	10.7889	10.6174	10.7418	10.7116	10.8859	8049123	alkaline phosphatase, placental (Regan isozyme)	ALPP	2	8049124 /// 8049125 /// 8049126 /// 8049127	233243348	4251	NM_001632 /// BC094743 /// ENST00000392027	Homo sapiens alkaline phosphatase, placental (Regan isozyme) (ALPP), mRNA. /// Homo sapiens alkaline phosphatase, placental (Regan isozyme), mRNA (cDNA clone MGC:104591 IMAGE:30330997), complete cds. /// Alkaline phosphatase, placental type precursor gene:ENSG00000163283	NM_001632 // GO:0008152 // metabolic process // inferred from electronic annotation /// ENST00000392027 // GO:0008152 // metabolic process // inferred from electronic annotation /// BC094743 // GO:0008152 // metabolic process // inferred from electronic annotation	NM_001632 // GO:0005886 // plasma membrane // inferred from electronic annotation /// NM_001632 // GO:0009986 // cell surface // inferred from direct assay /// NM_001632 // GO:0016021 // integral to membrane // inferred from electronic annotation /// NM_001632 // GO:0031225 // anchored to membrane // inferred from electronic annotation /// ENST00000392027 // GO:0005886 // plasma membrane // infer…	NM_001632 // GO:0004035 // alkaline phosphatase activity // inferred from direct assay /// NM_001632 // GO:0004035 // alkaline phosphatase activity // non-traceable author statement /// NM_001632 // GO:0016787 // hydrolase activity // inferred from electronic annotation /// NM_001632 // GO:0046872 // metal ion binding // inferred from electronic annotation /// ENST00000392027 // GO:0000287 // mag…
7980970	inositol 1,3,4-triphosphate 5/6 kinase	ITPK1	8.80804	0.549075	0.0367294	8.40832	8.28877	8.9529	8.57466	8.55201	8.99117	9.16066	9.14928	8.87769	9.12494	7980970	inositol 1,3,4-triphosphate 5/6 kinase	ITPK1	14	7980971 /// 7980972 /// 7980973 /// 7980974 /// 7980975 /// 7980976 /// 7980977 /// 7980978 /// 7980979 /// 7980980 /// 7980981 /// 7980982	93403259	178968	NM_014216 /// NM_001142593 /// NM_001142594 /// BC018192 /// ENST00000354313 /// ENST00000267615 /// ENST00000405174 /// ENST00000311458	Homo sapiens inositol 1,3,4-triphosphate 5/6 kinase (ITPK1), transcript variant 1, mRNA. /// Homo sapiens inositol 1,3,4-triphosphate 5/6 kinase (ITPK1), transcript variant 2, mRNA. /// Homo sapiens inositol 1,3,4-triphosphate 5/6 kinase (ITPK1), transcript variant 3, mRNA. /// Homo sapiens inositol 1,3,4-triphosphate 5/6 kinase, mRNA (cDNA clone MGC:21491 IMAGE:3867269), complete cds. /// cDNA F…	NM_014216 // GO:0007165 // signal transduction // traceable author statement /// NM_014216 // GO:0032957 // inositol trisphosphate metabolic process // inferred from electronic annotation /// NM_001142593 // GO:0007165 // signal transduction // traceable author statement /// NM_001142593 // GO:0032957 // inositol trisphosphate metabolic process // inferred from electronic annotation /// NM_001142…	NM_014216 // GO:0005622 // intracellular // inferred from electronic annotation /// NM_001142593 // GO:0005622 // intracellular // inferred from electronic annotation /// NM_001142594 // GO:0005622 // intracellular // inferred from electronic annotation /// ENST00000267615 // GO:0005622 // intracellular // inferred from electronic annotation /// ENST00000405174 // GO:0005622 // intracellular // i…	NM_014216 // GO:0000166 // nucleotide binding // inferred from electronic annotation /// NM_014216 // GO:0000287 // magnesium ion binding // inferred from electronic annotation /// NM_014216 // GO:0003824 // catalytic activity // traceable author statement /// NM_014216 // GO:0005524 // ATP binding // inferred from electronic annotation /// NM_014216 // GO:0016301 // kinase activity // inferred f…
7909027	neurofascin homolog (chicken)	NFASC	7.60041	0.545724	0.292066	7.85219	7.22468	7.01698	7.31546	7.22843	7.37088	8.16566	8.37943	8.12672	7.32366	7909027	neurofascin homolog (chicken)	NFASC	1	7909028 /// 7909029 /// 7909030 /// 7909031 /// 7909032 /// 7909033 /// 7909034 /// 7909035 /// 7909036 /// 7909037 /// 7909038 /// 7909039 /// 7909040 /// 7909041 /// 7909042 /// 7909043 /// 7909044 /// 7909045 /// 7909046 /// 7909047 /// 7909048 /// 7909049 /// 7909050 /// 7909051 /// 7909052 /// 7909053 /// 7909054 /// 7909055 /// 7909056 /// 7909057 /// 7909058 /// 7909059 /// 7909060 /// 790…	204797779	194185	uc001hbh.1 /// uc001hbi.1 /// uc001hbj.1 /// uc001hbk.1 /// uc001hbl.1 /// uc001hbm.1 /// uc001hbn.1 /// uc001hbo.1 /// AK308686 /// NM_015090 /// NM_001005388 /// NM_001160331 /// NM_001160332 /// NM_001005389 /// NM_001160333 /// AB177861 /// AK128699 /// AK295291 /// AK299262 /// BC040674 /// BC117674 /// BC137013 /// BC144454 /// BC144455 /// BX641047 /// GENSCAN00000017866 /// ENST0000044641…	/// /// /// /// /// /// /// /// Homo sapiens cDNA, FLJ98727. /// Homo sapiens neurofascin homolog (chicken) (NFASC), transcript variant 4, mRNA. /// Homo sapiens neurofascin homolog (chicken) (NFASC), transcript variant 1, mRNA. /// Homo sapiens neurofascin homolog (chicken) (NFASC), transcript variant 2, mRNA. /// Homo sapiens neurofascin homolog (chicken) (NFASC), transcript variant 3, mRNA. //…	NM_001005388 // GO:0007155 // cell adhesion // inferred from electronic annotation /// NM_001005388 // GO:0007411 // axon guidance // inferred from electronic annotation /// NM_001005388 // GO:0007422 // peripheral nervous system development // inferred from sequence or structural similarity /// NM_001005388 // GO:0042552 // myelination // inferred from sequence or structural similarity /// NM_00…	NM_001005388 // GO:0005886 // plasma membrane // inferred from electronic annotation /// NM_001005388 // GO:0016021 // integral to membrane // inferred from electronic annotation /// NM_001005388 // GO:0030424 // axon // inferred from electronic annotation /// NM_001005388 // GO:0033268 // node of Ranvier // inferred from sequence or structural similarity /// NM_001005388 // GO:0033268 // node of…	NM_001005388 // GO:0005515 // protein binding // inferred from physical interaction /// NM_001160332 // GO:0005515 // protein binding // inferred from physical interaction /// NM_015090 // GO:0005515 // protein binding // inferred from physical interaction /// NM_001160331 // GO:0005515 // protein binding // inferred from physical interaction /// NM_001005389 // GO:0005515 // protein binding // i…
8116445	fms-related tyrosine kinase 4	FLT4	9.05604	0.54441	0.384126	8.28687	8.42946	9.20097	9.09055	8.91135	8.80349	9.27198	8.97144	9.88864	9.70569	8116445	fms-related tyrosine kinase 4	FLT4	5	8116446 /// 8116447 /// 8116448 /// 8116449 /// 8116450 /// 8116451 /// 8116452 /// 8116453 /// 8116454 /// 8116455 /// 8116456 /// 8116457 /// 8116458 /// 8116459 /// 8116460 /// 8116461 /// 8116462 /// 8116463 /// 8116464 /// 8116465 /// 8116466 /// 8116467 /// 8116468 /// 8116469 /// 8116470 /// 8116471 /// 8116472 /// 8116473 /// 8116474 /// 8116475 /// 8116476 /// 8116477 /// 8116478	180028506	48103	NM_002020 /// NM_182925 /// AY233383 /// ENST00000261937 /// ENST00000393347 /// ENST00000432592 /// ENST00000376868 /// ENST00000424276	Homo sapiens fms-related tyrosine kinase 4 (FLT4), transcript variant 2, mRNA. /// Homo sapiens fms-related tyrosine kinase 4 (FLT4), transcript variant 1, mRNA. /// Homo sapiens VEGFR3 long form mRNA, complete cds; alternatively spliced. /// fms-related tyrosine kinase 4 isoform 1 precursor gene:ENSG00000037280 /// Vascular endothelial growth factor receptor 3 gene:ENSG00000037280 /// Soluble VE…	NM_182925 // GO:0006468 // protein amino acid phosphorylation // inferred from electronic annotation /// NM_182925 // GO:0007169 // transmembrane receptor protein tyrosine kinase signaling pathway // traceable author statement /// NM_182925 // GO:0008284 // positive regulation of cell proliferation // inferred from genetic interaction /// NM_182925 // GO:0048010 // vascular endothelial growth fac…	NM_182925 // GO:0005887 // integral to plasma membrane // inferred from electronic annotation /// NM_182925 // GO:0016020 // membrane // inferred from electronic annotation /// NM_002020 // GO:0005887 // integral to plasma membrane // inferred from electronic annotation /// NM_002020 // GO:0016020 // membrane // inferred from electronic annotation /// ENST00000261937 // GO:0005887 // integral to …	NM_182925 // GO:0000166 // nucleotide binding // inferred from electronic annotation /// NM_182925 // GO:0004714 // transmembrane receptor protein tyrosine kinase activity // traceable author statement /// NM_182925 // GO:0004872 // receptor activity // inferred from electronic annotation /// NM_182925 // GO:0005021 // vascular endothelial growth factor receptor activity // inferred from direct a…
7948167	apelin receptor	APLNR	8.73681	0.5432	0.118567	8.27315	8.31629	8.42917	8.53421	8.78231	8.48419	9.51812	8.87517	9.23508	8.92045	7948167	apelin receptor	APLNR	11	7948168 /// 7948169 /// 7948170 /// 7948171 /// 7948172 /// 7948173 /// 7948174 /// 7948175	57001051	3862	NM_005161 /// BC032688 /// ENST00000257254 /// ENST00000326830 /// ENST00000444275	Homo sapiens apelin receptor (APLNR), mRNA. /// Homo sapiens apelin receptor, mRNA (cDNA clone MGC:45246 IMAGE:5241995), complete cds. /// Apelin receptor gene:ENSG00000134817 /// cDNA FLJ90033 fis, clone HEMBA1001621, highly similar to PROBABLE G PROTEIN-COUPLED RECEPTOR APJ gene:ENSG00000134817 /// cDNA FLJ39913 fis, clone SPLEN2018643, highly similar to Apelin receptor gene:ENSG00000134817	NM_005161 // GO:0007165 // signal transduction // inferred from electronic annotation /// NM_005161 // GO:0007186 // G-protein coupled receptor protein signaling pathway // not recorded /// NM_005161 // GO:0050878 // regulation of body fluid levels // inferred from electronic annotation /// NR_027991 // GO:0007165 // signal transduction // inferred from electronic annotation /// NR_027991 // GO:0…	NM_005161 // GO:0005634 // nucleus // inferred from electronic annotation /// NM_005161 // GO:0005886 // plasma membrane // inferred from electronic annotation /// NM_005161 // GO:0005887 // integral to plasma membrane // traceable author statement /// NM_005161 // GO:0031410 // cytoplasmic vesicle // inferred from electronic annotation /// NR_027991 // GO:0005634 // nucleus // inferred from elec…	NM_005161 // GO:0004872 // receptor activity // inferred from electronic annotation /// NM_005161 // GO:0004930 // G-protein coupled receptor activity // inferred from electronic annotation /// NR_027991 // GO:0004872 // receptor activity // inferred from electronic annotation /// NR_027991 // GO:0004930 // G-protein coupled receptor activity // inferred from electronic annotation /// ENST0000025…
8013567	hypothetical protein LOC201229	LOC201229	4.02225	0.53948	0.18044	3.56093	3.72455	3.10798	3.97188	4.69547	3.5841	4.41905	4.57776	4.1083	4.47244	8013567	hypothetical protein LOC201229	LOC201229	17	8013568 /// 8013569	26205340	15069	NM_001076680 /// AK055808 /// ENST00000379102 /// ENST00000379103	Homo sapiens hypothetical protein LOC201229 (LOC201229), mRNA. /// Homo sapiens cDNA FLJ31246 fis, clone KIDNE2005266. /// UPF0631 protein HSD24 gene:ENSG00000232859 /// Conserved hypothetical protein gene:ENSG00000232859	---	---	---
8001111	ubiquitin-conjugating enzyme E2M pseudogene 1	UBE2MP1	6.34288	0.538655	0.141054	5.42897	6.45006	6.16578	5.90487	6.27012	6.3655	6.80477	6.64109	6.46068	6.93693	8001111	ubiquitin-conjugating enzyme E2M pseudogene 1	UBE2MP1	16	8001112	34404062	221	NR_002837	Homo sapiens ubiquitin-conjugating enzyme E2M pseudogene 1 (UBE2MP1), non-coding RNA.	---	---	---
8086350	---	---	4.17602	0.538444	0.0779608	3.92561	3.90398	4.08521	3.68602	3.93317	4.33069	4.63749	4.22631	4.39294	4.63879	8086350	---	---	3	8086351	40540383	111	ENST00000363036	ncrna:snRNA chromosome:GRCh37:3:40540382:40540494:-1 gene:ENSG00000199906	---	---	---
8138084	---	---	8.36991	0.536834	0.23817	7.75846	8.10503	8.33169	7.98518	8.20698	8.26943	9.36484	8.24647	8.55919	8.87185	8138084	---	---	7	8138085	6214844	91	ENST00000458975	ncrna:misc_RNA chromosome:GRCh37:7:6214842:6214935:-1 gene:ENSG00000238534	---	---	---
7946401	suppression of tumorigenicity 5	ST5	8.79158	0.536787	0.0684436	8.22449	8.52093	8.72643	8.44595	8.69735	9.1643	8.67046	9.42006	9.04704	8.99878	7946401	suppression of tumorigenicity 5	ST5	11	7946402 /// 7946403 /// 7946404 /// 7946405 /// 7946406 /// 7946407 /// 7946408 /// 7946409 /// 7946410 /// 7946411 /// 7946412 /// 7946413 /// 7946414 /// 7946415 /// 7946416 /// 7946417 /// 7946418 /// 7946419 /// 7946420 /// 7946421 /// 7946422 /// 7946423 /// 7946424 /// 7946425	8714898	217958	NM_139157 /// NM_213618 /// NM_005418 /// BC036655 /// ENST00000396665 /// ENST00000357665 /// ENST00000353815 /// ENST00000313726 /// ENST00000447053	Homo sapiens suppression of tumorigenicity 5 (ST5), transcript variant 2, mRNA. /// Homo sapiens suppression of tumorigenicity 5 (ST5), transcript variant 3, mRNA. /// Homo sapiens suppression of tumorigenicity 5 (ST5), transcript variant 1, mRNA. /// Homo sapiens suppression of tumorigenicity 5, mRNA (cDNA clone MGC:33090 IMAGE:4837231), complete cds. /// Isoform 1 of Suppression of tumorigenici…	NM_005418 // GO:0070374 // positive regulation of ERK1 and ERK2 cascade // inferred from direct assay /// NM_213618 // GO:0070374 // positive regulation of ERK1 and ERK2 cascade // inferred from direct assay /// NM_139157 // GO:0070374 // positive regulation of ERK1 and ERK2 cascade // inferred from direct assay /// BC036655 // GO:0070374 // positive regulation of ERK1 and ERK2 cascade // inferre…	---	NM_005418 // GO:0005515 // protein binding // inferred from physical interaction /// NM_213618 // GO:0005515 // protein binding // inferred from physical interaction /// NM_139157 // GO:0005515 // protein binding // inferred from physical interaction /// ENST00000396665 // GO:0005515 // protein binding // inferred from physical interaction /// ENST00000357665 // GO:0005515 // protein binding // i…
8017476	chorionic somatomammotropin hormone 2	CSH2	10.3097	0.53656	0.407932	9.46523	9.11547	10.8348	10.4588	10.25	10.9722	10.2202	10.5259	10.3622	10.892	8017476	chorionic somatomammotropin hormone 2	CSH2	17	8017477 /// 8017478 /// 8017479	61949367	1723	NM_022644 /// ENST00000336844	Homo sapiens chorionic somatomammotropin hormone 2 (CSH2), transcript variant 2, mRNA. /// cdna:known chromosome:GRCh37:17:61949372:61951089:-1 gene:ENSG00000213218	---	---	---
8165752	interleukin 3 receptor, alpha (low affinity)	IL3RA	5.82606	0.536221	0.082729	5.38109	5.63879	5.78627	5.23637	5.35908	5.64611	6.05754	5.93292	7.18358	6.03883	8165752	interleukin 3 receptor, alpha (low affinity)	IL3RA	X	8165753 /// 8165754 /// 8165755 /// 8165756 /// 8165757 /// 8165758 /// 8165759 /// 8165760 /// 8165761 /// 8165762 /// 8165763 /// 8165764	1455509	46073	NM_002183 /// BC035407 /// ENST00000331035 /// ENST00000381469 /// ENST00000432757	Homo sapiens interleukin 3 receptor, alpha (low affinity) (IL3RA), mRNA. /// Homo sapiens interleukin 3 receptor, alpha (low affinity), mRNA (cDNA clone MGC:34174 IMAGE:5167281), complete cds. /// Interleukin-3 receptor subunit alpha gene:ENSG00000185291 /// IL-3 receptor alpha SP2 isoform gene:ENSG00000185291 /// IL-3 receptor alpha SP2 isoform gene:ENSG00000185291	---	NM_002183 // GO:0016020 // membrane // inferred from electronic annotation /// NM_002183 // GO:0016021 // integral to membrane // inferred from electronic annotation /// ENST00000331035 // GO:0016020 // membrane // inferred from electronic annotation /// ENST00000331035 // GO:0016021 // integral to membrane // inferred from electronic annotation /// BC035407 // GO:0016020 // membrane // inferred …	NM_002183 // GO:0004872 // receptor activity // inferred from electronic annotation /// NM_002183 // GO:0004912 // interleukin-3 receptor activity // traceable author statement /// NM_002183 // GO:0005515 // protein binding // inferred from physical interaction /// ENST00000331035 // GO:0004872 // receptor activity // inferred from electronic annotation /// ENST00000331035 // GO:0004912 // interl…
8176323	interleukin 3 receptor, alpha (low affinity)	IL3RA	5.82606	0.536221	0.082729	5.38109	5.63879	5.78627	5.23637	5.35908	5.64611	6.05754	5.93292	7.18358	6.03883	8176323	interleukin 3 receptor, alpha (low affinity)	IL3RA	Y	8176324 /// 8176325 /// 8176326 /// 8176327 /// 8176328 /// 8176329 /// 8176330 /// 8176331 /// 8176332 /// 8176333 /// 8176334 /// 8176335	1405509	46073	NM_002183 /// BC035407 /// ENST00000331035 /// ENST00000381469 /// ENST00000432757	Homo sapiens interleukin 3 receptor, alpha (low affinity) (IL3RA), mRNA. /// Homo sapiens interleukin 3 receptor, alpha (low affinity), mRNA (cDNA clone MGC:34174 IMAGE:5167281), complete cds. /// Interleukin-3 receptor subunit alpha gene:ENSG00000185291 /// IL-3 receptor alpha SP2 isoform gene:ENSG00000185291 /// IL-3 receptor alpha SP2 isoform gene:ENSG00000185291	---	NM_002183 // GO:0016020 // membrane // inferred from electronic annotation /// NM_002183 // GO:0016021 // integral to membrane // inferred from electronic annotation /// ENST00000331035 // GO:0016020 // membrane // inferred from electronic annotation /// ENST00000331035 // GO:0016021 // integral to membrane // inferred from electronic annotation /// BC035407 // GO:0016020 // membrane // inferred …	NM_002183 // GO:0004872 // receptor activity // inferred from electronic annotation /// NM_002183 // GO:0004912 // interleukin-3 receptor activity // traceable author statement /// NM_002183 // GO:0005515 // protein binding // inferred from physical interaction /// ENST00000331035 // GO:0004872 // receptor activity // inferred from electronic annotation /// ENST00000331035 // GO:0004912 // interl…
8020724	desmoglein 1	DSG1	5.23288	0.532949	0.540043	4.70645	5.05211	5.36132	4.99829	4.59364	4.90012	6.32421	6.70704	4.86617	4.81948	8020724	desmoglein 1	DSG1	18	8020725 /// 8020726 /// 8020727 /// 8020728 /// 8020729 /// 8020730 /// 8020731 /// 8020732 /// 8020733 /// 8020734 /// 8020735 /// 8020736 /// 8020737 /// 8020738 /// 8020739	28898052	38407	NM_001942 /// AF097935 /// ENST00000257192	Homo sapiens desmoglein 1 (DSG1), mRNA. /// Homo sapiens desmoglein 1 (DSG1) mRNA, complete cds. /// Desmoglein-1 gene:ENSG00000134760	NM_001942 // GO:0007043 // cell-cell junction assembly // non-traceable author statement /// NM_001942 // GO:0007156 // homophilic cell adhesion // inferred from electronic annotation /// NM_001942 // GO:0016337 // cell-cell adhesion // non-traceable author statement /// NM_001942 // GO:0016339 // calcium-dependent cell-cell adhesion // non-traceable author statement /// NM_001942 // GO:0050821 /…	NM_001942 // GO:0005829 // cytosol // not recorded /// NM_001942 // GO:0005886 // plasma membrane // not recorded /// NM_001942 // GO:0005911 // cell-cell junction // inferred from direct assay /// NM_001942 // GO:0009898 // internal side of plasma membrane // inferred from direct assay /// NM_001942 // GO:0016021 // integral to membrane // inferred from electronic annotation /// NM_001942 // GO:…	NM_001942 // GO:0005509 // calcium ion binding // non-traceable author statement /// NM_001942 // GO:0005515 // protein binding // inferred from physical interaction /// NM_001942 // GO:0015643 // toxin binding // non-traceable author statement /// NM_001942 // GO:0045295 // gamma-catenin binding // inferred from physical interaction /// ENST00000257192 // GO:0005509 // calcium ion binding // non…
7937330	interferon induced transmembrane protein 2 (1-8D)	IFITM2	10.04	0.530955	0.197716	10.4728	9.66438	9.62323	9.55985	9.70832	9.67011	10.8633	10.5297	10.3913	9.91689	7937330	interferon induced transmembrane protein 2 (1-8D)	IFITM2	11	7937331 /// 7937332 /// 7937333 /// 7937334	307915	1480	uc001lox.1 /// NM_006435 /// BC009696 /// BT009859 /// CR456894 /// CR541874 /// X57351 /// GENSCAN00000021369 /// ENST00000399817 /// ENST00000443559 /// ENST00000327366	/// Homo sapiens interferon induced transmembrane protein 2 (1-8D) (IFITM2), mRNA. /// Homo sapiens interferon induced transmembrane protein 2 (1-8D), mRNA (cDNA clone MGC:9196 IMAGE:3876542), complete cds. /// Homo sapiens interferon induced transmembrane protein 2 (1-8D) mRNA, complete cds. /// Homo sapiens full open reading frame cDNA clone RZPDo834A037D for gene IFITM2, interferon induced tra…	NM_006435 // GO:0006955 // immune response // traceable author statement /// NM_006435 // GO:0009607 // response to biotic stimulus // inferred from electronic annotation /// ENST00000399817 // GO:0006955 // immune response // traceable author statement /// ENST00000399817 // GO:0009607 // response to biotic stimulus // inferred from electronic annotation /// BC009696 // GO:0006955 // immune resp…	NM_006435 // GO:0016020 // membrane // inferred from electronic annotation /// NM_006435 // GO:0016021 // integral to membrane // inferred from electronic annotation /// ENST00000399817 // GO:0016020 // membrane // inferred from electronic annotation /// ENST00000399817 // GO:0016021 // integral to membrane // inferred from electronic annotation /// BC009696 // GO:0016020 // membrane // inferred …	NM_006435 // GO:0005515 // protein binding // inferred from physical interaction /// ENST00000399817 // GO:0005515 // protein binding // inferred from physical interaction /// BC009696 // GO:0005515 // protein binding // inferred from physical interaction /// BT009859 // GO:0005515 // protein binding // inferred from physical interaction /// CR541874 // GO:0005515 // protein binding // inferred f…
8007348	receptor (G protein-coupled) activity modifying protein 2	RAMP2	8.12089	0.53046	0.171831	8.01691	7.61585	7.77589	7.63647	8.23319	8.06509	8.76162	8.4855	8.44049	8.1779	8007348	receptor (G protein-coupled) activity modifying protein 2	RAMP2	17	8007349 /// 8007350 /// 8007351 /// 8007352 /// 8007353 /// 8007354	40913205	1854	NM_005854 /// BC027975 /// ENST00000456272 /// ENST00000253796	Homo sapiens receptor (G protein-coupled) activity modifying protein 2 (RAMP2), mRNA. /// Homo sapiens receptor (G protein-coupled) activity modifying protein 2, mRNA (cDNA clone MGC:34448 IMAGE:5229167), complete cds. /// 20 kDa protein gene:ENSG00000131477 /// Receptor activity-modifying protein 2 gene:ENSG00000131477	NM_005854 // GO:0006886 // intracellular protein transport // inferred from electronic annotation /// NM_005854 // GO:0006898 // receptor-mediated endocytosis // traceable author statement /// NM_005854 // GO:0007186 // G-protein coupled receptor protein signaling pathway // not recorded /// NM_005854 // GO:0008277 // regulation of G-protein coupled receptor protein signaling pathway // inferred …	NM_005854 // GO:0005764 // lysosome // traceable author statement /// NM_005854 // GO:0005886 // plasma membrane // traceable author statement /// NM_005854 // GO:0005887 // integral to plasma membrane // traceable author statement /// NM_005854 // GO:0005905 // coated pit // traceable author statement /// ENST00000253796 // GO:0005764 // lysosome // traceable author statement /// ENST00000253796…	NM_005854 // GO:0004872 // receptor activity // inferred from electronic annotation /// NM_005854 // GO:0008565 // protein transporter activity // inferred from electronic annotation /// ENST00000253796 // GO:0004872 // receptor activity // inferred from electronic annotation /// ENST00000253796 // GO:0008565 // protein transporter activity // inferred from electronic annotation /// ENST000002537…
8177232	lysine (K)-specific demethylase 5D	KDM5D	6.9607	0.527217	0.779339	7.8417	6.09971	5.7287	8.03979	5.77554	5.82864	7.83807	6.21568	7.99674	8.24241	8177232	lysine (K)-specific demethylase 5D	KDM5D	Y	8177233 /// 8177234 /// 8177235 /// 8177236 /// 8177237 /// 8177238 /// 8177239 /// 8177240 /// 8177241 /// 8177242 /// 8177243 /// 8177244 /// 8177245 /// 8177246 /// 8177247 /// 8177248 /// 8177249 /// 8177250 /// 8177251 /// 8177252 /// 8177253 /// 8177254 /// 8177255 /// 8177256 /// 8177257 /// 8177258 /// 8177259 /// 8177260	21867301	39523	NM_001146705 /// NM_004653 /// NM_001146706 /// BC144102 /// ENST00000382806 /// ENST00000317961 /// ENST00000440077 /// ENST00000415360 /// ENST00000447300	Homo sapiens lysine (K)-specific demethylase 5D (KDM5D), transcript variant 1, mRNA. /// Homo sapiens lysine (K)-specific demethylase 5D (KDM5D), transcript variant 2, mRNA. /// Homo sapiens lysine (K)-specific demethylase 5D (KDM5D), transcript variant 3, mRNA. /// Homo sapiens jumonji, AT rich interactive domain 1D, mRNA (cDNA clone MGC:177639 IMAGE:9052622), complete cds. /// Isoform 2 of Lysi…	NM_001146705 // GO:0007283 // spermatogenesis // non-traceable author statement /// NM_001146705 // GO:0016568 // chromatin modification // inferred from electronic annotation /// NM_001146705 // GO:0055114 // oxidation reduction // inferred from electronic annotation /// NM_004653 // GO:0007283 // spermatogenesis // non-traceable author statement /// NM_004653 // GO:0016568 // chromatin modifica…	NM_001146705 // GO:0005575 // cellular_component // no biological data available /// NM_001146705 // GO:0005622 // intracellular // inferred from electronic annotation /// NM_001146705 // GO:0005634 // nucleus // inferred from electronic annotation /// NM_004653 // GO:0005575 // cellular_component // no biological data available /// NM_004653 // GO:0005622 // intracellular // inferred from electr…	NM_001146705 // GO:0003674 // molecular_function // no biological data available /// NM_001146705 // GO:0003677 // DNA binding // inferred from electronic annotation /// NM_001146705 // GO:0005515 // protein binding // inferred from physical interaction /// NM_001146705 // GO:0008270 // zinc ion binding // inferred from electronic annotation /// NM_001146705 // GO:0016491 // oxidoreductase activi…
8167449	proteolipid protein 2 (colonic epithelium-enriched)	PLP2	9.75895	0.526305	0.416661	9.85148	9.88498	9.14916	9.29697	9.26733	9.47969	10.5451	10.8287	9.56481	9.72128	8167449	proteolipid protein 2 (colonic epithelium-enriched)	PLP2	X	8167450 /// 8167451 /// 8167452 /// 8167453 /// 8167454 /// 8167455 /// 8167456	49028245	3343	NM_002668 /// L09604 /// ENST00000376327 /// ENST00000376322	Homo sapiens proteolipid protein 2 (colonic epithelium-enriched) (PLP2), mRNA. /// Homo sapiens differentiation-dependent A4 protein mRNA, complete cds. /// Proteolipid protein 2 gene:ENSG00000102007 /// Putative uncharacterized protein PLP2 gene:ENSG00000102007	NM_002668 // GO:0006811 // ion transport // traceable author statement /// NM_002668 // GO:0006935 // chemotaxis // non-traceable author statement /// NM_002668 // GO:0019221 // cytokine-mediated signaling pathway // non-traceable author statement /// ENST00000376327 // GO:0006811 // ion transport // traceable author statement /// ENST00000376327 // GO:0006935 // chemotaxis // non-traceable autho…	NM_002668 // GO:0005624 // membrane fraction // traceable author statement /// NM_002668 // GO:0005783 // endoplasmic reticulum // traceable author statement /// NM_002668 // GO:0005789 // endoplasmic reticulum membrane // traceable author statement /// NM_002668 // GO:0005886 // plasma membrane // inferred from direct assay /// NM_002668 // GO:0016021 // integral to membrane // inferred from ele…	NM_002668 // GO:0005515 // protein binding // inferred from physical interaction /// NM_002668 // GO:0015075 // ion transmembrane transporter activity // traceable author statement /// NM_002668 // GO:0019956 // chemokine binding // inferred from physical interaction /// ENST00000376327 // GO:0005515 // protein binding // inferred from physical interaction /// ENST00000376327 // GO:0015075 // ion…
7983910	aquaporin 9	AQP9	7.46756	0.525284	0.278223	9.86201	7.33851	6.43903	6.95434	6.61128	7.34682	7.40279	7.47049	7.93234	7.31802	7983910	aquaporin 9	AQP9	15	7983911 /// 7983912 /// 7983913 /// 7983914 /// 7983915 /// 7983916 /// 7983917 /// 7983918 /// 7983919 /// 7983920 /// 7983921	58430479	47630	NM_020980 /// AF016495 /// ENST00000219919	Homo sapiens aquaporin 9 (AQP9), mRNA. /// Homo sapiens small solute channel 1 (SSC1) mRNA, complete cds. /// Aquaporin-9 gene:ENSG00000103569	NM_020980 // GO:0006810 // transport // traceable author statement /// NM_020980 // GO:0006833 // water transport // inferred from direct assay /// NM_020980 // GO:0006863 // purine transport // inferred from direct assay /// NM_020980 // GO:0006955 // immune response // traceable author statement /// NM_020980 // GO:0006970 // response to osmotic stress // traceable author statement /// NM_02098…	NM_020980 // GO:0005792 // microsome // inferred from electronic annotation /// NM_020980 // GO:0005887 // integral to plasma membrane // traceable author statement /// NM_020980 // GO:0016020 // membrane // inferred from electronic annotation /// NM_020980 // GO:0016021 // integral to membrane // non-traceable author statement /// NM_020980 // GO:0016323 // basolateral plasma membrane // inferre…	NM_020980 // GO:0005215 // transporter activity // inferred from electronic annotation /// NM_020980 // GO:0005275 // amine transmembrane transporter activity // traceable author statement /// NM_020980 // GO:0005345 // purine transmembrane transporter activity // inferred from direct assay /// NM_020980 // GO:0005350 // pyrimidine transmembrane transporter activity // inferred from direct assay …
8036010	peptidase D	PEPD	8.95499	0.523233	0.389544	9.08322	8.6089	8.75393	8.16301	8.85781	8.6179	9.66255	9.09223	8.89263	9.81774	8036010	peptidase D	PEPD	19	8036011 /// 8036012 /// 8036013 /// 8036014 /// 8036015 /// 8036016 /// 8036017 /// 8036018 /// 8036019 /// 8036020 /// 8036021 /// 8036022 /// 8036023 /// 8036024	33877856	134844	NM_000285 /// BC004305 /// ENST00000244137 /// ENST00000397032 /// ENST00000436370	Homo sapiens peptidase D (PEPD), mRNA. /// Homo sapiens peptidase D, mRNA (cDNA clone MGC:10905 IMAGE:3626134), complete cds. /// Xaa-Pro dipeptidase gene:ENSG00000124299 /// cDNA FLJ58179, highly similar to Xaa-Pro dipeptidase gene:ENSG00000124299 /// cDNA FLJ57945, highly similar to Xaa-Pro dipeptidase gene:ENSG00000124299	NM_000285 // GO:0006508 // proteolysis // inferred from electronic annotation /// NM_000285 // GO:0006520 // cellular amino acid metabolic process // traceable author statement /// NM_000285 // GO:0009987 // cellular process // inferred from electronic annotation /// NM_000285 // GO:0030574 // collagen catabolic process // inferred from electronic annotation /// NM_001166057 // GO:0006508 // prot…	---	NM_000285 // GO:0004177 // aminopeptidase activity // inferred from electronic annotation /// NM_000285 // GO:0004181 // metallocarboxypeptidase activity // traceable author statement /// NM_000285 // GO:0008233 // peptidase activity // inferred from electronic annotation /// NM_000285 // GO:0016805 // dipeptidase activity // inferred from electronic annotation /// NM_000285 // GO:0030145 // mang…
7997593	ATPase, Ca++ transporting, type 2C, member 2	ATP2C2	7.22887	0.523149	0.557883	6.68572	6.79714	6.5875	7.09539	7.77104	6.89002	6.29252	7.40967	8.47975	8.2799	7997593	ATPase, Ca++ transporting, type 2C, member 2	ATP2C2	16	7997594 /// 7997595 /// 7997596 /// 7997597 /// 7997598 /// 7997599 /// 7997600 /// 7997601 /// 7997602 /// 7997603 /// 7997604 /// 7997605 /// 7997606 /// 7997607 /// 7997608 /// 7997609 /// 7997610 /// 7997611 /// 7997612 /// 7997613 /// 7997614 /// 7997615 /// 7997616 /// 7997617 /// 7997618 /// 7997619 /// 7997620 /// 7997621 /// 7997622 /// 7997623 /// 7997624 /// 7997625	84402133	95651	NM_014861 /// AY791884 /// ENST00000416219 /// ENST00000262429 /// ENST00000420010	Homo sapiens ATPase, Ca++ transporting, type 2C, member 2 (ATP2C2), mRNA. /// Homo sapiens secretory pathway calcium ATPase 2 (ATP2C2) mRNA, complete cds. /// Putative uncharacterized protein DKFZp686I0955 gene:ENSG00000064270 /// Isoform 1 of Calcium-transporting ATPase type 2C member 2 gene:ENSG00000064270 /// Isoform 2 of Calcium-transporting ATPase type 2C member 2 gene:ENSG00000064270	NM_014861 // GO:0006754 // ATP biosynthetic process // inferred from electronic annotation /// NM_014861 // GO:0006812 // cation transport // inferred from electronic annotation /// NM_014861 // GO:0006816 // calcium ion transport // inferred from electronic annotation /// NM_014861 // GO:0008152 // metabolic process // inferred from electronic annotation /// ENST00000262429 // GO:0006754 // ATP …	NM_014861 // GO:0016020 // membrane // inferred from electronic annotation /// NM_014861 // GO:0016021 // integral to membrane // inferred from electronic annotation /// ENST00000262429 // GO:0016020 // membrane // inferred from electronic annotation /// ENST00000262429 // GO:0016021 // integral to membrane // inferred from electronic annotation /// AY791884 // GO:0016020 // membrane // inferred …	NM_014861 // GO:0000166 // nucleotide binding // inferred from electronic annotation /// NM_014861 // GO:0005388 // calcium-transporting ATPase activity // inferred from electronic annotation /// NM_014861 // GO:0005524 // ATP binding // inferred from electronic annotation /// NM_014861 // GO:0016787 // hydrolase activity // inferred from electronic annotation /// NM_014861 // GO:0016820 // hydro…
8037298	CD177 molecule	CD177	5.7114	0.522454	0.422158	5.39606	4.84936	5.61394	5.97127	5.42023	5.62713	6.36311	5.55216	6.72021	5.60052	8037298	CD177 molecule	CD177	19	8037299 /// 8037300	43879660	3616	NM_020406 /// BT020111 /// ENST00000378009 /// ENST00000457794 /// ENST00000378007	Homo sapiens CD177 molecule (CD177), mRNA. /// Homo sapiens polycythemia rubra vera 1 mRNA, complete cds. /// 17 kDa protein gene:ENSG00000204936 /// CD177 molecule gene:ENSG00000204936 /// cdna:known chromosome:GRCh37:19:43879660:43883276:-1 gene:ENSG00000204933	---	NM_020406 // GO:0005886 // plasma membrane // inferred from electronic annotation /// NM_020406 // GO:0031225 // anchored to membrane // inferred from electronic annotation /// ENST00000457794 // GO:0005886 // plasma membrane // inferred from electronic annotation /// ENST00000457794 // GO:0031225 // anchored to membrane // inferred from electronic annotation /// BT020111 // GO:0005886 // plasma …	---
7907830	quiescin Q6 sulfhydryl oxidase 1 /// hypothetical protein FLJ23867	QSOX1 /// FLJ23867	10.6532	0.520326	0.442485	11.4059	10.8131	9.59165	10.0317	10.2528	10.331	11.0686	10.779	11.4381	10.8205	7907830	quiescin Q6 sulfhydryl oxidase 1 /// hypothetical protein FLJ23867	QSOX1 /// FLJ23867	1	7907831 /// 7907832 /// 7907833 /// 7907834 /// 7907835 /// 7907836 /// 7907837 /// 7907838 /// 7907839 /// 7907840 /// 7907841 /// 7907842 /// 7907843 /// 7907844 /// 7907845 /// 7907846	180123968	49197	NM_002826 /// NM_001004128 /// NR_026900 /// AK074447 /// U97276 /// ENST00000392029 /// ENST00000367600 /// ENST00000367602 /// ENST00000443059	Homo sapiens quiescin Q6 sulfhydryl oxidase 1 (QSOX1), transcript variant 1, mRNA. /// Homo sapiens quiescin Q6 sulfhydryl oxidase 1 (QSOX1), transcript variant 2, mRNA. /// Homo sapiens hypothetical protein FLJ23867 (FLJ23867), non-coding RNA. /// Homo sapiens cDNA FLJ23867 fis, clone LNG09729. /// Homo sapiens quiescin (Q6) mRNA, complete cds, alternatively spliced. /// Putative uncharacterized…	NM_002826 // GO:0006467 // protein thiol-disulfide exchange // inferred from genetic interaction /// NM_002826 // GO:0045454 // cell redox homeostasis // inferred from electronic annotation /// NM_002826 // GO:0055114 // oxidation reduction // inferred from electronic annotation /// NM_001004128 // GO:0006467 // protein thiol-disulfide exchange // inferred from genetic interaction /// NM_00100412…	NM_002826 // GO:0000139 // Golgi membrane // inferred from electronic annotation /// NM_002826 // GO:0005576 // extracellular region // inferred from electronic annotation /// NM_002826 // GO:0005615 // extracellular space // inferred from direct assay /// NM_002826 // GO:0005794 // Golgi apparatus // inferred from electronic annotation /// NM_002826 // GO:0016020 // membrane // inferred from ele…	NM_002826 // GO:0016491 // oxidoreductase activity // inferred from electronic annotation /// NM_002826 // GO:0016971 // flavin-linked sulfhydryl oxidase activity // inferred from genetic interaction /// NM_001004128 // GO:0016491 // oxidoreductase activity // inferred from electronic annotation /// NM_001004128 // GO:0016971 // flavin-linked sulfhydryl oxidase activity // inferred from genetic i…
8012450	solute carrier family 25, member 35 /// RAN guanine nucleotide release factor	SLC25A35 /// RANGRF	7.57217	0.52026	0.328633	6.69655	7.08546	7.3727	7.46953	8.05409	7.84104	8.46758	7.52171	8.12585	7.08713	8012450	solute carrier family 25, member 35 /// RAN guanine nucleotide release factor	SLC25A35 /// RANGRF	17	8012451 /// 8012452 /// 8012453 /// 8012454 /// 8012455 /// 8012456 /// 8012457 /// 8012458 /// 8012459 /// 8012460 /// 8012461 /// 8012462 /// 8012463	8191082	7579	NM_201520 /// NM_016492 /// BC052233 /// BC100017 /// ENST00000396278 /// ENST00000312524 /// ENST00000380067 /// ENST00000226105	Homo sapiens solute carrier family 25, member 35 (SLC25A35), mRNA. /// Homo sapiens RAN guanine nucleotide release factor (RANGRF), mRNA. /// Homo sapiens solute carrier family 25, member 35, mRNA (cDNA clone IMAGE:5446698). /// Homo sapiens RAN guanine nucleotide release factor, mRNA (cDNA clone MGC:110973 IMAGE:6156156), complete cds. /// Isoform 2 of Solute carrier family 25 member 35 gene:ENS…	NM_201520 // GO:0055085 // transmembrane transport // inferred from electronic annotation /// NM_001177801 // GO:0015031 // protein transport // inferred from electronic annotation /// NM_001177802 // GO:0015031 // protein transport // inferred from electronic annotation /// NM_016492 // GO:0015031 // protein transport // inferred from electronic annotation /// ENST00000226105 // GO:0015031 // pr…	NM_201520 // GO:0005739 // mitochondrion // inferred from electronic annotation /// NM_201520 // GO:0005743 // mitochondrial inner membrane // inferred from electronic annotation /// NM_201520 // GO:0016020 // membrane // inferred from electronic annotation /// NM_201520 // GO:0016021 // integral to membrane // inferred from electronic annotation /// NM_001177801 // GO:0005634 // nucleus // infer…	NM_201520 // GO:0005488 // binding // inferred from electronic annotation /// NM_001177801 // GO:0005085 // guanyl-nucleotide exchange factor activity // inferred from electronic annotation /// NM_001177802 // GO:0005085 // guanyl-nucleotide exchange factor activity // inferred from electronic annotation /// NM_016492 // GO:0005085 // guanyl-nucleotide exchange factor activity // inferred from el…
8178199	---	---	9.30639	0.519853	0.579297	10.2145	10.0762	7.35372	8.55456	8.70542	9.89601	9.94443	10.1265	8.69655	9.49597	8178199	---	---	---	8178200 /// 8178201 /// 8178202 /// 8178203 /// 8178204	---	---	---	---	NM_002122 // GO:0002504 // antigen processing and presentation of peptide or polysaccharide antigen via MHC class II // inferred from electronic annotation /// NM_002122 // GO:0006955 // immune response // non-traceable author statement /// BC125044 // GO:0002504 // antigen processing and presentation of peptide or polysaccharide antigen via MHC class II // inferred from electronic annotation ///…	NM_002122 // GO:0005886 // plasma membrane // not recorded /// NM_002122 // GO:0005887 // integral to plasma membrane // non-traceable author statement /// NM_002122 // GO:0042613 // MHC class II protein complex // inferred from electronic annotation /// BC125044 // GO:0005886 // plasma membrane // not recorded /// BC125044 // GO:0005887 // integral to plasma membrane // non-traceable author stat…	NM_002122 // GO:0032395 // MHC class II receptor activity // non-traceable author statement /// NM_002122 // GO:0032395 // MHC class II receptor activity // traceable author statement /// BC125044 // GO:0032395 // MHC class II receptor activity // non-traceable author statement /// BC125044 // GO:0032395 // MHC class II receptor activity // traceable author statement
8179489	---	---	9.30639	0.519853	0.579297	10.2145	10.0762	7.35372	8.55456	8.70542	9.89601	9.94443	10.1265	8.69655	9.49597	8179489	---	---	---	8179490 /// 8179491 /// 8179492 /// 8179493 /// 8179494	---	---	---	---	NM_002122 // GO:0002504 // antigen processing and presentation of peptide or polysaccharide antigen via MHC class II // inferred from electronic annotation /// NM_002122 // GO:0006955 // immune response // non-traceable author statement /// BC125044 // GO:0002504 // antigen processing and presentation of peptide or polysaccharide antigen via MHC class II // inferred from electronic annotation ///…	NM_002122 // GO:0005886 // plasma membrane // not recorded /// NM_002122 // GO:0005887 // integral to plasma membrane // non-traceable author statement /// NM_002122 // GO:0042613 // MHC class II protein complex // inferred from electronic annotation /// BC125044 // GO:0005886 // plasma membrane // not recorded /// BC125044 // GO:0005887 // integral to plasma membrane // non-traceable author stat…	NM_002122 // GO:0032395 // MHC class II receptor activity // non-traceable author statement /// NM_002122 // GO:0032395 // MHC class II receptor activity // traceable author statement /// BC125044 // GO:0032395 // MHC class II receptor activity // non-traceable author statement /// BC125044 // GO:0032395 // MHC class II receptor activity // traceable author statement
8062601	similar to hCG2018847	LOC100128988	8.44482	0.519752	0.415117	6.84547	8.15269	8.57934	8.26712	8.85766	8.38274	9.09919	7.81013	9.04721	9.40669	8062601	similar to hCG2018847	LOC100128988	20	8062602	39652845	189	AK023614	Homo sapiens cDNA FLJ13552 fis, clone PLACE1007218.	---	---	---
8175261	---	---	8.87085	0.519418	0.0466753	8.50656	8.62058	8.69481	8.06018	9.19269	9.03779	9.22844	9.18074	9.17028	9.01644	8175261	---	---	X	8175262	133680358	70	hsa-mir-503	MI0003188 Homo sapiens miR-503 stem-loop	---	---	---
8026122	RAD23 homolog A (S. cerevisiae)	RAD23A	8.40724	0.519077	0.0127163	8.09523	8.15288	8.15502	8.17578	8.27459	8.43932	8.7274	8.7065	8.64794	8.69777	8026122	RAD23 homolog A (S. cerevisiae)	RAD23A	19	8026123 /// 8026124 /// 8026125 /// 8026126 /// 8026127 /// 8026128 /// 8026129 /// 8026130 /// 8026131 /// 8026132	13056654	7802	NM_005053 /// BC088364 /// ENST00000316856	Homo sapiens RAD23 homolog A (S. cerevisiae) (RAD23A), mRNA. /// Homo sapiens RAD23 homolog A (S. cerevisiae), mRNA (cDNA clone MGC:111083 IMAGE:30389208), complete cds. /// UV excision repair protein RAD23 homolog A gene:ENSG00000179262	NM_005053 // GO:0006289 // nucleotide-excision repair // inferred from electronic annotation /// NM_005053 // GO:0043161 // proteasomal ubiquitin-dependent protein catabolic process // inferred from electronic annotation /// NM_005053 // GO:0044419 // interspecies interaction between organisms // inferred from electronic annotation /// ENST00000316856 // GO:0006289 // nucleotide-excision repair /…	NM_005053 // GO:0005634 // nucleus // inferred from electronic annotation /// ENST00000316856 // GO:0005634 // nucleus // inferred from electronic annotation /// BC088364 // GO:0005634 // nucleus // inferred from electronic annotation	NM_005053 // GO:0003684 // damaged DNA binding // inferred from electronic annotation /// NM_005053 // GO:0003697 // single-stranded DNA binding // traceable author statement /// NM_005053 // GO:0005515 // protein binding // inferred from physical interaction /// ENST00000316856 // GO:0003684 // damaged DNA binding // inferred from electronic annotation /// ENST00000316856 // GO:0003697 // single…
8030007	epithelial membrane protein 3	EMP3	9.24123	0.518119	0.539605	9.5494	9.3654	8.3489	8.66902	8.91088	8.67876	10.5871	10.009	9.04041	9.25347	8030007	epithelial membrane protein 3	EMP3	19	8030008 /// 8030009 /// 8030010 /// 8030011 /// 8030012 /// 8030013 /// 8030014	48828629	5182	NM_001425 /// BC009718 /// ENST00000270221	Homo sapiens epithelial membrane protein 3 (EMP3), mRNA. /// Homo sapiens epithelial membrane protein 3, mRNA (cDNA clone MGC:9511 IMAGE:3891050), complete cds. /// Epithelial membrane protein 3 gene:ENSG00000142227	NM_001425 // GO:0008285 // negative regulation of cell proliferation // traceable author statement /// NM_001425 // GO:0016049 // cell growth // inferred from electronic annotation /// ENST00000270221 // GO:0008285 // negative regulation of cell proliferation // traceable author statement /// ENST00000270221 // GO:0016049 // cell growth // inferred from electronic annotation /// BC009718 // GO:00…	NM_001425 // GO:0016020 // membrane // inferred from electronic annotation /// NM_001425 // GO:0016021 // integral to membrane // inferred from electronic annotation /// ENST00000270221 // GO:0016020 // membrane // inferred from electronic annotation /// ENST00000270221 // GO:0016021 // integral to membrane // inferred from electronic annotation /// BC009718 // GO:0016020 // membrane // inferred …	---
7953844	DEAD/H (Asp-Glu-Ala-Asp/His) box polypeptide 12 (CHL1-like helicase homolog, S. cerevisiae) /// DEAD/H (Asp-Glu-Ala-Asp/His) box polypeptide 11 (CHL1-like helicase homolog, S. cerevisiae) /// DEAD/H (Asp-Glu-Ala-Asp/His) box polypeptide 11-like /// similar to DEAD/H (Asp-Glu-Ala-Asp/His) box polypeptide 11 (CHL1-like helicase homolog, S. cerevisiae)	DDX12 /// DDX11 /// LOC642846 /// LOC100134008	7.47193	0.517209	0.0722402	7.31202	7.41164	7.09895	7.04654	7.17614	7.57825	8.03636	7.84651	7.69003	7.52282	7953844	DEAD/H (Asp-Glu-Ala-Asp/His) box polypeptide 12 (CHL1-like helicase homolog, S. cerevisiae) /// DEAD/H (Asp-Glu-Ala-Asp/His) box polypeptide 11 (CHL1-like helicase homolog, S. cerevisiae) /// DEAD/H (Asp-Glu-Ala-Asp/His) box polypeptide 11-like /// similar to DEAD/H (Asp-Glu-Ala-Asp/His) box polypeptide 11 (CHL1-like helicase homolog, S. cerevisiae)	DDX12 /// DDX11 /// LOC642846 /// LOC100134008	12	7953845 /// 7953846 /// 7953847 /// 7953848 /// 7953849 /// 7953850 /// 7953851 /// 7953852 /// 7953853 /// 7953854 /// 7953855 /// 7953856 /// 7953857 /// 7953858 /// 7953859 /// 7953860 /// 7953861 /// 7953862 /// 7953863 /// 7953864 /// 7953865 /// 7953866 /// 7953867 /// 7953868 /// 7953869 /// 7953870	9436283	29297	uc001qvn.1 /// uc001qvo.1 /// uc001qvp.1 /// uc001qvq.1 /// uc001qvx.1 /// uc001qvy.1 /// uc001qvz.1 /// uc001qwa.1 /// uc001rjr.1 /// uc001rjs.1 /// uc001rjt.1 /// uc001rju.1 /// uc001rjv.1 /// uc001rjw.1 /// uc001rjx.1 /// BC035635 /// AK309820 /// NM_152438 /// NM_030653 /// NM_004399 /// NR_024374 /// NM_004400 /// XM_001716094 /// AK021703 /// AK296420 /// AK297607 /// AK303139 /// AK303618 …	/// /// /// /// /// /// /// /// /// /// /// /// /// /// /// Homo sapiens DEAD/H (Asp-Glu-Ala-Asp/His) box polypeptide 12 (CHL1-like helicase homolog, S. cerevisiae), mRNA (cDNA clone IMAGE:5217016), with apparent retained intron. /// Homo sapiens cDNA, FLJ99861. /// Homo sapiens DEAD/H (Asp-Glu-Ala-Asp/His) box polypeptide 11 (CHL1-like helicase homolog, S. cerevisiae) (DDX11), transcript variant…	NR_033399 // GO:0006139 // nucleobase, nucleoside, nucleotide and nucleic acid metabolic process // inferred from electronic annotation /// NR_033399 // GO:0007049 // cell cycle // inferred from electronic annotation /// NM_030653 // GO:0000070 // mitotic sister chromatid segregation // traceable author statement /// NM_030653 // GO:0000084 // S phase of mitotic cell cycle // traceable author sta…	NR_033399 // GO:0005634 // nucleus // inferred from electronic annotation /// NM_030653 // GO:0005634 // nucleus // inferred from electronic annotation /// NM_030653 // GO:0005730 // nucleolus // inferred from electronic annotation /// NM_152438 // GO:0005634 // nucleus // inferred from electronic annotation /// NM_152438 // GO:0005730 // nucleolus // inferred from electronic annotation /// NM_00…	NR_033399 // GO:0000166 // nucleotide binding // inferred from electronic annotation /// NR_033399 // GO:0003677 // DNA binding // inferred from electronic annotation /// NR_033399 // GO:0003723 // RNA binding // inferred from electronic annotation /// NR_033399 // GO:0004003 // ATP-dependent DNA helicase activity // inferred from electronic annotation /// NR_033399 // GO:0004386 // helicase acti…
8021635	serpin peptidase inhibitor, clade B (ovalbumin), member 2 /// serpin peptidase inhibitor, clade B (ovalbumin), member 10	SERPINB2 /// SERPINB10	11.4865	0.512399	0.273949	10.652	10.8433	12.2741	11.065	11.6062	11.8807	11.2194	11.6471	11.8026	11.8746	8021635	serpin peptidase inhibitor, clade B (ovalbumin), member 2 /// serpin peptidase inhibitor, clade B (ovalbumin), member 10	SERPINB2 /// SERPINB10	18	8021636 /// 8021637 /// 8021638 /// 8021639 /// 8021640 /// 8021641 /// 8021642 /// 8021643 /// 8021644	61554939	16183	uc002ljn.1 /// uc002ljo.1 /// uc002ljp.1 /// uc002ljq.1 /// NM_002575 /// NM_001143818 /// BC012609 /// J02685 /// J03603 /// M18082 /// GENSCAN00000045981 /// ENST00000404622 /// ENST00000299502 /// ENST00000457692 /// ENST00000413956 /// ENST00000443281 /// ENST00000418725 /// ENST00000397996	/// /// /// /// Homo sapiens serpin peptidase inhibitor, clade B (ovalbumin), member 2 (SERPINB2), transcript variant 2, mRNA. /// Homo sapiens serpin peptidase inhibitor, clade B (ovalbumin), member 2 (SERPINB2), transcript variant 1, mRNA. /// Homo sapiens serpin peptidase inhibitor, clade B (ovalbumin), member 2, mRNA (cDNA clone MGC:13616 IMAGE:4281085), complete cds. /// Human placental plas…	NM_001143818 // GO:0006916 // anti-apoptosis // traceable author statement /// NM_001143818 // GO:0042060 // wound healing // inferred from electronic annotation /// NM_002575 // GO:0006916 // anti-apoptosis // traceable author statement /// NM_002575 // GO:0042060 // wound healing // inferred from electronic annotation /// BC012609 // GO:0006916 // anti-apoptosis // traceable author statement //…	NM_001143818 // GO:0005576 // extracellular region // inferred from electronic annotation /// NM_001143818 // GO:0005615 // extracellular space // inferred from electronic annotation /// NM_001143818 // GO:0005737 // cytoplasm // inferred from electronic annotation /// NM_002575 // GO:0005576 // extracellular region // inferred from electronic annotation /// NM_002575 // GO:0005615 // extracellul…	NM_001143818 // GO:0004252 // serine-type endopeptidase activity // inferred from electronic annotation /// NM_001143818 // GO:0004867 // serine-type endopeptidase inhibitor activity // inferred from electronic annotation /// NM_001143818 // GO:0030414 // peptidase inhibitor activity // inferred from electronic annotation /// NM_002575 // GO:0004252 // serine-type endopeptidase activity // inferr…
8178188	ring finger protein 5 /// ring finger protein 5 pseudogene 1	RNF5 /// RNF5P1	8.67133	0.510105	0.0896575	8.39569	8.47152	8.15418	8.50277	8.64676	8.48019	9.055	9.17085	8.77523	9.06112	8178188	ring finger protein 5 /// ring finger protein 5 pseudogene 1	RNF5 /// RNF5P1	6	8178189 /// 8178190 /// 8178191 /// 8178192	32146269	1906	uc003oaj.1 /// uc003rmq.1 /// uc003seh.1 /// uc003xly.1 /// AK311221 /// NR_003129 /// NM_006913 /// AB056869 /// AK296212 /// BC004155 /// BC111392 /// BC119741 /// BC119742 /// BC127651 /// BC127652 /// BC148255 /// BT007105 /// GENSCAN00000002871 /// GENSCAN00000011055 /// GENSCAN00000056217 /// GENSCAN00000058223 /// GENSCAN00000042696 /// GENSCAN00000043837 /// GENSCAN00000036039 /// ENST000…	/// /// /// /// Homo sapiens cDNA, FLJ18263. /// Homo sapiens ring finger protein 5 pseudogene 1 (RNF5P1), non-coding RNA. /// Homo sapiens ring finger protein 5 (RNF5), mRNA. /// Homo sapiens mRNA for HsRma1, complete cds. /// Homo sapiens cDNA FLJ51221 complete cds, highly similar to Ubiquitin-protein ligase RMA1 (EC 6.3.2.-). /// Homo sapiens ring finger protein 5, mRNA (cDNA clone MGC:2407 IM…	ENST00000456167 // GO:0019941 // modification-dependent protein catabolic process // inferred from electronic annotation /// ENST00000432616 // GO:0019941 // modification-dependent protein catabolic process // inferred from electronic annotation /// ENST00000375094 // GO:0019941 // modification-dependent protein catabolic process // inferred from electronic annotation /// ENST00000449794 // GO:00…	NM_006913 // GO:0016020 // membrane // inferred from electronic annotation /// NM_006913 // GO:0016021 // integral to membrane // inferred from electronic annotation /// ENST00000456167 // GO:0016020 // membrane // inferred from electronic annotation /// ENST00000456167 // GO:0016021 // integral to membrane // inferred from electronic annotation /// ENST00000432616 // GO:0016020 // membrane // in…	NM_006913 // GO:0005515 // protein binding // inferred from physical interaction /// NM_006913 // GO:0008270 // zinc ion binding // inferred from electronic annotation /// NM_006913 // GO:0016874 // ligase activity // inferred from electronic annotation /// NM_006913 // GO:0046872 // metal ion binding // inferred from electronic annotation /// ENST00000456167 // GO:0005515 // protein binding // i…
7904967	---	---	6.8958	0.509941	0.34388	6.93322	6.32658	6.65596	6.62282	6.50235	6.40257	8.16019	7.44723	6.74777	7.15932	7904967	---	---	1	7904968	147994146	167	ENST00000391154	ncrna:snRNA chromosome:GRCh37:1:147994146:147994313:1 gene:ENSG00000212456	---	---	---
8139160	acyloxyacyl hydrolase (neutrophil)	FAM183B	6.75274	0.509228	0.0463609	5.84291	6.41086	6.49758	7.3894	6.47691	6.91082	6.79436	7.20239	7.08562	6.91652	8139160	acyloxyacyl hydrolase (neutrophil)	FAM183B	7	8139161 /// 8139162	38725198	413	NM_001105282 /// AK124132 /// ENST00000409072	Homo sapiens family with sequence similarity 183, member B (FAM183B), mRNA. /// Homo sapiens cDNA FLJ42138 fis, clone TESTI2036684. /// Protein FAM183B gene:ENSG00000164556	---	---	---
7977046	tumor necrosis factor, alpha-induced protein 2	TNFAIP2	8.6435	0.50886	0.496559	9.16192	8.3336	7.95154	8.38551	8.11276	8.12668	9.60472	8.71942	9.57097	8.46785	7977046	tumor necrosis factor, alpha-induced protein 2	TNFAIP2	14	7977047 /// 7977048 /// 7977049 /// 7977050 /// 7977051 /// 7977052 /// 7977053 /// 7977054 /// 7977055 /// 7977056 /// 7977057	103592664	11112	NM_006291 /// M92357 /// ENST00000333007 /// ENST00000451723	Homo sapiens tumor necrosis factor, alpha-induced protein 2 (TNFAIP2), mRNA. /// Homo sapiens B94 protein mRNA, complete cds. /// Tumor necrosis factor, alpha-induced protein 2 gene:ENSG00000185215 /// cDNA FLJ56842, highly similar to Tumor necrosis factor, alpha-induced protein 2 gene:ENSG00000185215	NM_006291 // GO:0001525 // angiogenesis // inferred from electronic annotation /// NM_006291 // GO:0007275 // multicellular organismal development // inferred from electronic annotation /// NM_006291 // GO:0030154 // cell differentiation // inferred from electronic annotation /// ENST00000333007 // GO:0001525 // angiogenesis // inferred from electronic annotation /// ENST00000333007 // GO:0007275…	NM_006291 // GO:0005615 // extracellular space // traceable author statement /// ENST00000333007 // GO:0005615 // extracellular space // traceable author statement /// M92357 // GO:0005615 // extracellular space // traceable author statement /// ENST00000451723 // GO:0005615 // extracellular space // traceable author statement	---
8164200	angiopoietin-like 2	ANGPTL2	7.83498	0.508196	0.145536	7.71985	7.63886	7.38914	7.59982	7.69826	7.33187	8.56477	8.67188	8.11749	7.61783	8164200	angiopoietin-like 2	ANGPTL2	9	8164201 /// 8164202 /// 8164203 /// 8164204 /// 8164205 /// 8164206 /// 8164207 /// 8164208 /// 8164209	129849611	35551	NM_012098 /// AY358274 /// ENST00000373425 /// ENST00000373417	Homo sapiens angiopoietin-like 2 (ANGPTL2), mRNA. /// Homo sapiens clone DNA22779 NL1 (UNQ170) mRNA, complete cds. /// Angiopoietin-related protein 2 gene:ENSG00000136859 /// Angiopoietin-like 2, isoform CRA_c gene:ENSG00000136859	NM_012098 // GO:0007165 // signal transduction // inferred from electronic annotation /// NM_012098 // GO:0007275 // multicellular organismal development // traceable author statement /// ENST00000373425 // GO:0007165 // signal transduction // inferred from electronic annotation /// ENST00000373425 // GO:0007275 // multicellular organismal development // traceable author statement /// AY358274 //…	NM_012098 // GO:0005576 // extracellular region // inferred from electronic annotation /// NM_012098 // GO:0005615 // extracellular space // inferred from electronic annotation /// ENST00000373425 // GO:0005576 // extracellular region // inferred from electronic annotation /// ENST00000373425 // GO:0005615 // extracellular space // traceable author statement /// AY358274 // GO:0005576 // extracel…	NM_012098 // GO:0005102 // receptor binding // inferred from electronic annotation /// ENST00000373425 // GO:0005102 // receptor binding // traceable author statement /// AY358274 // GO:0005102 // receptor binding // inferred from electronic annotation /// ENST00000373417 // GO:0005102 // receptor binding // traceable author statement
8015060	keratin 24	KRT24	5.79757	0.505516	0.438511	5.60817	5.10094	5.30997	5.58446	4.90592	5.35214	8.96341	6.72298	5.56226	4.86546	8015060	keratin 24	KRT24	17	8015061 /// 8015062 /// 8015063 /// 8015064 /// 8015065 /// 8015066 /// 8015067 /// 8015068 /// 8015069	38854243	5759	NM_019016 /// AK000268 /// ENST00000264651	Homo sapiens keratin 24 (KRT24), mRNA. /// Homo sapiens cDNA FLJ20261 fis, clone COLF7630. /// Keratin, type I cytoskeletal 24 gene:ENSG00000167916	---	NM_019016 // GO:0005882 // intermediate filament // inferred from electronic annotation /// ENST00000264651 // GO:0005882 // intermediate filament // inferred from electronic annotation /// AK000268 // GO:0005882 // intermediate filament // inferred from electronic annotation	NM_019016 // GO:0005198 // structural molecule activity // inferred from electronic annotation /// ENST00000264651 // GO:0005198 // structural molecule activity // inferred from electronic annotation /// AK000268 // GO:0005198 // structural molecule activity // inferred from electronic annotation
7986092	furin (paired basic amino acid cleaving enzyme)	FURIN	10.1006	0.5051	0.251237	9.21299	9.50223	10.4216	10.0685	9.99667	10.4105	10.2002	10.0771	10.6418	10.4748	7986092	furin (paired basic amino acid cleaving enzyme)	FURIN	15	7986093 /// 7986094 /// 7986095 /// 7986096 /// 7986097 /// 7986098 /// 7986099 /// 7986100 /// 7986101 /// 7986102 /// 7986103 /// 7986104 /// 7986105 /// 7986106 /// 7986107 /// 7986108 /// 7986109	91411885	14802	NM_002569 /// BC012181 /// ENST00000268171	Homo sapiens furin (paired basic amino acid cleaving enzyme) (FURIN), mRNA. /// Homo sapiens furin (paired basic amino acid cleaving enzyme), mRNA (cDNA clone MGC:20463 IMAGE:4550620), complete cds. /// Furin gene:ENSG00000140564	NM_002569 // GO:0006465 // signal peptide processing // inferred from direct assay /// NM_002569 // GO:0008283 // cell proliferation // inferred from mutant phenotype /// NM_002569 // GO:0016486 // peptide hormone processing // inferred from direct assay /// NM_002569 // GO:0019067 // viral assembly, maturation, egress, and release // inferred from expression pattern /// NM_002569 // GO:0030335 /…	NM_002569 // GO:0005615 // extracellular space // inferred from direct assay /// NM_002569 // GO:0005789 // endoplasmic reticulum membrane // inferred from electronic annotation /// NM_002569 // GO:0005794 // Golgi apparatus // inferred from electronic annotation /// NM_002569 // GO:0005796 // Golgi lumen // not recorded /// NM_002569 // GO:0005802 // trans-Golgi network // inferred from direct a…	NM_002569 // GO:0002020 // protease binding // inferred from physical interaction /// NM_002569 // GO:0004175 // endopeptidase activity // inferred from direct assay /// NM_002569 // GO:0004252 // serine-type endopeptidase activity // inferred from direct assay /// NM_002569 // GO:0004867 // serine-type endopeptidase inhibitor activity // inferred from direct assay /// NM_002569 // GO:0005515 // …
8045009	glycophorin C (Gerbich blood group)	GYPC	7.55283	0.504489	0.126401	7.80849	7.36767	7.0456	7.19034	7.22374	7.30661	8.21127	7.99145	7.66971	7.71346	8045009	glycophorin C (Gerbich blood group)	GYPC	2	8045010 /// 8045011 /// 8045012 /// 8045013 /// 8045014 /// 8045015	127413679	40918	NM_002101 /// NM_016815 /// BC106051 /// ENST00000259254 /// ENST00000409836 /// ENST00000356887	Homo sapiens glycophorin C (Gerbich blood group) (GYPC), transcript variant 1, mRNA. /// Homo sapiens glycophorin C (Gerbich blood group) (GYPC), transcript variant 2, mRNA. /// Homo sapiens glycophorin C (Gerbich blood group), mRNA (cDNA clone MGC:117309 IMAGE:4707035), complete cds. /// Isoform Glycophorin-C of Glycophorin-C gene:ENSG00000136732 /// glycophorin C isoform 2 gene:ENSG00000136732 …	ENST00000409836 // GO:0006487 // protein amino acid N-linked glycosylation // traceable author statement /// ENST00000409836 // GO:0006493 // protein amino acid O-linked glycosylation // traceable author statement /// ENST00000409836 // GO:0009887 // organ morphogenesis // traceable author statement /// ENST00000259254 // GO:0006487 // protein amino acid N-linked glycosylation // traceable author…	NM_002101 // GO:0005886 // plasma membrane // inferred from electronic annotation /// NM_002101 // GO:0005887 // integral to plasma membrane // traceable author statement /// NM_002101 // GO:0030863 // cortical cytoskeleton // inferred from direct assay /// NM_016815 // GO:0005886 // plasma membrane // inferred from electronic annotation /// NM_016815 // GO:0005887 // integral to plasma membrane …	NM_002101 // GO:0005515 // protein binding // inferred from physical interaction /// NM_016815 // GO:0005515 // protein binding // inferred from physical interaction /// ENST00000409836 // GO:0005515 // protein binding // inferred from physical interaction /// ENST00000259254 // GO:0005515 // protein binding // inferred from physical interaction /// BC106051 // GO:0005515 // protein binding // in…
8170859	ribosomal protein L10	RPL10	9.67497	0.503464	0.292066	8.94981	9.06116	9.62566	9.7333	10.0862	10.2566	10.1948	9.78058	8.8434	10.2182	8170859	ribosomal protein L10	RPL10	X	8170860 /// 8170861 /// 8170862	153626571	4109	NM_006013 /// NR_026898 /// AF218023 /// ENST00000344746 /// ENST00000424325	Homo sapiens ribosomal protein L10 (RPL10), transcript variant 1, mRNA. /// Homo sapiens ribosomal protein L10 (RPL10), transcript variant 2, transcribed RNA. /// Homo sapiens clone PP5910 unknown mRNA. /// 60S ribosomal protein L10 gene:ENSG00000147403 /// 60S ribosomal protein L10 gene:ENSG00000147403	NR_026898 // GO:0006412 // translation // inferred by curator /// NR_026898 // GO:0006414 // translational elongation // not recorded /// NM_006013 // GO:0006412 // translation // inferred by curator /// NM_006013 // GO:0006414 // translational elongation // not recorded /// ENST00000344746 // GO:0006414 // translational elongation // not recorded /// ENST00000424325 // GO:0006414 // translationa…	NR_026898 // GO:0005622 // intracellular // inferred from electronic annotation /// NR_026898 // GO:0005737 // cytoplasm // inferred from direct assay /// NR_026898 // GO:0005783 // endoplasmic reticulum // inferred from direct assay /// NR_026898 // GO:0005829 // cytosol // not recorded /// NR_026898 // GO:0005840 // ribosome // inferred from electronic annotation /// NR_026898 // GO:0022625 // …	NR_026898 // GO:0003735 // structural constituent of ribosome // inferred from direct assay /// NM_006013 // GO:0003735 // structural constituent of ribosome // inferred from direct assay /// ENST00000344746 // GO:0003735 // structural constituent of ribosome // inferred from direct assay /// ENST00000424325 // GO:0003735 // structural constituent of ribosome // inferred from direct assay /// ENS…
8029536	apolipoprotein C-I	APOC1	7.31128	0.5024	0.0367294	7.1121	7.49582	6.77226	7.11526	7.01063	6.86864	7.51706	7.65116	7.57698	7.99291	8029536	apolipoprotein C-I	APOC1	19	8029537 /// 8029538 /// 8029539 /// 8029540	45417579	5027	NM_001645 /// BC055093 /// ENST00000252491	Homo sapiens apolipoprotein C-I (APOC1), mRNA. /// Homo sapiens apolipoprotein C-I, mRNA (cDNA clone MGC:62029 IMAGE:6567705), complete cds. /// Apolipoprotein C-I gene:ENSG00000130208	NM_001645 // GO:0006629 // lipid metabolic process // traceable author statement /// NM_001645 // GO:0006641 // triglyceride metabolic process // inferred from electronic annotation /// NM_001645 // GO:0006869 // lipid transport // inferred from electronic annotation /// NM_001645 // GO:0008203 // cholesterol metabolic process // inferred from electronic annotation /// NM_001645 // GO:0010873 // …	NM_001645 // GO:0005576 // extracellular region // inferred from electronic annotation /// NM_001645 // GO:0005783 // endoplasmic reticulum // inferred from direct assay /// NM_001645 // GO:0034361 // very-low-density lipoprotein particle // inferred from direct assay /// NM_001645 // GO:0034364 // high-density lipoprotein particle // inferred from direct assay /// NM_001645 // GO:0042627 // chyl…	NM_001645 // GO:0004859 // phospholipase inhibitor activity // inferred from direct assay /// NM_001645 // GO:0005504 // fatty acid binding // inferred from direct assay /// NM_001645 // GO:0031210 // phosphatidylcholine binding // traceable author statement /// NM_001645 // GO:0055102 // lipase inhibitor activity // inferred from direct assay /// NM_001645 // GO:0060228 // phosphatidylcholine-st…
7937961	matrix metallopeptidase 26	MMP26	4.8491	0.50198	0.279961	4.65066	4.39287	4.92551	4.79153	4.2861	4.46799	5.63427	4.90251	4.93705	5.5025	7937961	matrix metallopeptidase 26	MMP26	11	7937962 /// 7937963 /// 7937964 /// 7937965 /// 7937966 /// 7937967 /// 7937968 /// 7937969 /// 7937970	4788500	225159	NM_021801 /// AF230354 /// ENST00000380390 /// ENST00000300762	Homo sapiens matrix metallopeptidase 26 (MMP26), mRNA. /// Homo sapiens matrix metalloproteinase MMP-26 mRNA, complete cds. /// Matrix metalloproteinase-26 gene:ENSG00000167346 /// Matrix metalloproteinase-26 gene:ENSG00000167346	NM_021801 // GO:0006508 // proteolysis // non-traceable author statement /// NM_021801 // GO:0030574 // collagen catabolic process // inferred from electronic annotation /// ENST00000380390 // GO:0006508 // proteolysis // non-traceable author statement /// ENST00000380390 // GO:0030574 // collagen catabolic process // inferred from electronic annotation /// ENST00000300762 // GO:0006508 // proteo…	NM_021801 // GO:0005576 // extracellular region // inferred from electronic annotation /// NM_021801 // GO:0005578 // proteinaceous extracellular matrix // non-traceable author statement /// ENST00000380390 // GO:0005576 // extracellular region // inferred from electronic annotation /// ENST00000380390 // GO:0005578 // proteinaceous extracellular matrix // non-traceable author statement /// ENST0…	NM_021801 // GO:0004222 // metalloendopeptidase activity // inferred from electronic annotation /// NM_021801 // GO:0008233 // peptidase activity // inferred from electronic annotation /// NM_021801 // GO:0008270 // zinc ion binding // inferred from electronic annotation /// NM_021801 // GO:0046872 // metal ion binding // inferred from electronic annotation /// ENST00000380390 // GO:0004222 // me…
8047782	---	---	6.25582	0.499693	0.556559	6.03845	4.89053	6.80338	5.6045	6.61204	7.14881	5.96695	6.69106	6.54401	6.25848	8047782	---	---	2	8047783	207086039	313	ENST00000410564	ncrna:misc_RNA chromosome:GRCh37:2:207086039:207086358:1 gene:ENSG00000222496	---	---	---
8110392	transmembrane emp24 protein transport domain containing 9	TMED9	9.72307	0.497071	0.0811719	9.62834	9.56161	9.30175	9.4326	9.50143	9.4871	10.3712	10.1526	9.92461	9.86949	8110392	transmembrane emp24 protein transport domain containing 9	TMED9	5	8110393 /// 8110394 /// 8110395 /// 8110396 /// 8110397 /// 8110398	177019208	3903	NM_017510 /// BC001123 /// ENST00000332598	Homo sapiens transmembrane emp24 protein transport domain containing 9 (TMED9), mRNA. /// Homo sapiens transmembrane emp24 protein transport domain containing 9, mRNA (cDNA clone MGC:2142 IMAGE:2967520), complete cds. /// Transmembrane emp24 domain-containing protein 9 gene:ENSG00000184840	NM_017510 // GO:0006810 // transport // inferred from electronic annotation /// ENST00000332598 // GO:0006810 // transport // inferred from electronic annotation /// BC001123 // GO:0006810 // transport // inferred from electronic annotation	NM_017510 // GO:0005783 // endoplasmic reticulum // inferred from electronic annotation /// NM_017510 // GO:0005789 // endoplasmic reticulum membrane // inferred from electronic annotation /// NM_017510 // GO:0005793 // ER-Golgi intermediate compartment // inferred from direct assay /// NM_017510 // GO:0016020 // membrane // inferred from electronic annotation /// NM_017510 // GO:0016021 // integ…	---
8073775	fibulin 1	FBLN1	11.7801	0.494338	0.404242	11.2256	11.9245	10.8957	11.5989	12.02	11.9391	11.6393	12.003	12.5194	12.0356	8073775	fibulin 1	FBLN1	22	8073776 /// 8073777 /// 8073778 /// 8073779 /// 8073780 /// 8073781 /// 8073782 /// 8073783 /// 8073784 /// 8073785 /// 8073786 /// 8073787 /// 8073788 /// 8073789 /// 8073790 /// 8073791 /// 8073792 /// 8073793 /// 8073794 /// 8073795 /// 8073796 /// 8073797 /// 8073798	45898719	98295	uc003bgh.1 /// uc003bgi.1 /// uc003bgj.1 /// uc003bgk.1 /// NM_001996 /// NM_006486 /// NM_006487 /// NM_006485 /// AF126110 /// AK075460 /// AK128725 /// AK300806 /// AK316291 /// BC022497 /// U01244 /// GENSCAN00000002064 /// GENSCAN00000059205 /// ENST00000434362 /// ENST00000411478 /// ENST00000445110 /// ENST00000455233 /// ENST00000413090 /// ENST00000348697 /// ENST00000327858 /// ENST0000…	/// /// /// /// Homo sapiens fibulin 1 (FBLN1), transcript variant C, mRNA. /// Homo sapiens fibulin 1 (FBLN1), transcript variant D, mRNA. /// Homo sapiens fibulin 1 (FBLN1), transcript variant A, mRNA. /// Homo sapiens fibulin 1 (FBLN1), transcript variant B, mRNA. /// Homo sapiens fibulin-1 isoform D precursor, mRNA, complete cds. /// Homo sapiens cDNA PSEC0153 fis, clone PLACE1007950, highly …	NM_006486 // GO:0044419 // interspecies interaction between organisms // inferred from electronic annotation /// NM_006485 // GO:0044419 // interspecies interaction between organisms // inferred from electronic annotation /// NM_001996 // GO:0044419 // interspecies interaction between organisms // inferred from electronic annotation /// NM_006487 // GO:0044419 // interspecies interaction between …	NM_006486 // GO:0005576 // extracellular region // non-traceable author statement /// NM_006486 // GO:0005578 // proteinaceous extracellular matrix // inferred from electronic annotation /// NM_006486 // GO:0005615 // extracellular space // traceable author statement /// NM_006486 // GO:0005625 // soluble fraction // traceable author statement /// NM_006485 // GO:0005576 // extracellular region /…	NM_006486 // GO:0005201 // extracellular matrix structural constituent // traceable author statement /// NM_006486 // GO:0005509 // calcium ion binding // inferred from electronic annotation /// NM_006486 // GO:0005515 // protein binding // inferred from physical interaction /// NM_006485 // GO:0005201 // extracellular matrix structural constituent // traceable author statement /// NM_006485 // G…
7904478	melanoma antigen	LOC51152	9.10716	0.491696	0.261495	9.23832	8.73057	9.09368	8.23642	8.93502	9.36012	9.08968	9.51168	9.07196	9.80419	7904478	melanoma antigen	LOC51152	1	7904479	142690713	227	AF172850 /// ENST00000391546 /// ENST00000369382	Homo sapiens melanoma antigen mRNA, complete cds. /// cdna:known chromosome:GRCh37:21:10205788:10208039:1 gene:ENSG00000212858 /// cdna:known chromosome:GRCh37:1:142690713:142690940:1 gene:ENSG00000203850	---	---	---
8075785	FAD-dependent oxidoreductase domain containing 2	FOXRED2	6.92362	0.490682	0.179085	6.66906	6.73689	6.27843	6.8441	6.86262	6.95286	7.49316	7.43698	6.81422	7.14787	8075785	FAD-dependent oxidoreductase domain containing 2	FOXRED2	22	8075786 /// 8075787 /// 8075788 /// 8075789 /// 8075790 /// 8075791 /// 8075792 /// 8075793 /// 8075794 /// 8075795 /// 8075796 /// 8075797	36884283	18827	NM_024955 /// NM_001102371 /// BC040351 /// ENST00000397224 /// ENST00000216187 /// ENST00000366463 /// ENST00000397223	Homo sapiens FAD-dependent oxidoreductase domain containing 2 (FOXRED2), transcript variant 1, mRNA. /// Homo sapiens FAD-dependent oxidoreductase domain containing 2 (FOXRED2), transcript variant 2, mRNA. /// Homo sapiens FAD-dependent oxidoreductase domain containing 2, mRNA (cDNA clone MGC:21496 IMAGE:3873448), complete cds. /// Isoform 1 of FAD-dependent oxidoreductase domain-containing prote…	NM_024955 // GO:0030433 // ER-associated protein catabolic process // inferred from mutant phenotype /// NM_024955 // GO:0055114 // oxidation reduction // inferred from electronic annotation /// NM_001102371 // GO:0030433 // ER-associated protein catabolic process // inferred from mutant phenotype /// NM_001102371 // GO:0055114 // oxidation reduction // inferred from electronic annotation /// ENS…	NM_024955 // GO:0005783 // endoplasmic reticulum // inferred from electronic annotation /// NM_024955 // GO:0005788 // endoplasmic reticulum lumen // inferred from direct assay /// NM_001102371 // GO:0005783 // endoplasmic reticulum // inferred from electronic annotation /// NM_001102371 // GO:0005788 // endoplasmic reticulum lumen // inferred from direct assay /// BC040351 // GO:0005783 // endop…	NM_024955 // GO:0005515 // protein binding // inferred from physical interaction /// NM_024955 // GO:0016491 // oxidoreductase activity // inferred from electronic annotation /// NM_024955 // GO:0050660 // FAD binding // inferred from direct assay /// NM_001102371 // GO:0005515 // protein binding // inferred from physical interaction /// NM_001102371 // GO:0016491 // oxidoreductase activity // in…
7899484	---	---	6.68197	0.490029	0.163416	6.01207	6.58581	6.27326	6.28479	6.74681	6.73136	6.74871	6.60312	7.034	7.79973	7899484	---	---	1	7899485	28843988	98	ENST00000459072	ncrna:snoRNA chromosome:GRCh37:1:28843988:28844087:1 gene:ENSG00000238821	---	---	---
8178802	---	---	9.9471	0.485367	0.674192	10.7116	10.1732	9.23202	9.27796	9.12724	9.6031	11.0048	11.3531	9.4942	9.49379	8178802	---	---	---	8178803 /// 8178804 /// 8178805 /// 8178806 /// 8178807 /// 8178808 /// 8178809 /// 8178810	---	---	---	---	NM_022555 // GO:0002504 // antigen processing and presentation of peptide or polysaccharide antigen via MHC class II // inferred from electronic annotation /// NM_022555 // GO:0006955 // immune response // inferred from electronic annotation /// NM_022555 // GO:0006955 // immune response // traceable author statement /// NM_022555 // GO:0007165 // signal transduction // non-traceable author state…	NM_022555 // GO:0005886 // plasma membrane // not recorded /// NM_022555 // GO:0005887 // integral to plasma membrane // non-traceable author statement /// NM_022555 // GO:0016020 // membrane // traceable author statement /// NM_022555 // GO:0016021 // integral to membrane // inferred from electronic annotation /// NM_022555 // GO:0042613 // MHC class II protein complex // inferred from electroni…	NM_022555 // GO:0032395 // MHC class II receptor activity // non-traceable author statement /// NM_022555 // GO:0032395 // MHC class II receptor activity // traceable author statement /// BC008987 // GO:0032395 // MHC class II receptor activity // non-traceable author statement /// BC008987 // GO:0032395 // MHC class II receptor activity // traceable author statement /// M26038 // GO:0032395 // M…
7977445	KIAA0125	KIAA0125	5.75788	0.481381	0.127	5.45538	5.6446	5.13417	6.11062	5.38543	5.88516	5.63414	6.15915	6.13638	6.03375	7977445	KIAA0125	KIAA0125	14	7977446	106390612	7897	NR_026800	Homo sapiens KIAA0125 (KIAA0125), non-coding RNA.	---	---	---
7916112	RAB3B, member RAS oncogene family	RAB3B	9.80895	0.478593	0.556838	8.69588	8.99443	10.2605	10.0421	9.85531	10.5142	9.82713	9.49075	9.98111	10.428	7916112	RAB3B, member RAS oncogene family	RAB3B	1	7916113 /// 7916114 /// 7916115 /// 7916116 /// 7916117 /// 7916118 /// 7916119	52373628	82808	NM_002867 /// BC005035 /// ENST00000371655	Homo sapiens RAB3B, member RAS oncogene family (RAB3B), mRNA. /// Homo sapiens RAB3B, member RAS oncogene family, mRNA (cDNA clone MGC:12720 IMAGE:4040566), complete cds. /// Ras-related protein Rab-3B gene:ENSG00000169213	NM_002867 // GO:0007264 // small GTPase mediated signal transduction // inferred from electronic annotation /// NM_002867 // GO:0015031 // protein transport // inferred from electronic annotation /// NM_002867 // GO:0017157 // regulation of exocytosis // inferred from electronic annotation /// NM_002867 // GO:0018125 // peptidyl-cysteine methylation // inferred from electronic annotation /// ENST…	NM_002867 // GO:0005829 // cytosol // inferred from electronic annotation /// NM_002867 // GO:0005886 // plasma membrane // inferred from electronic annotation /// NM_002867 // GO:0008021 // synaptic vesicle // inferred from electronic annotation /// ENST00000371655 // GO:0005886 // plasma membrane // inferred from electronic annotation /// ENST00000371655 // GO:0008021 // synaptic vesicle // inf…	NM_002867 // GO:0000166 // nucleotide binding // inferred from electronic annotation /// NM_002867 // GO:0003924 // GTPase activity // traceable author statement /// NM_002867 // GO:0005515 // protein binding // inferred from electronic annotation /// NM_002867 // GO:0005525 // GTP binding // inferred from electronic annotation /// ENST00000371655 // GO:0000166 // nucleotide binding // inferred f…
7995492	adenylate cyclase 7	ADCY7	8.52713	0.478076	0.0334814	8.65899	8.25843	8.25135	8.36404	8.02814	8.50092	8.83997	8.78182	8.75653	8.83111	7995492	adenylate cyclase 7	ADCY7	16	7995493 /// 7995494 /// 7995495 /// 7995496 /// 7995497 /// 7995498 /// 7995499 /// 7995500 /// 7995501 /// 7995502 /// 7995503 /// 7995504 /// 7995505 /// 7995506 /// 7995507 /// 7995508 /// 7995509 /// 7995510 /// 7995511 /// 7995512 /// 7995513 /// 7995514 /// 7995515 /// 7995516 /// 7995517 /// 7995518 /// 7995519 /// 7995520 /// 7995521 /// 7995522	50308073	43970	NM_001114 /// D25538 /// ENST00000394697 /// ENST00000254235	Homo sapiens adenylate cyclase 7 (ADCY7), mRNA. /// Homo sapiens KIAA0037 mRNA, partial cds. /// Adenylate cyclase type 7 gene:ENSG00000121281 /// Adenylate cyclase type 7 gene:ENSG00000121281	NM_001114 // GO:0007189 // activation of adenylate cyclase activity by G-protein signaling pathway // not recorded /// NM_001114 // GO:0007193 // inhibition of adenylate cyclase activity by G-protein signaling pathway // not recorded /// NM_001114 // GO:0009755 // hormone-mediated signaling pathway // not recorded /// NM_001114 // GO:0030819 // positive regulation of cAMP biosynthetic process // …	NM_001114 // GO:0005886 // plasma membrane // not recorded /// NM_001114 // GO:0005886 // plasma membrane // inferred from sequence or structural similarity /// NM_001114 // GO:0016021 // integral to membrane // inferred from direct assay /// ENST00000394697 // GO:0005886 // plasma membrane // traceable author statement /// ENST00000394697 // GO:0005887 // integral to plasma membrane // traceable…	NM_001114 // GO:0000166 // nucleotide binding // inferred from electronic annotation /// NM_001114 // GO:0004016 // adenylate cyclase activity // inferred from direct assay /// NM_001114 // GO:0005524 // ATP binding // inferred from electronic annotation /// NM_001114 // GO:0046872 // metal ion binding // inferred from electronic annotation /// ENST00000394697 // GO:0000166 // nucleotide binding …
8065363	hypothetical LOC200261	LOC200261	7.52704	0.478056	0.212592	6.81187	7.20248	7.58288	7.92004	7.19589	7.95049	6.93194	7.65773	8.06185	7.95521	8065363	hypothetical LOC200261	LOC200261	20	8065364 /// 8065365 /// 8065366 /// 8065367 /// 8065368 /// 8065369	23105705	7553	AF258576	Homo sapiens PP4277 mRNA, complete cds.	---	---	---
7899615	serine incorporator 2	SERINC2	9.76225	0.477516	0.0779608	9.02593	10.1794	9.2052	9.4854	9.91164	9.83959	9.96039	10.0526	10.0046	9.95771	7899615	serine incorporator 2	SERINC2	1	7899616 /// 7899617 /// 7899618 /// 7899619 /// 7899620 /// 7899621 /// 7899622 /// 7899623 /// 7899624 /// 7899625 /// 7899626	31882412	25113	NM_178865 /// AY094595 /// ENST00000373710 /// ENST00000373709	Homo sapiens serine incorporator 2 (SERINC2), mRNA. /// Homo sapiens tumor differentially expressed protein 2 (TDE2) mRNA, complete cds. /// cdna:known chromosome:GRCh37:1:31882412:31907524:1 gene:ENSG00000168528 /// cdna:known chromosome:GRCh37:1:31885963:31907524:1 gene:ENSG00000168528	---	NM_178865 // GO:0016020 // membrane // inferred from electronic annotation /// NM_178865 // GO:0016021 // integral to membrane // inferred from electronic annotation /// AY094595 // GO:0016020 // membrane // inferred from electronic annotation /// AY094595 // GO:0016021 // integral to membrane // inferred from electronic annotation	---
7903884	prokineticin 1	PROK1	9.28212	0.474595	0.51462	9.58715	9.64175	7.79658	8.64342	9.31808	9.28087	9.6237	9.96253	9.82846	9.13864	7903884	prokineticin 1	PROK1	1	7903885 /// 7903886 /// 7903887 /// 7903888	110993749	6230	NM_032414 /// AY358683 /// ENST00000271331	Homo sapiens prokineticin 1 (PROK1), mRNA. /// Homo sapiens clone DNA60621 EG-VEGF (UNQ600) mRNA, complete cds. /// Prokineticin-1 gene:ENSG00000143125	NM_032414 // GO:0000187 // activation of MAPK activity // inferred from electronic annotation /// NM_032414 // GO:0008284 // positive regulation of cell proliferation // inferred from electronic annotation /// NM_032414 // GO:0045765 // regulation of angiogenesis // inferred from electronic annotation /// NM_032414 // GO:0051781 // positive regulation of cell division // inferred from electronic …	NM_032414 // GO:0005576 // extracellular region // inferred from electronic annotation /// ENST00000271331 // GO:0005576 // extracellular region // inferred from electronic annotation /// AY358683 // GO:0005576 // extracellular region // inferred from electronic annotation	NM_032414 // GO:0008083 // growth factor activity // inferred from electronic annotation /// ENST00000271331 // GO:0008083 // growth factor activity // inferred from electronic annotation /// AY358683 // GO:0008083 // growth factor activity // inferred from electronic annotation
7903867	potassium voltage-gated channel, Shaw-related subfamily, member 4	KCNC4	7.71259	0.470074	0.1161	7.57541	7.23861	7.49782	7.72436	7.35156	8.09788	7.89442	8.17061	7.79544	7.77977	7903867	potassium voltage-gated channel, Shaw-related subfamily, member 4	KCNC4	1	7903868 /// 7903869 /// 7903870 /// 7903871 /// 7903872 /// 7903873 /// 7903874 /// 7903875	110753965	22701	NM_153763 /// NM_004978 /// NM_001039574 /// M64676 /// ENST00000438661 /// ENST00000369787 /// ENST00000413138	Homo sapiens potassium voltage-gated channel, Shaw-related subfamily, member 4 (KCNC4), transcript variant 2, mRNA. /// Homo sapiens potassium voltage-gated channel, Shaw-related subfamily, member 4 (KCNC4), transcript variant 1, mRNA. /// Homo sapiens potassium voltage-gated channel, Shaw-related subfamily, member 4 (KCNC4), transcript variant 3, mRNA. /// Human K+ channel subunit gene, complete…	NM_004978 // GO:0006811 // ion transport // inferred from electronic annotation /// NM_004978 // GO:0006813 // potassium ion transport // inferred from electronic annotation /// NM_004978 // GO:0007268 // synaptic transmission // traceable author statement /// NM_004978 // GO:0055085 // transmembrane transport // inferred from electronic annotation /// NM_001039574 // GO:0006811 // ion transport …	NM_004978 // GO:0008076 // voltage-gated potassium channel complex // inferred from electronic annotation /// NM_004978 // GO:0016020 // membrane // inferred from electronic annotation /// NM_004978 // GO:0016021 // integral to membrane // inferred from electronic annotation /// NM_001039574 // GO:0008076 // voltage-gated potassium channel complex // inferred from electronic annotation /// NM_001…	NM_004978 // GO:0005244 // voltage-gated ion channel activity // inferred from electronic annotation /// NM_004978 // GO:0005249 // voltage-gated potassium channel activity // inferred from electronic annotation /// NM_004978 // GO:0005267 // potassium channel activity // traceable author statement /// NM_004978 // GO:0005515 // protein binding // inferred from electronic annotation /// NM_001039…
8178193	major histocompatibility complex, class II, DR alpha	HLA-DRA	10.2896	0.469171	0.686465	10.8885	10.852	9.42718	9.45819	9.64933	10.0133	11.1809	11.2708	9.59762	10.5584	8178193	major histocompatibility complex, class II, DR alpha	HLA-DRA	6	8178194 /// 8178195 /// 8178196 /// 8178197 /// 8178198	32407701	4001	uc003obh.1 /// uc003obi.1 /// uc003rnq.1 /// uc003rnr.1 /// uc003sfg.1 /// NM_019111 /// AK297032 /// AK301134 /// AK301190 /// AK301354 /// AK304429 /// BC032350 /// BC071659 /// CR457013 /// M60333 /// M60334 /// GENSCAN00000008169 /// GENSCAN00000022116 /// GENSCAN00000031778 /// GENSCAN00000015842 /// GENSCAN00000045399 /// GENSCAN00000003000 /// GENSCAN00000029515 /// ENST00000383127 /// ENS…	/// /// /// /// /// Homo sapiens major histocompatibility complex, class II, DR alpha (HLA-DRA), mRNA. /// Homo sapiens cDNA FLJ57318 complete cds, highly similar to HLA class II histocompatibility antigen, DRalpha chain precursor. /// Homo sapiens cDNA FLJ51113 complete cds, highly similar to HLA class II histocompatibility antigen, DRalpha chain precursor. /// Homo sapiens cDNA FLJ51114 complet…	NM_019111 // GO:0002504 // antigen processing and presentation of peptide or polysaccharide antigen via MHC class II // inferred from electronic annotation /// NM_019111 // GO:0006955 // immune response // non-traceable author statement /// ENST00000383127 // GO:0002504 // antigen processing and presentation of peptide or polysaccharide antigen via MHC class II // inferred from electronic annotat…	NM_019111 // GO:0005764 // lysosome // inferred from direct assay /// NM_019111 // GO:0005886 // plasma membrane // not recorded /// NM_019111 // GO:0005886 // plasma membrane // inferred from direct assay /// NM_019111 // GO:0005887 // integral to plasma membrane // non-traceable author statement /// NM_019111 // GO:0042613 // MHC class II protein complex // inferred from electronic annotation /…	NM_019111 // GO:0032395 // MHC class II receptor activity // non-traceable author statement /// ENST00000383127 // GO:0032395 // MHC class II receptor activity // non-traceable author statement /// ENST00000395388 // GO:0032395 // MHC class II receptor activity // non-traceable author statement /// BC032350 // GO:0032395 // MHC class II receptor activity // non-traceable author statement /// CR45…
7998233	transmembrane protein 8A	TMEM8A	9.7319	0.468938	0.10639	9.38632	9.57327	9.04913	9.77242	9.64518	10.0825	9.63967	9.85551	10.0446	10.2703	7998233	transmembrane protein 8A	TMEM8A	16	7998234 /// 7998235 /// 7998236 /// 7998237 /// 7998238 /// 7998239 /// 7998240 /// 7998241 /// 7998242 /// 7998243 /// 7998244 /// 7998245 /// 7998246 /// 7998247 /// 7998248	421859	10119	uc002cgu.1 /// uc002cgv.1 /// NM_021259 /// AB045292 /// BC021557 /// GENSCAN00000054095 /// ENST00000431232 /// ENST00000424078 /// ENST00000382942 /// ENST00000250930 /// ENST00000448854 /// ENST00000427313	/// /// Homo sapiens transmembrane protein 8A (TMEM8A), mRNA. /// Homo sapiens mRNA for M83 protein, complete cds. /// Homo sapiens transmembrane protein 8 (five membrane-spanning domains), mRNA (cDNA clone MGC:31822 IMAGE:4899167), complete cds. /// cdna:Genscan chromosome:GRCh37:16:421987:427746:-1 /// Transmembrane protein 8 gene:ENSG00000129925 /// Transmembrane protein 8 gene:ENSG00000129925…	NM_021259 // GO:0007155 // cell adhesion // inferred from electronic annotation /// NM_021259 // GO:0008150 // biological_process // no biological data available /// ENST00000431232 // GO:0007155 // cell adhesion // inferred from electronic annotation /// ENST00000431232 // GO:0008150 // biological_process // no biological data available /// AB045292 // GO:0007155 // cell adhesion // inferred fro…	NM_021259 // GO:0005887 // integral to plasma membrane // non-traceable author statement /// NM_021259 // GO:0016020 // membrane // inferred from electronic annotation /// ENST00000431232 // GO:0005887 // integral to plasma membrane // non-traceable author statement /// ENST00000431232 // GO:0016020 // membrane // inferred from electronic annotation /// AB045292 // GO:0005887 // integral to plasm…	NM_021259 // GO:0003674 // molecular_function // no biological data available /// NM_021259 // GO:0005515 // protein binding // inferred from electronic annotation /// ENST00000431232 // GO:0003674 // molecular_function // no biological data available /// ENST00000431232 // GO:0005515 // protein binding // inferred from electronic annotation /// AB045292 // GO:0003674 // molecular_function // no …
7917002	---	---	2.97569	0.468513	0.158963	2.24671	2.67041	3.6798	2.67545	2.85409	3.04016	3.36655	3.36461	3.3595	2.49961	7917002	---	---	1	7917003	74215204	105	ENST00000363731	ncrna:rRNA chromosome:GRCh37:1:74215191:74215309:-1 gene:ENSG00000200601	---	---	---
7995838	metallothionein 1X	MT1X	7.89954	0.466773	0.213586	7.95949	7.75398	7.5661	7.8191	7.59156	7.1494	8.5138	8.68261	8.28812	7.67121	7995838	metallothionein 1X	MT1X	16	7995839 /// 7995840 /// 7995841 /// 7995842	56716393	1715	NM_005952 /// BC032131 /// ENST00000394490 /// ENST00000394485 /// ENST00000290704	Homo sapiens metallothionein 1X (MT1X), mRNA. /// Homo sapiens metallothionein 1X, mRNA (cDNA clone MGC:29575 IMAGE:4053295), complete cds. /// Putative uncharacterized protein MT1X gene:ENSG00000187193 /// Metallothionein-1X gene:ENSG00000187193 /// Putative uncharacterized protein MT1X gene:ENSG00000187193	NM_005952 // GO:0010038 // response to metal ion // traceable author statement /// ENST00000394485 // GO:0010038 // response to metal ion // traceable author statement /// BC032131 // GO:0010038 // response to metal ion // traceable author statement /// ENST00000290704 // GO:0010038 // response to metal ion // traceable author statement /// ENST00000394490 // GO:0010038 // response to metal ion /…	---	NM_005952 // GO:0046872 // metal ion binding // inferred from electronic annotation /// ENST00000394485 // GO:0005507 // copper ion binding // inferred from electronic annotation /// ENST00000394485 // GO:0008270 // zinc ion binding // inferred from electronic annotation /// ENST00000394485 // GO:0046870 // cadmium ion binding // inferred from electronic annotation /// ENST00000394485 // GO:00468…
8007176	tetratricopeptide repeat domain 25	TTC25	6.51856	0.466651	0.111384	6.12788	6.36776	6.70632	6.15765	6.22415	7.24117	6.64885	6.10256	6.71742	6.89183	8007176	tetratricopeptide repeat domain 25	TTC25	17	8007177 /// 8007178 /// 8007179 /// 8007180 /// 8007181 /// 8007182 /// 8007183 /// 8007184 /// 8007185 /// 8007186 /// 8007187	40086876	30793	NM_031421 /// BC067297 /// ENST00000377543 /// ENST00000377540	Homo sapiens tetratricopeptide repeat domain 25 (TTC25), mRNA. /// Homo sapiens tetratricopeptide repeat domain 25, mRNA (cDNA clone MGC:75456 IMAGE:30383608), complete cds. /// Isoform 1 of Tetratricopeptide repeat protein 25 gene:ENSG00000204815 /// Isoform 2 of Tetratricopeptide repeat protein 25 gene:ENSG00000204815	---	NM_031421 // GO:0005737 // cytoplasm // inferred from direct assay /// ENST00000377543 // GO:0005737 // cytoplasm // inferred from direct assay /// BC067297 // GO:0005737 // cytoplasm // inferred from direct assay /// ENST00000377540 // GO:0005737 // cytoplasm // inferred from direct assay	NM_031421 // GO:0005515 // protein binding // inferred from physical interaction /// ENST00000377543 // GO:0005515 // protein binding // inferred from physical interaction /// BC067297 // GO:0005515 // protein binding // inferred from physical interaction /// ENST00000377540 // GO:0005515 // protein binding // inferred from physical interaction
8179814	lymphocyte antigen 6 complex, locus G6C	LY6G6C	9.34693	0.466135	0.256332	7.85836	9.21381	8.95795	9.56004	9.36285	9.25454	9.48194	9.86316	9.48397	10.4326	8179814	lymphocyte antigen 6 complex, locus G6C	LY6G6C	6	8179815 /// 8179816 /// 8179817 /// 8179818	31686420	3092	NM_025261 /// BC036302 /// ENST00000434915 /// ENST00000383413 /// ENST00000428498 /// ENST00000375819 /// ENST00000448386 /// ENST00000419939 /// ENST00000428121	Homo sapiens lymphocyte antigen 6 complex, locus G6C (LY6G6C), mRNA. /// Homo sapiens lymphocyte antigen 6 complex, locus G6C, mRNA (cDNA clone MGC:24882 IMAGE:4776231), complete cds. /// Lymphocyte antigen 6 complex locus protein G6c gene:ENSG00000236183 /// Lymphocyte antigen 6 complex locus protein G6c gene:ENSG00000206398 /// Lymphocyte antigen 6 complex locus protein G6c gene:ENSG00000228859…	---	NM_025261 // GO:0005886 // plasma membrane // inferred from electronic annotation /// NM_025261 // GO:0031225 // anchored to membrane // inferred from electronic annotation /// ENST00000383413 // GO:0005886 // plasma membrane // inferred from electronic annotation /// ENST00000383413 // GO:0031225 // anchored to membrane // inferred from electronic annotation /// ENST00000375819 // GO:0005886 // …	---
8065738	adenosylhomocysteinase	AHCY	9.25269	0.465062	0.0922606	8.87178	8.7707	9.50164	8.97346	9.12709	9.4125	9.59358	9.43319	9.67603	9.16691	8065738	adenosylhomocysteinase	AHCY	20	8065739 /// 8065740 /// 8065741 /// 8065742 /// 8065743 /// 8065744 /// 8065745 /// 8065746 /// 8065747 /// 8065748 /// 8065749 /// 8065750 /// 8065751	32868074	23076	NM_001161766 /// NM_000687 /// M61831 /// ENST00000217426	Homo sapiens adenosylhomocysteinase (AHCY), transcript variant 2, mRNA. /// Homo sapiens adenosylhomocysteinase (AHCY), transcript variant 1, mRNA. /// Human S-adenosylhomocysteine hydrolase (AHCY) mRNA, complete cds. /// Adenosylhomocysteinase gene:ENSG00000101444	NM_000687 // GO:0006730 // one-carbon metabolic process // non-traceable author statement /// NM_000687 // GO:0008152 // metabolic process // inferred from electronic annotation /// NM_001161766 // GO:0006730 // one-carbon metabolic process // non-traceable author statement /// NM_001161766 // GO:0008152 // metabolic process // inferred from electronic annotation /// ENST00000217426 // GO:0006730…	NM_000687 // GO:0005737 // cytoplasm // non-traceable author statement /// NM_000687 // GO:0042470 // melanosome // inferred from electronic annotation /// NM_001161766 // GO:0005737 // cytoplasm // non-traceable author statement /// NM_001161766 // GO:0042470 // melanosome // inferred from electronic annotation /// ENST00000217426 // GO:0005737 // cytoplasm // non-traceable author statement /// …	NM_000687 // GO:0004013 // adenosylhomocysteinase activity // traceable author statement /// NM_000687 // GO:0005515 // protein binding // inferred from physical interaction /// NM_000687 // GO:0016787 // hydrolase activity // inferred from electronic annotation /// NM_001161766 // GO:0004013 // adenosylhomocysteinase activity // traceable author statement /// NM_001161766 // GO:0005515 // protei…
8124521	histone cluster 1, H4k /// histone cluster 1, H4j	HIST1H4K /// HIST1H4J	7.71244	0.462645	0.112323	7.50278	7.52036	7.63201	7.02657	7.3817	7.78952	8.77931	8.05851	7.86637	7.56728	8124521	histone cluster 1, H4k /// histone cluster 1, H4j	HIST1H4K /// HIST1H4J	6	8124522 /// 8124523	27798952	353	NM_003541 /// NM_021968 /// BC017361 /// ENST00000355057 /// ENST00000357549	Homo sapiens histone cluster 1, H4k (HIST1H4K), mRNA. /// Homo sapiens histone cluster 1, H4j (HIST1H4J), mRNA. /// Homo sapiens histone cluster 1, H4j, mRNA (cDNA clone MGC:29783 IMAGE:4647914), complete cds. /// cdna:known chromosome:GRCh37:6:27791884:27792257:1 gene:ENSG00000197238 /// cdna:known chromosome:GRCh37:6:27798994:27799305:-1 gene:ENSG00000197914	---	---	---
8138997	T-box 20	TBX20	9.76108	0.462261	0.360694	9.31238	9.88351	10.0856	8.76031	9.62587	10.5623	9.18676	9.92458	9.98089	10.2886	8138997	T-box 20	TBX20	7	8138998 /// 8138999 /// 8139000 /// 8139001 /// 8139002	35242042	51716	uc003ter.1 /// NM_001077653 /// BC120946 /// DQ986374 /// GENSCAN00000038736 /// ENST00000389210 /// ENST00000408931 /// ENST00000297053	/// Homo sapiens T-box 20 (TBX20), mRNA. /// Homo sapiens T-box 20, mRNA (cDNA clone MGC:149425 IMAGE:40115117), complete cds. /// Homo sapiens T-box transcription factor TBX20 isoform A (TBX20) mRNA, complete cds, alternatively spliced. /// cdna:Genscan chromosome:GRCh37:7:35259698:35289885:-1 /// T-box transcription factor TBX20 gene:ENSG00000164532 /// T-box transcription factor TBX20 isoform …	NM_001077653 // GO:0001569 // patterning of blood vessels // inferred from electronic annotation /// NM_001077653 // GO:0001947 // heart looping // inferred from electronic annotation /// NM_001077653 // GO:0006936 // muscle contraction // inferred from electronic annotation /// NM_001077653 // GO:0008015 // blood circulation // inferred from electronic annotation /// NM_001077653 // GO:0008283 /…	NM_001077653 // GO:0005634 // nucleus // inferred from electronic annotation /// NM_001166220 // GO:0005634 // nucleus // inferred from electronic annotation /// ENST00000408931 // GO:0005634 // nucleus // inferred from electronic annotation /// DQ986374 // GO:0005634 // nucleus // inferred from electronic annotation /// BC120946 // GO:0005634 // nucleus // inferred from electronic annotation ///…	NM_001077653 // GO:0003700 // transcription factor activity // inferred from electronic annotation /// NM_001077653 // GO:0005515 // protein binding // inferred from electronic annotation /// NM_001077653 // GO:0016563 // transcription activator activity // inferred from electronic annotation /// NM_001166220 // GO:0003700 // transcription factor activity // inferred from electronic annotation //…
8138067	cytohesin 3	CYTH3	10.0264	0.461617	0.04827	9.34511	9.71273	9.97452	9.71182	10.2404	10.2735	10.2581	10.208	10.1878	10.3517	8138067	cytohesin 3	CYTH3	7	8138068 /// 8138069 /// 8138070 /// 8138071 /// 8138072 /// 8138073 /// 8138074 /// 8138075 /// 8138076 /// 8138077 /// 8138078 /// 8138079 /// 8138080 /// 8138081 /// 8138082 /// 8138083	6201410	110865	NM_004227 /// BC028717 /// ENST00000396741 /// ENST00000350796	Homo sapiens cytohesin 3 (CYTH3), mRNA. /// Homo sapiens cytohesin 3, mRNA (cDNA clone MGC:33020 IMAGE:4811560), complete cds. /// Isoform 1 of Cytohesin-3 gene:ENSG00000008256 /// Isoform 2 of Cytohesin-3 gene:ENSG00000008256	NM_004227 // GO:0016192 // vesicle-mediated transport // traceable author statement /// NM_004227 // GO:0032012 // regulation of ARF protein signal transduction // inferred from electronic annotation /// NM_004227 // GO:0045785 // positive regulation of cell adhesion // inferred from electronic annotation /// ENST00000350796 // GO:0016192 // vesicle-mediated transport // traceable author statemen…	NM_004227 // GO:0001726 // ruffle // inferred from electronic annotation /// NM_004227 // GO:0005622 // intracellular // inferred from electronic annotation /// NM_004227 // GO:0005624 // membrane fraction // traceable author statement /// NM_004227 // GO:0005737 // cytoplasm // inferred from electronic annotation /// NM_004227 // GO:0005886 // plasma membrane // inferred from electronic annotati…	NM_004227 // GO:0005086 // ARF guanyl-nucleotide exchange factor activity // inferred from electronic annotation /// NM_004227 // GO:0005515 // protein binding // inferred from electronic annotation /// NM_004227 // GO:0005545 // phosphatidylinositol binding // traceable author statement /// NM_004227 // GO:0005547 // phosphatidylinositol-3,4,5-trisphosphate binding // inferred from electronic an…
7940835	cytochrome c oxidase subunit 8A (ubiquitous)	COX8A	9.40337	0.461387	0.0480658	9.20376	9.2201	9.06708	9.08175	9.16878	9.21448	10.1447	9.86629	9.51778	9.54899	7940835	cytochrome c oxidase subunit 8A (ubiquitous)	COX8A	11	7940836 /// 7940837 /// 7940838 /// 7940839	63742079	1936	NM_004074 /// BC063025 /// ENST00000314133	Homo sapiens cytochrome c oxidase subunit 8A (ubiquitous) (COX8A), mRNA. /// Homo sapiens cytochrome c oxidase subunit 8A (ubiquitous), mRNA (cDNA clone MGC:70795 IMAGE:6018884), complete cds. /// Cytochrome c oxidase subunit 8A, mitochondrial gene:ENSG00000176340	NM_004074 // GO:0006091 // generation of precursor metabolites and energy // traceable author statement /// ENST00000314133 // GO:0006091 // generation of precursor metabolites and energy // traceable author statement /// BC063025 // GO:0006091 // generation of precursor metabolites and energy // traceable author statement	NM_004074 // GO:0005739 // mitochondrion // inferred from electronic annotation /// NM_004074 // GO:0005743 // mitochondrial inner membrane // inferred from electronic annotation /// NM_004074 // GO:0016020 // membrane // inferred from electronic annotation /// NM_004074 // GO:0016021 // integral to membrane // inferred from electronic annotation /// ENST00000314133 // GO:0005739 // mitochondrion…	NM_004074 // GO:0004129 // cytochrome-c oxidase activity // inferred from electronic annotation /// ENST00000314133 // GO:0004129 // cytochrome-c oxidase activity // traceable author statement /// BC063025 // GO:0004129 // cytochrome-c oxidase activity // inferred from electronic annotation
8066637	hypothetical protein LOC643549	FLJ40606	7.12173	0.460907	0.0709381	6.71051	6.92462	6.63648	7.30964	6.97735	7.21346	7.30635	7.50595	7.24483	7.38809	8066637	hypothetical protein LOC643549	FLJ40606	20	8066638 /// 8066639 /// 8066640	44561247	2447	AK097925 /// ENST00000326944	Homo sapiens cDNA FLJ40606 fis, clone THYMU2011939. /// Putative uncharacterized protein FLJ40606 gene:ENSG00000177584	---	---	---
7994769	coronin, actin binding protein, 1A	CORO1A	8.18908	0.460063	0.161258	8.76632	8.01098	7.61969	7.91351	7.76505	7.99251	8.56268	8.62905	8.34397	8.28707	7994769	coronin, actin binding protein, 1A	CORO1A	16	7994770 /// 7994771 /// 7994772 /// 7994773 /// 7994774 /// 7994775 /// 7994776 /// 7994777 /// 7994778 /// 7994779 /// 7994780	30194914	5483	NM_007074 /// BC110374 /// ENST00000219150 /// ENST00000421578 /// ENST00000440463	Homo sapiens coronin, actin binding protein, 1A (CORO1A), mRNA. /// Homo sapiens coronin, actin binding protein, 1A, mRNA (cDNA clone MGC:117380 IMAGE:5733853), complete cds. /// Coronin-1A gene:ENSG00000102879 /// cDNA FLJ41407 fis, clone BRHIP2000819, moderately similar to Human actin binding protein p57 gene:ENSG00000102879 /// cDNA FLJ57383, highly similar to Coronin-1A gene:ENSG00000102879	NM_007074 // GO:0001845 // phagolysosome assembly // inferred from mutant phenotype /// NM_007074 // GO:0006816 // calcium ion transport // inferred from electronic annotation /// NM_007074 // GO:0006909 // phagocytosis // inferred from expression pattern /// NM_007074 // GO:0006909 // phagocytosis // inferred from mutant phenotype /// NM_007074 // GO:0006928 // cellular component movement // non…	NM_007074 // GO:0001772 // immunological synapse // inferred from electronic annotation /// NM_007074 // GO:0001891 // phagocytic cup // inferred from direct assay /// NM_007074 // GO:0005634 // nucleus // inferred from direct assay /// NM_007074 // GO:0005737 // cytoplasm // inferred from direct assay /// NM_007074 // GO:0005886 // plasma membrane // inferred from direct assay /// NM_007074 // G…	NM_007074 // GO:0005515 // protein binding // inferred from physical interaction /// NM_007074 // GO:0008022 // protein C-terminus binding // inferred from physical interaction /// NM_007074 // GO:0008092 // cytoskeletal protein binding // inferred from sequence or structural similarity /// NM_007074 // GO:0042803 // protein homodimerization activity // inferred from direct assay /// NM_007074 //…
8178586	lymphocyte antigen 6 complex, locus G6C	LY6G6C	9.32647	0.459974	0.259166	7.84958	9.20125	8.92568	9.54145	9.33139	9.21904	9.44175	9.82072	9.49066	10.4432	8178586	lymphocyte antigen 6 complex, locus G6C	LY6G6C	6	8178587 /// 8178588 /// 8178589	31686426	3086	NM_025261 /// BC036302 /// ENST00000434915 /// ENST00000383413 /// ENST00000428498 /// ENST00000375819 /// ENST00000448386 /// ENST00000419939 /// ENST00000428121	Homo sapiens lymphocyte antigen 6 complex, locus G6C (LY6G6C), mRNA. /// Homo sapiens lymphocyte antigen 6 complex, locus G6C, mRNA (cDNA clone MGC:24882 IMAGE:4776231), complete cds. /// Lymphocyte antigen 6 complex locus protein G6c gene:ENSG00000236183 /// Lymphocyte antigen 6 complex locus protein G6c gene:ENSG00000206398 /// Lymphocyte antigen 6 complex locus protein G6c gene:ENSG00000228859…	---	NM_025261 // GO:0005886 // plasma membrane // inferred from electronic annotation /// NM_025261 // GO:0031225 // anchored to membrane // inferred from electronic annotation /// ENST00000375819 // GO:0005886 // plasma membrane // inferred from electronic annotation /// ENST00000375819 // GO:0031225 // anchored to membrane // inferred from electronic annotation /// ENST00000383413 // GO:0005886 // …	---
8033554	CD320 molecule	CD320	8.71479	0.459357	0.220324	8.20194	8.43919	8.46847	8.73498	8.581	8.73318	8.86237	8.71169	9.26175	9.15338	8033554	CD320 molecule	CD320	19	8033555 /// 8033556 /// 8033557 /// 8033558 /// 8033559 /// 8033560 /// 8033561 /// 8033562 /// 8033563	8367011	6228	NM_016579 /// AF161254 /// ENST00000301458 /// ENST00000323539	Homo sapiens CD320 molecule (CD320), mRNA. /// Homo sapiens 8D6 antigen mRNA, complete cds. /// CD320 antigen gene:ENSG00000167775 /// 8D6 antigen (Fragment) gene:ENSG00000167775	NM_016579 // GO:0001558 // regulation of cell growth // non-traceable author statement /// NM_001165895 // GO:0001558 // regulation of cell growth // non-traceable author statement /// ENST00000301458 // GO:0001558 // regulation of cell growth // non-traceable author statement /// AF161254 // GO:0001558 // regulation of cell growth // non-traceable author statement /// ENST00000323539 // GO:00015…	NM_016579 // GO:0005575 // cellular_component // no biological data available /// NM_016579 // GO:0005783 // endoplasmic reticulum // inferred from direct assay /// NM_016579 // GO:0016020 // membrane // inferred from electronic annotation /// NM_016579 // GO:0016021 // integral to membrane // inferred from electronic annotation /// NM_001165895 // GO:0005575 // cellular_component // no biologica…	NM_016579 // GO:0003674 // molecular_function // no biological data available /// NM_016579 // GO:0008083 // growth factor activity // inferred from electronic annotation /// NM_001165895 // GO:0003674 // molecular_function // no biological data available /// NM_001165895 // GO:0008083 // growth factor activity // inferred from electronic annotation /// ENST00000301458 // GO:0003674 // molecular_…
7940372	transmembrane protein 109	TMEM109	9.63337	0.45931	0.140042	9.28572	9.59099	9.12461	9.35519	9.66206	9.58061	9.99976	9.86864	9.75087	10.1152	7940372	transmembrane protein 109	TMEM109	11	7940373 /// 7940374 /// 7940375 /// 7940376	60681677	9238	NM_024092 /// BC001309 /// ENST00000227525 /// ENST00000446886	Homo sapiens transmembrane protein 109 (TMEM109), mRNA. /// Homo sapiens transmembrane protein 109, mRNA (cDNA clone MGC:5508 IMAGE:3453616), complete cds. /// Transmembrane protein 109 gene:ENSG00000110108 /// cDNA FLJ57860, highly similar to Transmembrane protein 109 gene:ENSG00000110108	NM_024092 // GO:0008150 // biological_process // no biological data available /// ENST00000227525 // GO:0008150 // biological_process // no biological data available /// BC001309 // GO:0008150 // biological_process // no biological data available /// ENST00000446886 // GO:0008150 // biological_process // no biological data available	NM_024092 // GO:0005634 // nucleus // inferred from direct assay /// NM_024092 // GO:0005640 // nuclear outer membrane // inferred from electronic annotation /// NM_024092 // GO:0005730 // nucleolus // inferred from direct assay /// NM_024092 // GO:0005737 // cytoplasm // inferred from direct assay /// NM_024092 // GO:0016020 // membrane // inferred from electronic annotation /// NM_024092 // GO:…	NM_024092 // GO:0003674 // molecular_function // no biological data available /// ENST00000227525 // GO:0003674 // molecular_function // no biological data available /// BC001309 // GO:0003674 // molecular_function // no biological data available /// ENST00000446886 // GO:0003674 // molecular_function // no biological data available
8076185	chromobox homolog 7	CBX7	7.78952	0.457303	0.0263353	7.56577	7.5909	7.3439	7.56172	7.93272	7.64624	8.03058	8.16365	8.07624	7.98348	8076185	chromobox homolog 7	CBX7	22	8076186 /// 8076187 /// 8076188 /// 8076189 /// 8076190 /// 8076191 /// 8076192	39526777	21761	uc003axb.1 /// uc003axc.1 /// NM_175709 /// AK124408 /// BC051773 /// DQ064603 /// GENSCAN00000064990 /// ENST00000216133 /// ENST00000401405 /// ENST00000434260 /// ENST00000446509	/// /// Homo sapiens chromobox homolog 7 (CBX7), mRNA. /// Homo sapiens cDNA FLJ42417 fis, clone BLADE2001940. /// Homo sapiens chromobox homolog 7, mRNA (cDNA clone MGC:54332 IMAGE:6196346), complete cds. /// Homo sapiens chromobox-like 7 mRNA, complete cds. /// cdna:Genscan chromosome:GRCh37:22:39529896:39606000:-1 /// Chromobox protein homolog 7 gene:ENSG00000100307 /// Chromobox homolog 7 gen…	NM_175709 // GO:0006333 // chromatin assembly or disassembly // inferred from electronic annotation /// NM_175709 // GO:0016568 // chromatin modification // inferred from electronic annotation /// NM_175709 // GO:0045449 // regulation of transcription // inferred from electronic annotation /// ENST00000216133 // GO:0006333 // chromatin assembly or disassembly // inferred from electronic annotatio…	NM_175709 // GO:0000785 // chromatin // inferred from electronic annotation /// NM_175709 // GO:0005634 // nucleus // inferred from electronic annotation /// ENST00000216133 // GO:0000785 // chromatin // inferred from electronic annotation /// ENST00000216133 // GO:0005634 // nucleus // inferred from electronic annotation /// BC051773 // GO:0000785 // chromatin // inferred from electronic annotat…	NM_175709 // GO:0003682 // chromatin binding // inferred from electronic annotation /// NM_175709 // GO:0005515 // protein binding // inferred from electronic annotation /// ENST00000216133 // GO:0003682 // chromatin binding // inferred from electronic annotation /// BC051773 // GO:0003682 // chromatin binding // inferred from electronic annotation /// BC051773 // GO:0005515 // protein binding //…
8157381	zinc finger protein 618	ZNF618	5.78578	0.456834	0.232544	5.5222	5.80487	4.91469	5.78143	5.64057	5.68924	6.28862	6.33387	5.98197	5.90031	8157381	zinc finger protein 618	ZNF618	9	8157382	116815270	2739	NM_133374 /// AF495724 /// ENST00000288466	Homo sapiens zinc finger protein 618 (ZNF618), mRNA. /// Homo sapiens FP13169 mRNA, complete cds. /// Isoform 2 of Zinc finger protein 618 gene:ENSG00000157657	NM_133374 // GO:0045449 // regulation of transcription // inferred from electronic annotation /// ENST00000288466 // GO:0045449 // regulation of transcription // inferred from electronic annotation /// AF495724 // GO:0045449 // regulation of transcription // inferred from electronic annotation	NM_133374 // GO:0005622 // intracellular // inferred from electronic annotation /// NM_133374 // GO:0005634 // nucleus // inferred from electronic annotation /// ENST00000288466 // GO:0005622 // intracellular // inferred from electronic annotation /// ENST00000288466 // GO:0005634 // nucleus // inferred from electronic annotation /// AF495724 // GO:0005622 // intracellular // inferred from electr…	NM_133374 // GO:0003677 // DNA binding // inferred from electronic annotation /// NM_133374 // GO:0008270 // zinc ion binding // inferred from electronic annotation /// NM_133374 // GO:0046872 // metal ion binding // inferred from electronic annotation /// ENST00000288466 // GO:0003677 // DNA binding // inferred from electronic annotation /// ENST00000288466 // GO:0008270 // zinc ion binding // i…
8049246	inositol polyphosphate-5-phosphatase, 145kDa	INPP5D	8.90946	0.455791	0.0811719	9.15228	8.83419	8.49989	8.44738	8.67179	9.19267	9.18605	9.17299	8.75429	9.18303	8049246	inositol polyphosphate-5-phosphatase, 145kDa	INPP5D	2	8049247 /// 8049248 /// 8049249 /// 8049250 /// 8049251 /// 8049252 /// 8049253 /// 8049254 /// 8049255 /// 8049256 /// 8049257 /// 8049258 /// 8049259 /// 8049260 /// 8049261 /// 8049262 /// 8049263 /// 8049264 /// 8049265 /// 8049266 /// 8049267 /// 8049268 /// 8049269 /// 8049270	233924677	191872	NM_001017915 /// NM_005541 /// BC099920 /// ENST00000422935 /// ENST00000451407 /// ENST00000359570 /// ENST00000450745 /// ENST00000455936 /// ENST00000415617 /// ENST00000445964 /// ENST00000435188	Homo sapiens inositol polyphosphate-5-phosphatase, 145kDa (INPP5D), transcript variant 1, mRNA. /// Homo sapiens inositol polyphosphate-5-phosphatase, 145kDa (INPP5D), transcript variant 2, mRNA. /// Homo sapiens inositol polyphosphate-5-phosphatase, 145kDa, mRNA (cDNA clone MGC:104855 IMAGE:6304992), complete cds. /// cdna:known chromosome:GRCh37:2:233924677:233995358:1 gene:ENSG00000168918 /// …	NM_001017915 // GO:0006796 // phosphate metabolic process // traceable author statement /// NM_001017915 // GO:0007165 // signal transduction // traceable author statement /// NM_001017915 // GO:0008340 // determination of adult lifespan // inferred from electronic annotation /// NM_001017915 // GO:0009968 // negative regulation of signal transduction // inferred from electronic annotation /// NM…	NM_001017915 // GO:0005737 // cytoplasm // inferred from electronic annotation /// NM_001017915 // GO:0005829 // cytosol // not recorded /// NM_001017915 // GO:0016020 // membrane // inferred from electronic annotation /// NM_005541 // GO:0005737 // cytoplasm // inferred from electronic annotation /// NM_005541 // GO:0005829 // cytosol // not recorded /// NM_005541 // GO:0016020 // membrane // in…	NM_001017915 // GO:0004437 // inositol or phosphatidylinositol phosphatase activity // inferred from electronic annotation /// NM_001017915 // GO:0004445 // inositol-polyphosphate 5-phosphatase activity // traceable author statement /// NM_001017915 // GO:0005515 // protein binding // inferred from physical interaction /// NM_001017915 // GO:0016787 // hydrolase activity // inferred from electron…
8064502	small nuclear ribonucleoprotein polypeptides B and B1	SNRPB	9.43384	0.453742	0.289123	9.03596	9.33907	9.20002	8.89859	9.5612	9.45775	9.69827	9.9702	9.22602	9.95132	8064502	small nuclear ribonucleoprotein polypeptides B and B1	SNRPB	20	8064503 /// 8064504 /// 8064505 /// 8064506 /// 8064507 /// 8064508 /// 8064509 /// 8064510 /// 8064511 /// 8064512 /// 8064513	2442281	9218	uc002wfz.1 /// uc002wga.1 /// uc002wgb.1 /// AK307093 /// AK307266 /// NM_003091 /// NM_198216 /// AK301034 /// AK301206 /// AY742712 /// BC080516 /// CR456969 /// J04564 /// GENSCAN00000007372 /// ENST00000438552 /// ENST00000381342 /// ENST00000303103 /// ENST00000339610 /// ENST00000336808	/// /// /// Homo sapiens cDNA, FLJ97041. /// Homo sapiens cDNA, FLJ97214. /// Homo sapiens small nuclear ribonucleoprotein polypeptides B and B1 (SNRPB), transcript variant 2, mRNA. /// Homo sapiens small nuclear ribonucleoprotein polypeptides B and B1 (SNRPB), transcript variant 1, mRNA. /// Homo sapiens cDNA FLJ60171 complete cds, highly similar to Small nuclear ribonucleoprotein-associated pro…	NM_003091 // GO:0000387 // spliceosomal snRNP assembly // not recorded /// NM_003091 // GO:0006397 // mRNA processing // inferred from electronic annotation /// NM_003091 // GO:0008380 // RNA splicing // not recorded /// NM_198216 // GO:0000387 // spliceosomal snRNP assembly // not recorded /// NM_198216 // GO:0006397 // mRNA processing // inferred from electronic annotation /// NM_198216 // GO:0…	NM_003091 // GO:0005634 // nucleus // inferred from electronic annotation /// NM_003091 // GO:0005654 // nucleoplasm // not recorded /// NM_003091 // GO:0005681 // spliceosomal complex // inferred from electronic annotation /// NM_003091 // GO:0005683 // U7 snRNP // inferred from direct assay /// NM_003091 // GO:0005829 // cytosol // not recorded /// NM_003091 // GO:0030532 // small nuclear ribon…	NM_003091 // GO:0003723 // RNA binding // inferred from electronic annotation /// NM_003091 // GO:0005515 // protein binding // inferred from physical interaction /// NM_198216 // GO:0003723 // RNA binding // inferred from electronic annotation /// NM_198216 // GO:0005515 // protein binding // inferred from physical interaction /// ENST00000381342 // GO:0003723 // RNA binding // inferred from ele…
8153819	cysteine/histidine-rich 1	CYHR1	7.04557	0.452582	0.100112	7.07245	7.08354	6.81036	6.53581	6.68993	6.79697	7.39907	7.36672	7.37301	7.32782	8153819	cysteine/histidine-rich 1	CYHR1	8	8153820 /// 8153821 /// 8153822	145675315	7709	NM_138496 /// AK160381 /// ENST00000438911 /// ENST00000292543	Homo sapiens cysteine/histidine-rich 1 (CYHR1), transcript variant 1, mRNA. /// Homo sapiens mRNA for FLJ00352 protein. /// Isoform 1 of Cysteine and histidine-rich protein 1 gene:ENSG00000187954 /// Isoform 4 of Cysteine and histidine-rich protein 1 gene:ENSG00000187954	---	NM_138496 // GO:0005737 // cytoplasm // inferred from electronic annotation /// NM_138496 // GO:0048471 // perinuclear region of cytoplasm // inferred from electronic annotation /// ENST00000438911 // GO:0005635 // nuclear envelope // inferred from electronic annotation /// ENST00000438911 // GO:0005737 // cytoplasm // inferred from electronic annotation /// ENST00000438911 // GO:0048471 // perin…	NM_138496 // GO:0008270 // zinc ion binding // inferred from electronic annotation /// NM_138496 // GO:0046872 // metal ion binding // inferred from electronic annotation /// ENST00000438911 // GO:0005515 // protein binding // inferred from electronic annotation /// ENST00000438911 // GO:0008270 // zinc ion binding // inferred from electronic annotation /// ENST00000438911 // GO:0046872 // metal …
8071049	---	---	8.65664	0.452305	0.328143	8.79664	8.28542	8.68985	7.70818	8.5622	8.91276	8.61659	9.05447	8.5593	9.38099	8071049	---	---	---	8071050	---	---	---	---	---	---	---
8035445	jun D proto-oncogene	JUND	10.1215	0.451473	0.0998193	9.59487	10.2303	9.90212	10.0182	9.75422	10.1128	10.4518	10.4215	10.252	10.4769	8035445	jun D proto-oncogene	JUND	19	8035446 /// 8035447 /// 8035448	18390570	1862	NM_005354 /// X56681 /// ENST00000252818	Homo sapiens jun D proto-oncogene (JUND), mRNA. /// Human junD mRNA. /// Transcription factor jun-D gene:ENSG00000130522	NM_005354 // GO:0002076 // osteoblast development // inferred from electronic annotation /// NM_005354 // GO:0006357 // regulation of transcription from RNA polymerase II promoter // traceable author statement /// NM_005354 // GO:0045669 // positive regulation of osteoblast differentiation // inferred from electronic annotation /// ENST00000252818 // GO:0002076 // osteoblast development // inferr…	NM_005354 // GO:0000785 // chromatin // traceable author statement /// NM_005354 // GO:0005634 // nucleus // inferred from electronic annotation /// ENST00000252818 // GO:0000785 // chromatin // traceable author statement /// ENST00000252818 // GO:0005634 // nucleus // inferred from electronic annotation /// X56681 // GO:0000785 // chromatin // traceable author statement /// X56681 // GO:0005634 …	NM_005354 // GO:0003700 // transcription factor activity // inferred from electronic annotation /// NM_005354 // GO:0003702 // RNA polymerase II transcription factor activity // traceable author statement /// NM_005354 // GO:0005515 // protein binding // inferred from physical interaction /// NM_005354 // GO:0043565 // sequence-specific DNA binding // inferred from electronic annotation /// NM_00…
8094901	gamma-aminobutyric acid (GABA) A receptor, beta 1	GABRB1	6.15364	0.450305	0.324381	5.68268	5.99064	5.81215	5.72454	6.18132	7.55273	6.29498	5.60666	5.8708	6.81989	8094901	gamma-aminobutyric acid (GABA) A receptor, beta 1	GABRB1	4	8094902 /// 8094903 /// 8094904 /// 8094905 /// 8094906 /// 8094907 /// 8094908 /// 8094909 /// 8094910	47033377	395084	NM_000812 /// BC022449 /// ENST00000295454 /// ENST00000381582	Homo sapiens gamma-aminobutyric acid (GABA) A receptor, beta 1 (GABRB1), mRNA. /// Homo sapiens gamma-aminobutyric acid (GABA) A receptor, beta 1, mRNA (cDNA clone MGC:25991 IMAGE:4797401), complete cds. /// Gamma-aminobutyric acid receptor subunit beta-1 gene:ENSG00000163288 /// Putative uncharacterized protein GABRB1 gene:ENSG00000163288	NM_000812 // GO:0006810 // transport // traceable author statement /// NM_000812 // GO:0006811 // ion transport // inferred from electronic annotation /// NM_000812 // GO:0007165 // signal transduction // traceable author statement /// ENST00000295454 // GO:0006811 // ion transport // inferred from electronic annotation /// ENST00000295454 // GO:0007165 // signal transduction // traceable author …	NM_000812 // GO:0005886 // plasma membrane // inferred from electronic annotation /// NM_000812 // GO:0005887 // integral to plasma membrane // traceable author statement /// NM_000812 // GO:0030054 // cell junction // inferred from electronic annotation /// NM_000812 // GO:0034707 // chloride channel complex // inferred from electronic annotation /// NM_000812 // GO:0045202 // synapse // inferre…	NM_000812 // GO:0004890 // GABA-A receptor activity // inferred from electronic annotation /// NM_000812 // GO:0005216 // ion channel activity // inferred from electronic annotation /// NM_000812 // GO:0005230 // extracellular ligand-gated ion channel activity // inferred from electronic annotation /// NM_000812 // GO:0005254 // chloride channel activity // inferred from electronic annotation ///…
8143065	chromosome 7 open reading frame 49	C7orf49	8.99336	0.450063	0.153698	8.72371	8.68538	8.40905	8.74125	9.52467	9.13124	9.04428	9.3672	8.846	9.46085	8143065	chromosome 7 open reading frame 49	C7orf49	7	8143066 /// 8143067 /// 8143068 /// 8143069	134850532	4915	uc003vsh.1 /// uc003vsj.1 /// uc003vsk.1 /// uc003vsl.1 /// uc003vsm.1 /// uc003vsn.1 /// uc003vso.1 /// CR596076 /// NR_024185 /// NR_024186 /// NM_024033 /// AK130795 /// BC000168 /// BC050676 /// BC067350 /// GENSCAN00000059018 /// ENST00000435834 /// ENST00000393114 /// ENST00000422189 /// ENST00000450949 /// ENST00000413261 /// ENST00000440158 /// ENST00000424142 /// ENST00000430372	/// /// /// /// /// /// /// full-length cDNA clone CS0DJ013YB10 of T cells (Jurkat cell line) Cot 10-normalized of Homo sapiens (human). /// Homo sapiens chromosome 7 open reading frame 49 (C7orf49), transcript variant 2, transcribed RNA. /// Homo sapiens chromosome 7 open reading frame 49 (C7orf49), transcript variant 3, transcribed RNA. /// Homo sapiens chromosome 7 open reading frame 49 (C7orf…	---	NR_024185 // GO:0005737 // cytoplasm // inferred from electronic annotation /// NR_024186 // GO:0005737 // cytoplasm // inferred from electronic annotation /// NM_024033 // GO:0005737 // cytoplasm // inferred from electronic annotation /// ENST00000393114 // GO:0005737 // cytoplasm // inferred from electronic annotation /// ENST00000450949 // GO:0005737 // cytoplasm // inferred from electronic an…	---
8118535	ring finger protein 5 /// ring finger protein 5 pseudogene 1	RNF5 /// RNF5P1	7.54305	0.448844	0.101364	7.19309	7.41845	7.07863	7.42339	7.53825	7.39919	7.91156	7.91025	7.70878	7.84892	8118535	ring finger protein 5 /// ring finger protein 5 pseudogene 1	RNF5 /// RNF5P1	6	8118536 /// 8118537 /// 8118538 /// 8118539 /// 8118540 /// 8118541 /// 8118542 /// 8118543	32146069	2501	uc003oaj.1 /// uc003rmq.1 /// uc003seh.1 /// uc003xly.1 /// AK311221 /// NR_003129 /// NM_006913 /// AB056869 /// AK296212 /// BC004155 /// BC111392 /// BC119741 /// BC119742 /// BC127651 /// BC127652 /// BC148255 /// BT007105 /// GENSCAN00000002871 /// GENSCAN00000011055 /// GENSCAN00000056217 /// GENSCAN00000058223 /// GENSCAN00000042696 /// GENSCAN00000043837 /// GENSCAN00000036039 /// ENST000…	/// /// /// /// Homo sapiens cDNA, FLJ18263. /// Homo sapiens ring finger protein 5 pseudogene 1 (RNF5P1), non-coding RNA. /// Homo sapiens ring finger protein 5 (RNF5), mRNA. /// Homo sapiens mRNA for HsRma1, complete cds. /// Homo sapiens cDNA FLJ51221 complete cds, highly similar to Ubiquitin-protein ligase RMA1 (EC 6.3.2.-). /// Homo sapiens ring finger protein 5, mRNA (cDNA clone MGC:2407 IM…	ENST00000432616 // GO:0019941 // modification-dependent protein catabolic process // inferred from electronic annotation /// ENST00000375094 // GO:0019941 // modification-dependent protein catabolic process // inferred from electronic annotation /// ENST00000449794 // GO:0019941 // modification-dependent protein catabolic process // inferred from electronic annotation /// ENST00000413786 // GO:00…	NM_006913 // GO:0016020 // membrane // inferred from electronic annotation /// NM_006913 // GO:0016021 // integral to membrane // inferred from electronic annotation /// ENST00000432616 // GO:0016020 // membrane // inferred from electronic annotation /// ENST00000432616 // GO:0016021 // integral to membrane // inferred from electronic annotation /// ENST00000375094 // GO:0016020 // membrane // in…	NM_006913 // GO:0005515 // protein binding // inferred from physical interaction /// NM_006913 // GO:0008270 // zinc ion binding // inferred from electronic annotation /// NM_006913 // GO:0016874 // ligase activity // inferred from electronic annotation /// NM_006913 // GO:0046872 // metal ion binding // inferred from electronic annotation /// ENST00000432616 // GO:0005515 // protein binding // i…
8179472	ring finger protein 5 /// ring finger protein 5 pseudogene 1	RNF5 /// RNF5P1	7.54305	0.448844	0.101364	7.19309	7.41845	7.07863	7.42339	7.53825	7.39919	7.91156	7.91025	7.70878	7.84892	8179472	ring finger protein 5 /// ring finger protein 5 pseudogene 1	RNF5 /// RNF5P1	6	8179473 /// 8179474 /// 8179475 /// 8179476 /// 8179477 /// 8179478 /// 8179479 /// 8179480	32146172	2398	uc003oaj.1 /// uc003rmq.1 /// uc003seh.1 /// uc003xly.1 /// AK311221 /// NR_003129 /// NM_006913 /// AB056869 /// AK296212 /// BC004155 /// BC111392 /// BC119741 /// BC119742 /// BC127651 /// BC127652 /// BC148255 /// BT007105 /// GENSCAN00000002871 /// GENSCAN00000011055 /// GENSCAN00000056217 /// GENSCAN00000058223 /// GENSCAN00000042696 /// GENSCAN00000043837 /// GENSCAN00000036039 /// ENST000…	/// /// /// /// Homo sapiens cDNA, FLJ18263. /// Homo sapiens ring finger protein 5 pseudogene 1 (RNF5P1), non-coding RNA. /// Homo sapiens ring finger protein 5 (RNF5), mRNA. /// Homo sapiens mRNA for HsRma1, complete cds. /// Homo sapiens cDNA FLJ51221 complete cds, highly similar to Ubiquitin-protein ligase RMA1 (EC 6.3.2.-). /// Homo sapiens ring finger protein 5, mRNA (cDNA clone MGC:2407 IM…	ENST00000432616 // GO:0019941 // modification-dependent protein catabolic process // inferred from electronic annotation /// ENST00000375094 // GO:0019941 // modification-dependent protein catabolic process // inferred from electronic annotation /// ENST00000449794 // GO:0019941 // modification-dependent protein catabolic process // inferred from electronic annotation /// ENST00000413786 // GO:00…	NM_006913 // GO:0016020 // membrane // inferred from electronic annotation /// NM_006913 // GO:0016021 // integral to membrane // inferred from electronic annotation /// ENST00000432616 // GO:0016020 // membrane // inferred from electronic annotation /// ENST00000432616 // GO:0016021 // integral to membrane // inferred from electronic annotation /// ENST00000375094 // GO:0016020 // membrane // in…	NM_006913 // GO:0005515 // protein binding // inferred from physical interaction /// NM_006913 // GO:0008270 // zinc ion binding // inferred from electronic annotation /// NM_006913 // GO:0016874 // ligase activity // inferred from electronic annotation /// NM_006913 // GO:0046872 // metal ion binding // inferred from electronic annotation /// ENST00000432616 // GO:0005515 // protein binding // i…
8063097	PDX1 C-terminal inhibiting factor 1	PCIF1	8.37084	0.448204	0.0267195	7.99017	8.00642	8.12635	8.30227	8.4103	8.52953	8.59117	8.62639	8.53405	8.59178	8063097	PDX1 C-terminal inhibiting factor 1	PCIF1	20	8063098 /// 8063099 /// 8063100 /// 8063101 /// 8063102 /// 8063103 /// 8063104 /// 8063105 /// 8063106 /// 8063107 /// 8063108 /// 8063109 /// 8063110 /// 8063111 /// 8063112 /// 8063113 /// 8063114	44563267	13395	NM_022104 /// AB050014 /// ENST00000372409 /// ENST00000443130	Homo sapiens PDX1 C-terminal inhibiting factor 1 (PCIF1), mRNA. /// Homo sapiens mRNA for posphorylated CTD interacting factor PCIF1, complete cds. /// Phosphorylated CTD-interacting factor 1 gene:ENSG00000100982 /// cDNA FLJ61655, highly similar to Phosphorylated CTD-interacting factor 1 gene:ENSG00000100982	---	NM_022104 // GO:0005634 // nucleus // inferred from electronic annotation /// ENST00000372409 // GO:0005634 // nucleus // inferred from electronic annotation /// AB050014 // GO:0005634 // nucleus // inferred from electronic annotation /// ENST00000443130 // GO:0005634 // nucleus // inferred from electronic annotation	NM_022104 // GO:0005515 // protein binding // inferred from electronic annotation /// ENST00000372409 // GO:0005515 // protein binding // inferred from electronic annotation /// AB050014 // GO:0005515 // protein binding // inferred from electronic annotation /// ENST00000443130 // GO:0005515 // protein binding // inferred from electronic annotation
8180003	---	---	9.90906	0.447865	0.70104	10.6368	10.2895	9.08177	9.27461	9.14297	9.53672	10.9157	11.3235	9.42548	9.46362	8180003	---	---	---	8180004 /// 8180005 /// 8180006 /// 8180007 /// 8180008 /// 8180009 /// 8180010 /// 8180011 /// 8180012 /// 8180013 /// 8180014 /// 8180015 /// 8180016 /// 8180017 /// 8180018 /// 8180019 /// 8180020 /// 8180021	---	---	---	---	NM_022555 // GO:0002504 // antigen processing and presentation of peptide or polysaccharide antigen via MHC class II // inferred from electronic annotation /// NM_022555 // GO:0006955 // immune response // inferred from electronic annotation /// NM_022555 // GO:0006955 // immune response // traceable author statement /// NM_022555 // GO:0007165 // signal transduction // non-traceable author state…	NM_022555 // GO:0005886 // plasma membrane // not recorded /// NM_022555 // GO:0005887 // integral to plasma membrane // non-traceable author statement /// NM_022555 // GO:0016020 // membrane // traceable author statement /// NM_022555 // GO:0016021 // integral to membrane // inferred from electronic annotation /// NM_022555 // GO:0042613 // MHC class II protein complex // inferred from electroni…	NM_022555 // GO:0032395 // MHC class II receptor activity // non-traceable author statement /// NM_022555 // GO:0032395 // MHC class II receptor activity // traceable author statement /// AK291499 // GO:0032395 // MHC class II receptor activity // traceable author statement /// BC008987 // GO:0032395 // MHC class II receptor activity // non-traceable author statement /// BC008987 // GO:0032395 //…
8109926	gamma-aminobutyric acid (GABA) A receptor, pi	GABRP	6.49028	0.447475	0.201394	6.14856	6.14968	6.38993	6.2555	6.02145	6.18987	6.97709	7.82632	6.58034	6.36401	8109926	gamma-aminobutyric acid (GABA) A receptor, pi	GABRP	5	8109927 /// 8109928 /// 8109929 /// 8109930 /// 8109931 /// 8109932 /// 8109933 /// 8109934 /// 8109935 /// 8109936 /// 8109937	170210765	30286	NM_014211 /// BC109105 /// ENST00000393840 /// ENST00000265294 /// ENST00000442540	Homo sapiens gamma-aminobutyric acid (GABA) A receptor, pi (GABRP), mRNA. /// Homo sapiens gamma-aminobutyric acid (GABA) A receptor, pi, mRNA (cDNA clone MGC:126386 IMAGE:40035263), complete cds. /// Gamma-aminobutyric acid receptor subunit pi gene:ENSG00000094755 /// Gamma-aminobutyric acid receptor subunit pi gene:ENSG00000094755 /// cDNA FLJ30643 fis, clone CTONG2003782, highly similar to Gam…	NM_014211 // GO:0006811 // ion transport // inferred from electronic annotation /// ENST00000393840 // GO:0006811 // ion transport // inferred from electronic annotation /// ENST00000265294 // GO:0006811 // ion transport // inferred from electronic annotation /// BC109105 // GO:0006811 // ion transport // inferred from electronic annotation /// ENST00000442540 // GO:0006811 // ion transport // in…	NM_014211 // GO:0005886 // plasma membrane // inferred from electronic annotation /// NM_014211 // GO:0016021 // integral to membrane // inferred from electronic annotation /// NM_014211 // GO:0030054 // cell junction // inferred from electronic annotation /// NM_014211 // GO:0034707 // chloride channel complex // inferred from electronic annotation /// NM_014211 // GO:0045202 // synapse // infer…	NM_014211 // GO:0004890 // GABA-A receptor activity // inferred from electronic annotation /// NM_014211 // GO:0005216 // ion channel activity // inferred from electronic annotation /// NM_014211 // GO:0005230 // extracellular ligand-gated ion channel activity // inferred from electronic annotation /// NM_014211 // GO:0005254 // chloride channel activity // inferred from electronic annotation ///…
8179481	major histocompatibility complex, class II, DR alpha	HLA-DRA	9.95449	0.446964	0.689576	10.5609	10.5103	9.13938	9.15142	9.29294	9.66647	10.8212	10.908	9.25596	10.2382	8179481	major histocompatibility complex, class II, DR alpha	HLA-DRA	6	8179482 /// 8179483 /// 8179484 /// 8179485 /// 8179486 /// 8179487 /// 8179488	32407678	5145	uc003obh.1 /// uc003obi.1 /// uc003rnq.1 /// uc003rnr.1 /// uc003sfg.1 /// NM_019111 /// AK297032 /// AK301134 /// AK301190 /// AK301354 /// AK304429 /// BC032350 /// BC071659 /// CR457013 /// M60333 /// M60334 /// GENSCAN00000008169 /// GENSCAN00000022116 /// GENSCAN00000031778 /// GENSCAN00000015842 /// GENSCAN00000045399 /// GENSCAN00000003000 /// GENSCAN00000029515 /// ENST00000383127 /// ENS…	/// /// /// /// /// Homo sapiens major histocompatibility complex, class II, DR alpha (HLA-DRA), mRNA. /// Homo sapiens cDNA FLJ57318 complete cds, highly similar to HLA class II histocompatibility antigen, DRalpha chain precursor. /// Homo sapiens cDNA FLJ51113 complete cds, highly similar to HLA class II histocompatibility antigen, DRalpha chain precursor. /// Homo sapiens cDNA FLJ51114 complet…	NM_019111 // GO:0002504 // antigen processing and presentation of peptide or polysaccharide antigen via MHC class II // inferred from electronic annotation /// NM_019111 // GO:0006955 // immune response // non-traceable author statement /// ENST00000383127 // GO:0002504 // antigen processing and presentation of peptide or polysaccharide antigen via MHC class II // inferred from electronic annotat…	NM_019111 // GO:0005764 // lysosome // inferred from direct assay /// NM_019111 // GO:0005886 // plasma membrane // not recorded /// NM_019111 // GO:0005886 // plasma membrane // inferred from direct assay /// NM_019111 // GO:0005887 // integral to plasma membrane // non-traceable author statement /// NM_019111 // GO:0042613 // MHC class II protein complex // inferred from electronic annotation /…	NM_019111 // GO:0032395 // MHC class II receptor activity // non-traceable author statement /// ENST00000383127 // GO:0032395 // MHC class II receptor activity // non-traceable author statement /// ENST00000395388 // GO:0032395 // MHC class II receptor activity // non-traceable author statement /// BC071659 // GO:0032395 // MHC class II receptor activity // non-traceable author statement /// BC03…
8118548	major histocompatibility complex, class II, DR alpha	HLA-DRA	9.82921	0.446582	0.688732	10.4457	10.3962	9.01138	9.04139	9.13493	9.54547	10.6879	10.78	9.16616	10.083	8118548	major histocompatibility complex, class II, DR alpha	HLA-DRA	6	8118549 /// 8118550 /// 8118551 /// 8118552 /// 8118553 /// 8118554 /// 8118555	32407619	5346	uc003obh.1 /// uc003obi.1 /// uc003rnq.1 /// uc003rnr.1 /// uc003sfg.1 /// NM_019111 /// AK297032 /// AK301134 /// AK301190 /// AK301354 /// AK304429 /// BC032350 /// BC071659 /// CR457013 /// M60333 /// M60334 /// GENSCAN00000008169 /// GENSCAN00000022116 /// GENSCAN00000031778 /// GENSCAN00000015842 /// GENSCAN00000045399 /// GENSCAN00000003000 /// GENSCAN00000029515 /// ENST00000383127 /// ENS…	/// /// /// /// /// Homo sapiens major histocompatibility complex, class II, DR alpha (HLA-DRA), mRNA. /// Homo sapiens cDNA FLJ57318 complete cds, highly similar to HLA class II histocompatibility antigen, DRalpha chain precursor. /// Homo sapiens cDNA FLJ51113 complete cds, highly similar to HLA class II histocompatibility antigen, DRalpha chain precursor. /// Homo sapiens cDNA FLJ51114 complet…	NM_019111 // GO:0002504 // antigen processing and presentation of peptide or polysaccharide antigen via MHC class II // inferred from electronic annotation /// NM_019111 // GO:0006955 // immune response // non-traceable author statement /// ENST00000395388 // GO:0002504 // antigen processing and presentation of peptide or polysaccharide antigen via MHC class II // inferred from electronic annotat…	NM_019111 // GO:0005764 // lysosome // inferred from direct assay /// NM_019111 // GO:0005886 // plasma membrane // not recorded /// NM_019111 // GO:0005886 // plasma membrane // inferred from direct assay /// NM_019111 // GO:0005887 // integral to plasma membrane // non-traceable author statement /// NM_019111 // GO:0042613 // MHC class II protein complex // inferred from electronic annotation /…	NM_019111 // GO:0032395 // MHC class II receptor activity // non-traceable author statement /// ENST00000395388 // GO:0032395 // MHC class II receptor activity // non-traceable author statement /// ENST00000383127 // GO:0032395 // MHC class II receptor activity // non-traceable author statement /// BC032350 // GO:0032395 // MHC class II receptor activity // non-traceable author statement /// BC07…
8125042	lymphocyte antigen 6 complex, locus G6C	LY6G6C	9.14378	0.445963	0.263057	7.68845	9.02359	8.77658	9.35296	9.14144	9.04676	9.2668	9.64801	9.2683	10.2249	8125042	lymphocyte antigen 6 complex, locus G6C	LY6G6C	6	8125043 /// 8125044 /// 8125045 /// 8125046 /// 8125047	31686425	3197	NM_025261 /// BC036302 /// ENST00000434915 /// ENST00000383413 /// ENST00000428498 /// ENST00000375819 /// ENST00000448386 /// ENST00000419939 /// ENST00000428121	Homo sapiens lymphocyte antigen 6 complex, locus G6C (LY6G6C), mRNA. /// Homo sapiens lymphocyte antigen 6 complex, locus G6C, mRNA (cDNA clone MGC:24882 IMAGE:4776231), complete cds. /// Lymphocyte antigen 6 complex locus protein G6c gene:ENSG00000236183 /// Lymphocyte antigen 6 complex locus protein G6c gene:ENSG00000206398 /// Lymphocyte antigen 6 complex locus protein G6c gene:ENSG00000228859…	---	NM_025261 // GO:0005886 // plasma membrane // inferred from electronic annotation /// NM_025261 // GO:0031225 // anchored to membrane // inferred from electronic annotation /// ENST00000375819 // GO:0005886 // plasma membrane // inferred from electronic annotation /// ENST00000375819 // GO:0031225 // anchored to membrane // inferred from electronic annotation /// ENST00000383413 // GO:0005886 // …	---
8070386	chromosome 21 open reading frame 87	C21orf87	8.97699	0.445656	0.308116	8.53253	7.93484	8.86894	9.06185	9.19022	9.42939	9.12694	8.84789	9.30659	9.47066	8070386	chromosome 21 open reading frame 87	C21orf87	21	8070387 /// 8070388	40685887	999	AF426265 /// BC130301 /// ENST00000415435	Homo sapiens C21orf87 protein (C21orf87) mRNA, complete cds. /// Homo sapiens chromosome 21 open reading frame 87, mRNA (cDNA clone MGC:163173 IMAGE:40146332), complete cds. /// Uncharacterized protein C21orf87 gene:ENSG00000226809	---	---	---
8075529	phosphatidylserine decarboxylase /// chromosome 22 open reading frame 30	PISD /// C22orf30	8.80907	0.44521	0.0588715	8.70357	8.55937	8.84874	8.41194	8.55235	8.96283	9.13048	9.11921	8.62811	9.17414	8075529	phosphatidylserine decarboxylase /// chromosome 22 open reading frame 30	PISD /// C22orf30	22	8075530 /// 8075531 /// 8075532 /// 8075533 /// 8075534 /// 8075535 /// 8075536 /// 8075537 /// 8075538 /// 8075539 /// 8075540 /// 8075541	32014477	43718	uc003alk.1 /// uc003all.1 /// uc003alm.1 /// uc003aln.1 /// AY927618 /// CR603600 /// CR608013 /// DQ655940 /// NM_014338 /// AF086277 /// AK298474 /// BC001482 /// CR456540 /// GENSCAN00000006022 /// GENSCAN00000026890 /// ENST00000382151 /// ENST00000437808 /// ENST00000266095 /// ENST00000397500 /// ENST00000435900 /// ENST00000336566 /// ENST00000397508 /// ENST00000397502 /// ENST00000397503…	/// /// /// /// Homo sapiens mRNA sequence. /// full-length cDNA clone CS0DI036YP21 of Placenta Cot 25-normalized of Homo sapiens (human). /// full-length cDNA clone CS0DK010YL06 of HeLa cells Cot 25-normalized of Homo sapiens (human). /// Homo sapiens clone UGL3a01, mRNA sequence. /// Homo sapiens phosphatidylserine decarboxylase (PISD), mRNA. /// Homo sapiens full length insert cDNA clone ZD45E…	NM_014338 // GO:0008654 // phospholipid biosynthetic process // inferred from electronic annotation /// BC001482 // GO:0008654 // phospholipid biosynthetic process // inferred from electronic annotation /// CR456540 // GO:0008654 // phospholipid biosynthetic process // inferred from electronic annotation /// AK298474 // GO:0008654 // phospholipid biosynthetic process // inferred from electronic a…	NM_014338 // GO:0005739 // mitochondrion // inferred from electronic annotation /// BC001482 // GO:0005739 // mitochondrion // inferred from electronic annotation /// CR456540 // GO:0005739 // mitochondrion // inferred from electronic annotation /// AK298474 // GO:0005739 // mitochondrion // inferred from electronic annotation /// AF086277 // GO:0005739 // mitochondrion // inferred from electroni…	NM_014338 // GO:0004609 // phosphatidylserine decarboxylase activity // inferred from electronic annotation /// NM_014338 // GO:0016829 // lyase activity // inferred from electronic annotation /// BC001482 // GO:0004609 // phosphatidylserine decarboxylase activity // inferred from electronic annotation /// BC001482 // GO:0016829 // lyase activity // inferred from electronic annotation /// CR45654…
8170850	emerin	EMD	8.88799	0.444594	0.0367294	8.56019	8.55034	8.5685	8.66628	8.98443	8.93516	9.0021	9.16611	9.02031	9.42646	8170850	emerin	EMD	X	8170851 /// 8170852 /// 8170853 /// 8170854 /// 8170855 /// 8170856 /// 8170857 /// 8170858	153607557	2326	NM_000117 /// X82434 /// ENST00000369842 /// ENST00000369835 /// ENST00000428228	Homo sapiens emerin (EMD), mRNA. /// H.sapiens mRNA for emerin. /// Emerin gene:ENSG00000102119 /// Emerin (Emery-Dreifuss muscular dystrophy), isoform CRA_b gene:ENSG00000102119 /// 2 kDa protein gene:ENSG00000102119	NM_000117 // GO:0006936 // muscle contraction // traceable author statement /// NM_000117 // GO:0007517 // muscle organ development // traceable author statement /// NM_000117 // GO:0031468 // nuclear envelope reassembly // inferred from electronic annotation /// ENST00000369842 // GO:0006936 // muscle contraction // traceable author statement /// ENST00000369842 // GO:0007517 // muscle organ dev…	NM_000117 // GO:0005634 // nucleus // inferred from electronic annotation /// NM_000117 // GO:0005635 // nuclear envelope // inferred from direct assay /// NM_000117 // GO:0005637 // nuclear inner membrane // inferred from electronic annotation /// NM_000117 // GO:0005640 // nuclear outer membrane // inferred from direct assay /// NM_000117 // GO:0005783 // endoplasmic reticulum // inferred from …	NM_000117 // GO:0003779 // actin binding // inferred from direct assay /// NM_000117 // GO:0005515 // protein binding // inferred from physical interaction /// NM_000117 // GO:0048487 // beta-tubulin binding // inferred from direct assay /// ENST00000369842 // GO:0005515 // protein binding // inferred from physical interaction /// X82434 // GO:0003779 // actin binding // inferred from direct assa…
7998053	---	---	8.60481	0.444399	0.055959	8.23824	8.26723	8.77664	8.37779	8.34042	8.69893	8.858	8.6677	8.77664	9.04652	7998053	---	---	16	7998054	89980525	2357	AK022609 /// ENST00000331346	Homo sapiens cDNA FLJ12547 fis, clone NT2RM4000634. /// cdna:known chromosome:GRCh37:16:89980525:89982882:1 gene:ENSG00000182289	---	---	---
7995237	erythroid associated factor	ERAF	6.6294	0.444347	0.524148	6.78921	6.32789	6.02786	6.8417	6.04948	6.27941	7.01527	6.28602	7.40409	7.27309	7995237	erythroid associated factor	ERAF	16	7995238 /// 7995239 /// 7995240 /// 7995241	31539179	945	NM_016633 /// AF112995 /// ENST00000302312	Homo sapiens erythroid associated factor (ERAF), mRNA. /// Homo sapiens erythroid differentiation-related factor EDRF mRNA, complete cds. /// Alpha-hemoglobin-stabilizing protein gene:ENSG00000169877	NM_016633 // GO:0006457 // protein folding // inferred from electronic annotation /// NM_016633 // GO:0020027 // hemoglobin metabolic process // non-traceable author statement /// NM_016633 // GO:0030097 // hemopoiesis // non-traceable author statement /// NM_016633 // GO:0050821 // protein stabilization // inferred from electronic annotation /// ENST00000302312 // GO:0006457 // protein folding /…	NM_016633 // GO:0005737 // cytoplasm // inferred from electronic annotation /// NM_016633 // GO:0005833 // hemoglobin complex // non-traceable author statement /// ENST00000302312 // GO:0005737 // cytoplasm // inferred from electronic annotation /// ENST00000302312 // GO:0005833 // hemoglobin complex // non-traceable author statement /// AF112995 // GO:0005737 // cytoplasm // inferred from electr…	NM_016633 // GO:0005515 // protein binding // inferred from physical interaction /// NM_016633 // GO:0030492 // hemoglobin binding // non-traceable author statement /// NM_016633 // GO:0051082 // unfolded protein binding // non-traceable author statement /// ENST00000302312 // GO:0030492 // hemoglobin binding // non-traceable author statement /// ENST00000302312 // GO:0051082 // unfolded protein …
8082767	transmembrane protein 108	TMEM108	8.06265	0.444267	0.444603	7.48274	7.522	7.69876	8.20257	8.2965	8.66407	8.03321	8.46771	8.41341	7.84551	8082767	transmembrane protein 108	TMEM108	3	8082768 /// 8082769 /// 8082770 /// 8082771 /// 8082772 /// 8082773	132757235	357823	NM_001136469 /// NM_023943 /// BC000568 /// ENST00000321871 /// ENST00000393130 /// ENST00000393129 /// ENST00000447381	Homo sapiens transmembrane protein 108 (TMEM108), transcript variant 2, mRNA. /// Homo sapiens transmembrane protein 108 (TMEM108), transcript variant 1, mRNA. /// Homo sapiens transmembrane protein 108, mRNA (cDNA clone MGC:3040 IMAGE:3163990), complete cds. /// Isoform 1 of Transmembrane protein 108 gene:ENSG00000144868 /// Isoform 1 of Transmembrane protein 108 gene:ENSG00000144868 /// Putativ…	NM_023943 // GO:0008150 // biological_process // no biological data available /// NM_001136469 // GO:0008150 // biological_process // no biological data available /// ENST00000321871 // GO:0008150 // biological_process // no biological data available /// ENST00000393130 // GO:0008150 // biological_process // no biological data available /// BC000568 // GO:0008150 // biological_process // no biolo…	NM_023943 // GO:0005575 // cellular_component // no biological data available /// NM_023943 // GO:0016020 // membrane // inferred from electronic annotation /// NM_023943 // GO:0016021 // integral to membrane // inferred from electronic annotation /// NM_001136469 // GO:0005575 // cellular_component // no biological data available /// NM_001136469 // GO:0016020 // membrane // inferred from electr…	NM_023943 // GO:0003674 // molecular_function // no biological data available /// NM_001136469 // GO:0003674 // molecular_function // no biological data available /// ENST00000321871 // GO:0003674 // molecular_function // no biological data available /// ENST00000393130 // GO:0003674 // molecular_function // no biological data available /// BC000568 // GO:0003674 // molecular_function // no biolo…
8026182	methylthioribose-1-phosphate isomerase homolog (S. cerevisiae)	MRI1	8.31373	0.444226	0.273165	7.86803	8.16664	8.07322	7.7445	8.67836	8.38715	8.8743	8.0736	8.76951	8.50198	8026182	methylthioribose-1-phosphate isomerase homolog (S. cerevisiae)	MRI1	19	8026183 /// 8026184 /// 8026185 /// 8026186 /// 8026187 /// 8026188 /// 8026189 /// 8026190 /// 8026191 /// 8026192	13875337	9759	NM_032285 /// NM_001031727 /// AY358176 /// ENST00000040663 /// ENST00000445479 /// ENST00000319545	Homo sapiens methylthioribose-1-phosphate isomerase homolog (S. cerevisiae) (MRI1), transcript variant 2, mRNA. /// Homo sapiens methylthioribose-1-phosphate isomerase homolog (S. cerevisiae) (MRI1), transcript variant 1, mRNA. /// Homo sapiens clone DNA142955 TLEA6390 (UNQ6390) mRNA, complete cds. /// Isoform 1 of Methylthioribose-1-phosphate isomerase gene:ENSG00000037757 /// Isoform 1 of Methy…	NM_001031727 // GO:0008652 // cellular amino acid biosynthetic process // inferred from electronic annotation /// NM_001031727 // GO:0009086 // methionine biosynthetic process // inferred from electronic annotation /// NM_001031727 // GO:0044249 // cellular biosynthetic process // inferred from electronic annotation /// NM_032285 // GO:0008652 // cellular amino acid biosynthetic process // inferr…	---	NM_001031727 // GO:0016853 // isomerase activity // inferred from electronic annotation /// NM_001031727 // GO:0042802 // identical protein binding // inferred from physical interaction /// NM_001031727 // GO:0046523 // S-methyl-5-thioribose-1-phosphate isomerase activity // inferred from electronic annotation /// NM_032285 // GO:0016853 // isomerase activity // inferred from electronic annotatio…
7954077	KIAA1467	KIAA1467	8.43529	0.441505	0.353782	8.34597	8.08461	7.93025	7.92754	8.86798	8.99525	8.45705	8.91787	8.7734	8.05302	7954077	KIAA1467	KIAA1467	12	7954078 /// 7954079 /// 7954080 /// 7954081 /// 7954082 /// 7954083 /// 7954084 /// 7954085 /// 7954086 /// 7954087 /// 7954088 /// 7954089	13197315	39068	NM_020853 /// BC039267 /// ENST00000416494 /// ENST00000197268	Homo sapiens KIAA1467 (KIAA1467), mRNA. /// Homo sapiens KIAA1467, mRNA (cDNA clone MGC:33919 IMAGE:5274878), complete cds. /// cDNA FLJ50146 gene:ENSG00000084444 /// Uncharacterized protein KIAA1467 gene:ENSG00000084444	---	NM_020853 // GO:0016020 // membrane // inferred from electronic annotation /// NM_020853 // GO:0016021 // integral to membrane // inferred from electronic annotation /// ENST00000197268 // GO:0016020 // membrane // inferred from electronic annotation /// ENST00000197268 // GO:0016021 // integral to membrane // inferred from electronic annotation /// BC039267 // GO:0016020 // membrane // inferred …	---
8090509	RAB7A, member RAS oncogene family	RAB7A	6.45166	0.441475	0.301356	6.14454	6.50737	5.88242	5.92397	6.69628	6.59716	6.84893	6.42477	6.57343	6.91768	8090509	RAB7A, member RAS oncogene family	RAB7A	3	8090510	128533043	203	NM_004637 /// ENST00000265062 /// ENST00000449888	Homo sapiens RAB7A, member RAS oncogene family (RAB7A), mRNA. /// Ras-related protein Rab-7a gene:ENSG00000075785 /// PRO2706 gene:ENSG00000224754	NM_004637 // GO:0006897 // endocytosis // traceable author statement /// NM_004637 // GO:0007264 // small GTPase mediated signal transduction // inferred from electronic annotation /// NM_004637 // GO:0015031 // protein transport // inferred from electronic annotation /// ENST00000265062 // GO:0006897 // endocytosis // traceable author statement /// ENST00000265062 // GO:0007264 // small GTPase m…	NM_004637 // GO:0005737 // cytoplasm // inferred from direct assay /// NM_004637 // GO:0005764 // lysosome // inferred from direct assay /// NM_004637 // GO:0005770 // late endosome // inferred from direct assay /// NM_004637 // GO:0005794 // Golgi apparatus // inferred from direct assay /// NM_004637 // GO:0031410 // cytoplasmic vesicle // inferred from electronic annotation /// NM_004637 // GO:…	NM_004637 // GO:0000166 // nucleotide binding // inferred from electronic annotation /// NM_004637 // GO:0003924 // GTPase activity // traceable author statement /// NM_004637 // GO:0005515 // protein binding // inferred from physical interaction /// NM_004637 // GO:0005525 // GTP binding // inferred from electronic annotation /// ENST00000265062 // GO:0000166 // nucleotide binding // inferred fr…
8026163	immediate early response 2	IER2	8.82698	0.440795	0.0910734	8.8636	9.25259	8.39746	8.507	8.54917	8.15369	9.17195	9.16593	9.13364	9.07481	8026163	immediate early response 2	IER2	19	8026164 /// 8026165 /// 8026166 /// 8026167 /// 8026168 /// 8026169	13261282	4440	NM_004907 /// BC072432 /// ENST00000292433 /// ENST00000393152	Homo sapiens immediate early response 2 (IER2), mRNA. /// Homo sapiens immediate early response 2, mRNA (cDNA clone MGC:87997 IMAGE:5727038), complete cds. /// Immediate early response gene 2 protein gene:ENSG00000160888 /// Immediate early response gene 2 protein gene:ENSG00000160888	---	NM_004907 // GO:0005737 // cytoplasm // inferred from electronic annotation /// ENST00000292433 // GO:0005737 // cytoplasm // inferred from electronic annotation /// ENST00000393152 // GO:0005737 // cytoplasm // inferred from electronic annotation /// BC072432 // GO:0005737 // cytoplasm // inferred from electronic annotation	---
8076465	polymerase (DNA-directed), delta interacting protein 3	POLDIP3	8.76199	0.439564	0.0759217	8.39224	8.51667	8.52824	8.55467	8.74282	8.71711	9.04909	9.14461	8.87581	9.09864	8076465	polymerase (DNA-directed), delta interacting protein 3	POLDIP3	22	8076466 /// 8076467 /// 8076468 /// 8076469 /// 8076470 /// 8076471 /// 8076472 /// 8076473 /// 8076474 /// 8076475 /// 8076476 /// 8076477 /// 8076478 /// 8076479 /// 8076480	42979727	31235	uc003bcu.1 /// uc003bcv.1 /// AL080227 /// NM_032311 /// NM_178136 /// AK291623 /// AK291774 /// AK297532 /// AK299751 /// AK303419 /// AY506562 /// BC019643 /// BC049840 /// BC056912 /// BC095411 /// CR456456 /// GENSCAN00000005944 /// ENST00000252115 /// ENST00000348657 /// ENST00000445215 /// ENST00000415122 /// ENST00000451060 /// ENST00000339677 /// ENST00000452567 /// ENST00000414913 /// EN…	/// /// Homo sapiens mRNA; cDNA DKFZp434D048 (from clone DKFZp434D048). /// Homo sapiens polymerase (DNA-directed), delta interacting protein 3 (POLDIP3), transcript variant 1, mRNA. /// Homo sapiens polymerase (DNA-directed), delta interacting protein 3 (POLDIP3), transcript variant 2, mRNA. /// Homo sapiens cDNA FLJ75715 complete cds, highly similar to Homo sapiens polymerase (DNA-directed), de…	---	NM_032311 // GO:0005634 // nucleus // inferred from electronic annotation /// NM_178136 // GO:0005634 // nucleus // inferred from electronic annotation /// ENST00000252115 // GO:0005634 // nucleus // inferred from electronic annotation /// ENST00000348657 // GO:0005634 // nucleus // inferred from electronic annotation /// BC095411 // GO:0005634 // nucleus // inferred from electronic annotation //…	NM_032311 // GO:0000166 // nucleotide binding // inferred from electronic annotation /// NM_032311 // GO:0003723 // RNA binding // inferred from electronic annotation /// NM_032311 // GO:0005515 // protein binding // inferred from physical interaction /// NM_178136 // GO:0000166 // nucleotide binding // inferred from electronic annotation /// NM_178136 // GO:0003723 // RNA binding // inferred fro…
8008588	hepatic leukemia factor	HLF	7.51408	0.438949	0.375903	6.94085	6.87815	7.71649	7.35252	7.58504	7.86026	7.44562	7.39257	8.01206	7.95727	8008588	hepatic leukemia factor	HLF	17	8008589 /// 8008590 /// 8008591 /// 8008592 /// 8008593 /// 8008594 /// 8008595	53342321	60105	NM_002126 /// BC036093 /// ENST00000226067 /// ENST00000430986	Homo sapiens hepatic leukemia factor (HLF), mRNA. /// Homo sapiens hepatic leukemia factor, mRNA (cDNA clone MGC:33822 IMAGE:5288156), complete cds. /// Hepatic leukemia factor gene:ENSG00000108924 /// cDNA FLJ61122, highly similar to Hepatic leukemia factor gene:ENSG00000108924	NM_002126 // GO:0006355 // regulation of transcription, DNA-dependent // inferred from electronic annotation /// NM_002126 // GO:0006366 // transcription from RNA polymerase II promoter // traceable author statement /// NM_002126 // GO:0007275 // multicellular organismal development // traceable author statement /// NM_002126 // GO:0048511 // rhythmic process // inferred from electronic annotatio…	NM_002126 // GO:0005634 // nucleus // inferred from electronic annotation /// ENST00000226067 // GO:0005634 // nucleus // traceable author statement /// BC036093 // GO:0005634 // nucleus // inferred from electronic annotation /// ENST00000430986 // GO:0005634 // nucleus // traceable author statement	NM_002126 // GO:0003677 // DNA binding // traceable author statement /// NM_002126 // GO:0003690 // double-stranded DNA binding // traceable author statement /// NM_002126 // GO:0003700 // transcription factor activity // inferred from electronic annotation /// NM_002126 // GO:0043565 // sequence-specific DNA binding // inferred from electronic annotation /// NM_002126 // GO:0046983 // protein di…
8177750	tripartite motif-containing 40	TRIM40	9.21847	0.438631	0.504827	8.53718	8.27022	9.62174	9.12148	9.44514	9.75215	8.88067	9.30743	9.59162	9.65706	8177750	tripartite motif-containing 40	TRIM40	6	8177751 /// 8177752 /// 8177753 /// 8177754 /// 8177755 /// 8177756 /// 8177757 /// 8177758 /// 8177759	30103885	12627	uc003npk.1 /// uc003npl.1 /// uc003npm.1 /// uc003rbx.1 /// uc003rby.1 /// uc003rbz.1 /// uc003rua.1 /// uc003rub.1 /// uc003ruc.1 /// CR598345 /// NM_138700 /// BC060785 /// GENSCAN00000045092 /// GENSCAN00000005965 /// GENSCAN00000002803 /// GENSCAN00000060881 /// GENSCAN00000042006 /// GENSCAN00000015939 /// GENSCAN00000039324 /// GENSCAN00000061074 /// ENST00000437563 /// ENST00000457744 /// …	/// /// /// /// /// /// /// /// /// full-length cDNA clone CS0DI051YG21 of Placenta Cot 25-normalized of Homo sapiens (human). /// Homo sapiens tripartite motif-containing 40 (TRIM40), mRNA. /// Homo sapiens tripartite motif-containing 40, mRNA (cDNA clone MGC:71569 IMAGE:30340682), complete cds. /// cdna:Genscan chromosome:GRCh37:HSCHR6_MHC_COX:30094744:30105643:1 /// cdna:Genscan chromosome:GRC…	---	NM_138700 // GO:0005622 // intracellular // inferred from electronic annotation /// ENST00000400651 // GO:0005622 // intracellular // inferred from electronic annotation /// ENST00000307859 // GO:0005622 // intracellular // inferred from electronic annotation /// ENST00000436951 // GO:0005622 // intracellular // inferred from electronic annotation /// ENST00000429471 // GO:0005622 // intracellula…	NM_138700 // GO:0005515 // protein binding // inferred from electronic annotation /// NM_138700 // GO:0008270 // zinc ion binding // inferred from electronic annotation /// NM_138700 // GO:0046872 // metal ion binding // inferred from electronic annotation /// ENST00000400651 // GO:0008270 // zinc ion binding // inferred from electronic annotation /// ENST00000400651 // GO:0046872 // metal ion bi…
8179060	tripartite motif-containing 40	TRIM40	9.21847	0.438631	0.504827	8.53718	8.27022	9.62174	9.12148	9.44514	9.75215	8.88067	9.30743	9.59162	9.65706	8179060	tripartite motif-containing 40	TRIM40	6	8179061 /// 8179062 /// 8179063 /// 8179064 /// 8179065 /// 8179066 /// 8179067 /// 8179068 /// 8179069	30103885	12627	uc003npk.1 /// uc003npl.1 /// uc003npm.1 /// uc003rbx.1 /// uc003rby.1 /// uc003rbz.1 /// uc003rua.1 /// uc003rub.1 /// uc003ruc.1 /// CR598345 /// NM_138700 /// BC060785 /// GENSCAN00000045092 /// GENSCAN00000005965 /// GENSCAN00000002803 /// GENSCAN00000060881 /// GENSCAN00000042006 /// GENSCAN00000015939 /// GENSCAN00000039324 /// GENSCAN00000061074 /// ENST00000437563 /// ENST00000457744 /// …	/// /// /// /// /// /// /// /// /// full-length cDNA clone CS0DI051YG21 of Placenta Cot 25-normalized of Homo sapiens (human). /// Homo sapiens tripartite motif-containing 40 (TRIM40), mRNA. /// Homo sapiens tripartite motif-containing 40, mRNA (cDNA clone MGC:71569 IMAGE:30340682), complete cds. /// cdna:Genscan chromosome:GRCh37:HSCHR6_MHC_COX:30094744:30105643:1 /// cdna:Genscan chromosome:GRC…	---	NM_138700 // GO:0005622 // intracellular // inferred from electronic annotation /// ENST00000400651 // GO:0005622 // intracellular // inferred from electronic annotation /// ENST00000307859 // GO:0005622 // intracellular // inferred from electronic annotation /// ENST00000436951 // GO:0005622 // intracellular // inferred from electronic annotation /// ENST00000429471 // GO:0005622 // intracellula…	NM_138700 // GO:0005515 // protein binding // inferred from electronic annotation /// NM_138700 // GO:0008270 // zinc ion binding // inferred from electronic annotation /// NM_138700 // GO:0046872 // metal ion binding // inferred from electronic annotation /// ENST00000400651 // GO:0008270 // zinc ion binding // inferred from electronic annotation /// ENST00000400651 // GO:0046872 // metal ion bi…
8102993	glycophorin B (MNS blood group)	GYPB	3.71992	0.438334	0.606181	4.01961	3.14285	3.37413	3.97701	3.08743	2.91486	4.35225	2.90081	4.79681	4.63342	8102993	glycophorin B (MNS blood group)	GYPB	4	8102994 /// 8102995 /// 8102996 /// 8102997	144917257	23239	NM_002100 /// EU338237 /// ENST00000283126 /// ENST00000283128	Homo sapiens glycophorin B (MNS blood group) (GYPB), mRNA. /// Homo sapiens clone AM374GB20 glycophorin B MNS blood group (GYPB) mRNA, complete cds, alternatively spliced. /// Glycophorin-B gene:ENSG00000170180 /// Glycophorin B Miltenberger subtype III gene:ENSG00000170180	---	NM_002100 // GO:0005886 // plasma membrane // inferred from electronic annotation /// NM_002100 // GO:0005887 // integral to plasma membrane // traceable author statement /// ENST00000283126 // GO:0005886 // plasma membrane // traceable author statement /// ENST00000283126 // GO:0005887 // integral to plasma membrane // traceable author statement /// EU338237 // GO:0005886 // plasma membrane // i…	---
8150356	ring finger protein 5 /// ring finger protein 5 pseudogene 1	RNF5 /// RNF5P1	7.24648	0.438032	0.0885822	6.95148	7.14073	6.80498	7.06769	7.24586	7.09619	7.6066	7.67431	7.36979	7.50721	8150356	ring finger protein 5 /// ring finger protein 5 pseudogene 1	RNF5 /// RNF5P1	8	8150357 /// 8150358 /// 8150359 /// 8150360 /// 8150361 /// 8150362 /// 8150363	38457705	1077	uc003oaj.1 /// uc003rmq.1 /// uc003seh.1 /// uc003xly.1 /// NR_003129 /// NM_006913 /// AB056869 /// BC004155 /// BC111392 /// BC119741 /// BC119742 /// BC127651 /// BC127652 /// BC148255 /// BT007105 /// GENSCAN00000020242 /// GENSCAN00000002871 /// GENSCAN00000011055 /// GENSCAN00000056217 /// GENSCAN00000058223 /// GENSCAN00000042696 /// GENSCAN00000043837 /// GENSCAN00000036039 /// ENST000004…	/// /// /// /// Homo sapiens ring finger protein 5 pseudogene 1 (RNF5P1), non-coding RNA. /// Homo sapiens ring finger protein 5 (RNF5), mRNA. /// Homo sapiens mRNA for HsRma1, complete cds. /// Homo sapiens ring finger protein 5, mRNA (cDNA clone MGC:2407 IMAGE:2822537), complete cds. /// Homo sapiens ring finger protein 5, mRNA (cDNA clone MGC:104386 IMAGE:6458319), complete cds. /// Homo sapie…	ENST00000456167 // GO:0019941 // modification-dependent protein catabolic process // inferred from electronic annotation /// ENST00000432616 // GO:0019941 // modification-dependent protein catabolic process // inferred from electronic annotation /// ENST00000375094 // GO:0019941 // modification-dependent protein catabolic process // inferred from electronic annotation /// ENST00000449794 // GO:00…	NM_006913 // GO:0016020 // membrane // inferred from electronic annotation /// NM_006913 // GO:0016021 // integral to membrane // inferred from electronic annotation /// ENST00000456167 // GO:0016020 // membrane // inferred from electronic annotation /// ENST00000456167 // GO:0016021 // integral to membrane // inferred from electronic annotation /// ENST00000432616 // GO:0016020 // membrane // in…	NM_006913 // GO:0005515 // protein binding // inferred from physical interaction /// NM_006913 // GO:0008270 // zinc ion binding // inferred from electronic annotation /// NM_006913 // GO:0016874 // ligase activity // inferred from electronic annotation /// NM_006913 // GO:0046872 // metal ion binding // inferred from electronic annotation /// ENST00000456167 // GO:0005515 // protein binding // i…
8039766	zinc finger protein 837	ZNF837	7.46757	0.437963	0.0766438	7.03629	7.17083	7.22151	7.81674	7.19332	7.54605	7.7625	7.84731	7.52545	7.55569	8039766	zinc finger protein 837	ZNF837	19	8039767 /// 8039768	58878990	2249	NM_138466 /// NM_001129730 /// BC012365 /// ENST00000427624 /// ENST00000282333	Homo sapiens zinc finger protein 837 (ZNF837), transcript variant 2, mRNA. /// Homo sapiens zinc finger protein 837 (ZNF837), transcript variant 1, mRNA. /// Homo sapiens zinc finger protein 837, mRNA (cDNA clone MGC:20521 IMAGE:4576341), complete cds. /// Zinc finger protein 837 gene:ENSG00000152475 /// Zinc finger protein 837 gene:ENSG00000152475	NM_001129730 // GO:0045449 // regulation of transcription // inferred from electronic annotation /// NM_138466 // GO:0045449 // regulation of transcription // inferred from electronic annotation /// ENST00000427624 // GO:0045449 // regulation of transcription // inferred from electronic annotation /// ENST00000282333 // GO:0045449 // regulation of transcription // inferred from electronic annotat…	NM_001129730 // GO:0005622 // intracellular // inferred from electronic annotation /// NM_001129730 // GO:0005634 // nucleus // inferred from electronic annotation /// NM_138466 // GO:0005622 // intracellular // inferred from electronic annotation /// NM_138466 // GO:0005634 // nucleus // inferred from electronic annotation /// ENST00000427624 // GO:0005622 // intracellular // inferred from elect…	NM_001129730 // GO:0003677 // DNA binding // inferred from electronic annotation /// NM_001129730 // GO:0008270 // zinc ion binding // inferred from electronic annotation /// NM_001129730 // GO:0046872 // metal ion binding // inferred from electronic annotation /// NM_138466 // GO:0003677 // DNA binding // inferred from electronic annotation /// NM_138466 // GO:0008270 // zinc ion binding // infe…
8011747	solute carrier family 25 (mitochondrial carrier; oxoglutarate carrier), member 11	SLC25A11	8.79167	0.43767	0.0275919	8.54134	8.63947	8.5263	8.51246	8.69767	8.80351	9.06654	9.09135	9.05425	8.98378	8011747	solute carrier family 25 (mitochondrial carrier; oxoglutarate carrier), member 11	SLC25A11	17	8011748 /// 8011749 /// 8011750 /// 8011751 /// 8011752 /// 8011753 /// 8011754 /// 8011755 /// 8011756 /// 8011757 /// 8011758	4840425	3038	NM_003562 /// BC006508 /// ENST00000225665	Homo sapiens solute carrier family 25 (mitochondrial carrier; oxoglutarate carrier), member 11 (SLC25A11), nuclear gene encoding mitochondrial protein, mRNA. /// Homo sapiens solute carrier family 25 (mitochondrial carrier; oxoglutarate carrier), member 11, mRNA (cDNA clone MGC:2449 IMAGE:2960933), complete cds. /// Mitochondrial 2-oxoglutarate/malate carrier protein gene:ENSG00000108528	NM_003562 // GO:0006810 // transport // traceable author statement /// NM_003562 // GO:0055085 // transmembrane transport // inferred from electronic annotation /// NM_001165417 // GO:0006810 // transport // traceable author statement /// NM_001165417 // GO:0055085 // transmembrane transport // inferred from electronic annotation /// NM_001165418 // GO:0006810 // transport // traceable author sta…	NM_003562 // GO:0005739 // mitochondrion // inferred from electronic annotation /// NM_003562 // GO:0005743 // mitochondrial inner membrane // inferred from electronic annotation /// NM_003562 // GO:0005887 // integral to plasma membrane // traceable author statement /// NM_003562 // GO:0016020 // membrane // inferred from electronic annotation /// NM_001165417 // GO:0005739 // mitochondrion // i…	NM_003562 // GO:0005215 // transporter activity // inferred from electronic annotation /// NM_003562 // GO:0005488 // binding // inferred from electronic annotation /// NM_003562 // GO:0015367 // oxoglutarate:malate antiporter activity // traceable author statement /// NM_001165417 // GO:0005215 // transporter activity // inferred from electronic annotation /// NM_001165417 // GO:0005488 // bindi…
7937707	family with sequence similarity 99, member A	FAM99A	6.5182	0.437149	0.0241967	6.26917	6.28467	6.66137	6.27383	6.20268	6.72974	6.87761	6.73879	6.67059	6.47356	7937707	family with sequence similarity 99, member A	FAM99A	11	7937708	1686825	2260	NR_026643 /// AK124823	Homo sapiens family with sequence similarity 99, member A (FAM99A), non-coding RNA. /// Homo sapiens cDNA FLJ42833 fis, clone BRCAN2018935.	---	---	---
7938758	serum amyloid A1	SAA1	3.85481	0.436583	0.231235	3.50333	3.37065	3.61191	3.43596	3.25409	3.68615	3.70058	6.06764	4.65528	3.26252	7938758	serum amyloid A1	SAA1	11	7938759 /// 7938760 /// 7938761	18287770	3744	NM_199161 /// NM_000331 /// BC105796 /// ENST00000405158 /// ENST00000356524	Homo sapiens serum amyloid A1 (SAA1), transcript variant 2, mRNA. /// Homo sapiens serum amyloid A1 (SAA1), transcript variant 1, mRNA. /// Homo sapiens serum amyloid A1, mRNA (cDNA clone MGC:111216 IMAGE:4722684), complete cds. /// cdna:known chromosome:GRCh37:11:18287772:18291526:1 gene:ENSG00000173432 /// cdna:known chromosome:GRCh37:11:18287772:18291526:1 gene:ENSG00000173432	NM_000331 // GO:0006953 // acute-phase response // non-traceable author statement /// NM_000331 // GO:0007204 // elevation of cytosolic calcium ion concentration // inferred from direct assay /// NM_000331 // GO:0007204 // elevation of cytosolic calcium ion concentration // non-traceable author statement /// NM_000331 // GO:0030168 // platelet activation // non-traceable author statement /// NM_0…	NM_000331 // GO:0005576 // extracellular region // non-traceable author statement /// NM_000331 // GO:0034364 // high-density lipoprotein particle // inferred from electronic annotation /// NM_199161 // GO:0005576 // extracellular region // non-traceable author statement /// NM_199161 // GO:0034364 // high-density lipoprotein particle // inferred from electronic annotation /// NM_001178006 // GO:…	NM_000331 // GO:0001664 // G-protein-coupled receptor binding // inferred from direct assay /// NM_199161 // GO:0001664 // G-protein-coupled receptor binding // inferred from direct assay /// NM_001178006 // GO:0001664 // G-protein-coupled receptor binding // inferred from direct assay /// BC105796 // GO:0001664 // G-protein-coupled receptor binding // inferred from direct assay
8145865	G protein-coupled receptor 124	GPR124	9.19874	0.436234	0.438672	8.96346	9.01207	9.32486	8.49597	9.10677	8.99924	9.90849	9.91466	9.15525	9.10667	8145865	G protein-coupled receptor 124	GPR124	8	8145866 /// 8145867 /// 8145868 /// 8145869 /// 8145870 /// 8145871 /// 8145872 /// 8145873 /// 8145874 /// 8145875 /// 8145876 /// 8145877 /// 8145878 /// 8145879 /// 8145880 /// 8145881 /// 8145882 /// 8145883 /// 8145884 /// 8145885 /// 8145886	37654424	47070	NM_032777 /// AF378755 /// ENST00000428068 /// ENST00000412232 /// ENST00000315215 /// ENST00000416514 /// ENST00000021763	Homo sapiens G protein-coupled receptor 124 (GPR124), mRNA. /// Homo sapiens tumor endothelial marker 5 precursor (TEM5) mRNA, complete cds. /// 21 kDa protein gene:ENSG00000020181 /// Isoform 1 of Probable G-protein coupled receptor 124 gene:ENSG00000020181 /// Isoform 2 of Probable G-protein coupled receptor 124 gene:ENSG00000020181 /// 142 kDa protein gene:ENSG00000020181 /// Isoform 3 of Prob…	NM_032777 // GO:0007165 // signal transduction // inferred from electronic annotation /// NM_032777 // GO:0007186 // G-protein coupled receptor protein signaling pathway // traceable author statement /// NM_032777 // GO:0007218 // neuropeptide signaling pathway // inferred from electronic annotation /// ENST00000412232 // GO:0007218 // neuropeptide signaling pathway // inferred from electronic an…	NM_032777 // GO:0005886 // plasma membrane // inferred from electronic annotation /// NM_032777 // GO:0016021 // integral to membrane // inferred from electronic annotation /// ENST00000412232 // GO:0005886 // plasma membrane // inferred from electronic annotation /// ENST00000412232 // GO:0016021 // integral to membrane // inferred from electronic annotation /// ENST00000412232 // GO:0016021 // …	NM_032777 // GO:0004930 // G-protein coupled receptor activity // inferred from electronic annotation /// NM_032777 // GO:0005515 // protein binding // inferred from electronic annotation /// ENST00000412232 // GO:0004930 // G-protein coupled receptor activity // inferred from electronic annotation /// ENST00000412232 // GO:0004930 // G-protein coupled receptor activity // traceable author statem…
8027778	FXYD domain containing ion transport regulator 5 /// hypothetical LOC100127972	FXYD5 /// LOC100127972	9.26628	0.435676	0.445603	9.43588	9.45749	8.14566	9.1176	8.94616	8.97746	9.84323	9.83452	9.52812	9.37671	8027778	FXYD domain containing ion transport regulator 5 /// hypothetical LOC100127972	FXYD5 /// LOC100127972	19	8027779 /// 8027780 /// 8027781 /// 8027782 /// 8027783 /// 8027784 /// 8027785 /// 8027786 /// 8027787 /// 8027788 /// 8027789 /// 8027790 /// 8027791 /// 8027792	35645627	15159	NM_014164 /// NM_144779 /// AB072911 /// BX648809 /// ENST00000392219 /// ENST00000342879 /// ENST00000423817 /// ENST00000392218 /// ENST00000392217	Homo sapiens FXYD domain containing ion transport regulator 5 (FXYD5), transcript variant 2, mRNA. /// Homo sapiens FXYD domain containing ion transport regulator 5 (FXYD5), transcript variant 1, mRNA. /// Homo sapiens dysad mRNA for dysadherin, complete cds. /// Homo sapiens mRNA; cDNA DKFZp686M18208 (from clone DKFZp686M18208). /// Isoform 1 of FXYD domain-containing ion transport regulator 5 g…	NR_028406 // GO:0006811 // ion transport // inferred from electronic annotation /// NR_028406 // GO:0030033 // microvillus assembly // non-traceable author statement /// NR_028406 // GO:0046588 // negative regulation of calcium-dependent cell-cell adhesion // non-traceable author statement /// NM_144779 // GO:0006811 // ion transport // inferred from electronic annotation /// NM_144779 // GO:0030…	NR_028406 // GO:0016020 // membrane // inferred from electronic annotation /// NR_028406 // GO:0016021 // integral to membrane // inferred from direct assay /// NM_144779 // GO:0016020 // membrane // inferred from electronic annotation /// NM_144779 // GO:0016021 // integral to membrane // inferred from direct assay /// NM_014164 // GO:0016020 // membrane // inferred from electronic annotation //…	NR_028406 // GO:0003779 // actin binding // inferred from direct assay /// NR_028406 // GO:0005216 // ion channel activity // inferred from electronic annotation /// NR_028406 // GO:0045296 // cadherin binding // inferred from direct assay /// NM_144779 // GO:0003779 // actin binding // inferred from direct assay /// NM_144779 // GO:0005216 // ion channel activity // inferred from electronic anno…
7918487	DENN/MADD domain containing 2D	DENND2D	9.16911	0.434326	0.225686	8.48521	8.97534	8.9911	9.16983	9.09866	9.47224	9.14192	9.11673	9.58082	9.65924	7918487	DENN/MADD domain containing 2D	DENND2D	1	7918488 /// 7918489 /// 7918490 /// 7918491 /// 7918492 /// 7918493 /// 7918494 /// 7918495 /// 7918496 /// 7918497 /// 7918498 /// 7918499 /// 7918500	111729796	17235	NM_024901 /// BC004557 /// ENST00000369752 /// ENST00000357640	Homo sapiens DENN/MADD domain containing 2D (DENND2D), mRNA. /// Homo sapiens DENN/MADD domain containing 2D, mRNA (cDNA clone MGC:11390 IMAGE:3957641), complete cds. /// Isoform 2 of DENN domain-containing protein 2D gene:ENSG00000162777 /// Isoform 1 of DENN domain-containing protein 2D gene:ENSG00000162777	---	---	---
8117840	tripartite motif-containing 40	TRIM40	9.38929	0.433295	0.519831	8.69097	8.48443	9.77527	9.27044	9.64211	9.91068	9.06676	9.44187	9.72913	9.88125	8117840	tripartite motif-containing 40	TRIM40	6	8117841 /// 8117842 /// 8117843 /// 8117844 /// 8117845 /// 8117846 /// 8117847 /// 8117848	30104508	12004	uc003npk.1 /// uc003npl.1 /// uc003npm.1 /// uc003rbx.1 /// uc003rby.1 /// uc003rbz.1 /// uc003rua.1 /// uc003rub.1 /// uc003ruc.1 /// CR598345 /// NM_138700 /// BC060785 /// GENSCAN00000045092 /// GENSCAN00000005965 /// GENSCAN00000002803 /// GENSCAN00000060881 /// GENSCAN00000042006 /// GENSCAN00000015939 /// GENSCAN00000039324 /// GENSCAN00000061074 /// ENST00000437563 /// ENST00000457744 /// …	/// /// /// /// /// /// /// /// /// full-length cDNA clone CS0DI051YG21 of Placenta Cot 25-normalized of Homo sapiens (human). /// Homo sapiens tripartite motif-containing 40 (TRIM40), mRNA. /// Homo sapiens tripartite motif-containing 40, mRNA (cDNA clone MGC:71569 IMAGE:30340682), complete cds. /// cdna:Genscan chromosome:GRCh37:HSCHR6_MHC_COX:30094744:30105643:1 /// cdna:Genscan chromosome:GRC…	---	NM_138700 // GO:0005622 // intracellular // inferred from electronic annotation /// ENST00000400651 // GO:0005622 // intracellular // inferred from electronic annotation /// ENST00000307859 // GO:0005622 // intracellular // inferred from electronic annotation /// ENST00000436951 // GO:0005622 // intracellular // inferred from electronic annotation /// ENST00000429471 // GO:0005622 // intracellula…	NM_138700 // GO:0005515 // protein binding // inferred from electronic annotation /// NM_138700 // GO:0008270 // zinc ion binding // inferred from electronic annotation /// NM_138700 // GO:0046872 // metal ion binding // inferred from electronic annotation /// ENST00000400651 // GO:0008270 // zinc ion binding // inferred from electronic annotation /// ENST00000400651 // GO:0046872 // metal ion bi…
8177120	hypothetical protein LOC100132288 /// MAFF interacting protein /// hypothetical protein LOC100233156 /// similar to tektin 4	LOC100132288 /// MAFIP /// LOC100233156 /// LOC727768	7.16702	0.432983	0.0777702	7.08179	7.01714	6.99212	6.24454	7.18203	7.68888	7.43041	7.11379	7.35686	7.56264	8177120	hypothetical protein LOC100132288 /// MAFF interacting protein /// hypothetical protein LOC100233156 /// similar to tektin 4	LOC100132288 /// MAFIP /// LOC100233156 /// LOC727768	Y	8177121 /// 8177122 /// 8177123 /// 8177124 /// 8177125 /// 8177126 /// 8177127 /// 8177128 /// 8177129	13309477	61210	NM_001033515 /// AK074146 /// ENST00000400681 /// ENST00000400840 /// ENST00000400839 /// ENST00000416067 /// ENST00000400754 /// ENST00000344167	Homo sapiens hypothetical protein LOC100132288 (LOC100132288), mRNA. /// Homo sapiens mRNA for FLJ00219 protein. /// LOC389833 protein (Fragment) gene:ENSG00000215615 /// cdna:known supercontig::HSCHR4_RANDOM_CTG3:53594:115055:-1 gene:ENSG00000215750 /// FLJ00219 protein (Fragment) gene:ENSG00000215750 /// cdna:known chromosome:GRCh37:21:9907194:9968585:-1 gene:ENSG00000227328 /// similar to tekt…	AK074146 // GO:0000226 // microtubule cytoskeleton organization // inferred from electronic annotation /// AK074146 // GO:0045449 // regulation of transcription // inferred from electronic annotation /// ENST00000400839 // GO:0000226 // microtubule cytoskeleton organization // inferred from electronic annotation /// ENST00000400839 // GO:0045449 // regulation of transcription // inferred from ele…	AK074146 // GO:0005634 // nucleus // inferred from electronic annotation /// AK074146 // GO:0005730 // nucleolus // inferred from electronic annotation /// AK074146 // GO:0005737 // cytoplasm // inferred from electronic annotation /// AK074146 // GO:0005874 // microtubule // inferred from electronic annotation /// ENST00000400839 // GO:0005634 // nucleus // inferred from electronic annotation ///…	---
7998015	spire homolog 2 (Drosophila)	SPIRE2	9.43023	0.432464	0.247515	9.08144	8.92528	9.49403	9.49416	9.13868	9.96067	9.65798	9.11501	9.81	9.62501	7998015	spire homolog 2 (Drosophila)	SPIRE2	16	7998016 /// 7998017 /// 7998018 /// 7998019 /// 7998020 /// 7998021 /// 7998022 /// 7998023 /// 7998024 /// 7998025 /// 7998026 /// 7998027 /// 7998028 /// 7998029 /// 7998030 /// 7998031 /// 7998032	89894907	42820	NM_032451 /// BC111030 /// ENST00000378247 /// ENST00000393062 /// ENST00000389207 /// ENST00000443454	Homo sapiens spire homolog 2 (Drosophila) (SPIRE2), mRNA. /// Homo sapiens spire homolog 2 (Drosophila), mRNA (cDNA clone MGC:117166 IMAGE:5244492), complete cds. /// Isoform 1 of Protein spire homolog 2 gene:ENSG00000204991 /// Isoform 2 of Protein spire homolog 2 gene:ENSG00000204991 /// Isoform 4 of Protein spire homolog 2 gene:ENSG00000204991 /// Isoform 3 of Protein spire homolog 2 gene:ENSG…	NM_032451 // GO:0006810 // transport // inferred from electronic annotation /// ENST00000378247 // GO:0006810 // transport // inferred from electronic annotation /// BC111030 // GO:0006810 // transport // inferred from electronic annotation /// ENST00000389207 // GO:0006810 // transport // inferred from electronic annotation /// ENST00000393062 // GO:0006810 // transport // inferred from electron…	NM_032451 // GO:0005737 // cytoplasm // inferred from electronic annotation /// NM_032451 // GO:0005856 // cytoskeleton // inferred from electronic annotation /// ENST00000378247 // GO:0005737 // cytoplasm // inferred from electronic annotation /// ENST00000378247 // GO:0005856 // cytoskeleton // inferred from electronic annotation /// BC111030 // GO:0005737 // cytoplasm // inferred from electron…	NM_032451 // GO:0003779 // actin binding // inferred from electronic annotation /// NM_032451 // GO:0008270 // zinc ion binding // inferred from electronic annotation /// ENST00000378247 // GO:0003779 // actin binding // inferred from electronic annotation /// ENST00000378247 // GO:0008270 // zinc ion binding // inferred from electronic annotation /// BC111030 // GO:0003779 // actin binding // in…
7906233	---	---	3.56672	0.430626	0.516688	3.41364	3.30719	2.91217	3.76235	3.24273	3.21212	4.74846	3.70262	3.26862	4.09732	7906233	---	---	1	7906234	156734904	52845	ENST00000419707	cdna:novel chromosome:GRCh37:1:156734904:156787749:1 gene:ENSG00000238206	---	---	---
7956013	biogenesis of lysosomal organelles complex-1, subunit 1	BLOC1S1	8.50239	0.430368	0.044231	8.34547	8.31396	8.34467	8.2371	8.36166	8.4363	8.95774	8.88879	8.751	8.38717	7956013	biogenesis of lysosomal organelles complex-1, subunit 1	BLOC1S1	12	7956014 /// 7956015 /// 7956016 /// 7956017	56109818	3666	NM_001487 /// D64007 /// ENST00000257899	Homo sapiens biogenesis of lysosomal organelles complex-1, subunit 1 (BLOC1S1), mRNA. /// Homo sapiens mRNA for RT14, complete cds. /// Biogenesis of lysosome-related organelles complex 1 subunit 1 gene:ENSG00000135441	NM_001487 // GO:0006892 // post-Golgi vesicle-mediated transport // not recorded /// NM_001487 // GO:0016044 // cellular membrane organization // not recorded /// NM_001487 // GO:0032438 // melanosome organization // non-traceable author statement /// NM_001487 // GO:0060155 // platelet dense granule organization // non-traceable author statement /// ENST00000257899 // GO:0032438 // melanosome or…	NM_001487 // GO:0005829 // cytosol // inferred from electronic annotation /// NM_001487 // GO:0031083 // BLOC-1 complex // inferred from direct assay /// ENST00000257899 // GO:0005829 // cytosol // inferred from electronic annotation /// ENST00000257899 // GO:0031083 // BLOC-1 complex // inferred from direct assay /// D64007 // GO:0005829 // cytosol // inferred from electronic annotation /// D640…	NM_001487 // GO:0005515 // protein binding // inferred from physical interaction /// ENST00000257899 // GO:0005515 // protein binding // inferred from physical interaction /// D64007 // GO:0005515 // protein binding // inferred from physical interaction
7950119	chromosome 11 open reading frame 59	C11orf59	9.00856	0.430305	0.161744	8.81209	8.85672	8.61114	8.71695	8.97669	8.8851	9.4473	9.39043	9.06266	9.32652	7950119	chromosome 11 open reading frame 59	C11orf59	11	7950120 /// 7950121 /// 7950122 /// 7950123 /// 7950124 /// 7950125 /// 7950126 /// 7950127	71808338	6095	AK000632 /// AK300681 /// BC001706 /// ENST00000278671	Homo sapiens cDNA FLJ20625 fis, clone KAT04008. /// Homo sapiens cDNA FLJ51311 complete cds. /// Homo sapiens chromosome 11 open reading frame 59, mRNA (cDNA clone MGC:1015 IMAGE:3544000), complete cds. /// UPF0404 protein C11orf59 gene:ENSG00000149357	---	NM_017907 // GO:0005886 // plasma membrane // inferred from electronic annotation /// BC001706 // GO:0005886 // plasma membrane // inferred from electronic annotation	---
8012949	F-box and WD repeat domain containing 10 /// CMT1A duplicated region transcript 1 /// hypothetical protein LOC100133998 /// tripartite motif-containing 16	FBXW10 /// CDRT1 /// LOC100133998 /// TRIM16	5.50855	0.429903	0.358128	4.97727	5.58598	5.47266	5.04143	5.39067	5.81363	6.251	5.86026	5.39507	5.29756	8012949	F-box and WD repeat domain containing 10 /// CMT1A duplicated region transcript 1 /// hypothetical protein LOC100133998 /// tripartite motif-containing 16	FBXW10 /// CDRT1 /// LOC100133998 /// TRIM16	17	8012950	15517147	200	uc002gor.1 /// uc002gov.1 /// uc002gul.1 /// NM_006382 /// NM_031456 /// XM_001717972 /// AB209899 /// AY729024 /// BC028364 /// GENSCAN00000062882 /// ENST00000455584 /// ENST00000261644 /// ENST00000395906 /// ENST00000308799 /// ENST00000395667 /// ENST00000395665 /// ENST00000301938	/// /// /// Homo sapiens CMT1A duplicated region transcript 1 (CDRT1), mRNA. /// Homo sapiens F-box and WD repeat domain containing 10 (FBXW10), mRNA. /// PREDICTED: Homo sapiens similar to CMT1A duplicated region transcript 1 (LOC100133998), mRNA. /// Homo sapiens mRNA for Hypothetical protein DKFZp434O1826 variant protein. /// Homo sapiens ubiquitin ligase specificity factor (FBXW10) mRNA, comp…	NM_006382 // GO:0008150 // biological_process // no biological data available /// ENST00000455584 // GO:0032526 // response to retinoic acid // inferred from expression pattern /// ENST00000455584 // GO:0043193 // positive regulation of gene-specific transcription // inferred from direct assay /// ENST00000455584 // GO:0043966 // histone H3 acetylation // inferred from direct assay /// ENST000004…	NM_006382 // GO:0005575 // cellular_component // no biological data available /// ENST00000455584 // GO:0005622 // intracellular // inferred from electronic annotation /// ENST00000455584 // GO:0005737 // cytoplasm // inferred from direct assay /// ENST00000455584 // GO:0016605 // PML body // inferred from direct assay	NM_006382 // GO:0003674 // molecular_function // no biological data available /// ENST00000455584 // GO:0003677 // DNA binding // inferred from direct assay /// ENST00000455584 // GO:0005515 // protein binding // inferred from physical interaction /// ENST00000455584 // GO:0008270 // zinc ion binding // inferred from electronic annotation /// ENST00000455584 // GO:0016563 // transcription activat…
8115147	CD74 molecule, major histocompatibility complex, class II invariant chain	CD74	10.3547	0.429591	0.706582	11.0106	10.7985	9.55643	9.56364	9.77034	9.84974	11.4153	11.3519	10.0035	10.2271	8115147	CD74 molecule, major histocompatibility complex, class II invariant chain	CD74	5	8115148 /// 8115149 /// 8115150 /// 8115151 /// 8115152 /// 8115153 /// 8115154 /// 8115155 /// 8115156 /// 8115157	149781200	11292	NM_001025158 /// NM_004355 /// NM_001025159 /// BC018726 /// ENST00000377795 /// ENST00000009530 /// ENST00000353334	Homo sapiens CD74 molecule, major histocompatibility complex, class II invariant chain (CD74), transcript variant 3, mRNA. /// Homo sapiens CD74 molecule, major histocompatibility complex, class II invariant chain (CD74), transcript variant 2, mRNA. /// Homo sapiens CD74 molecule, major histocompatibility complex, class II invariant chain (CD74), transcript variant 1, mRNA. /// Homo sapiens CD74 …	NM_001025159 // GO:0000187 // activation of MAPK activity // inferred from electronic annotation /// NM_001025159 // GO:0001516 // prostaglandin biosynthetic process // inferred from direct assay /// NM_001025159 // GO:0001961 // positive regulation of cytokine-mediated signaling pathway // inferred from mutant phenotype /// NM_001025159 // GO:0002792 // negative regulation of peptide secretion /…	NM_001025159 // GO:0005622 // intracellular // traceable author statement /// NM_001025159 // GO:0005764 // lysosome // inferred from electronic annotation /// NM_001025159 // GO:0005771 // multivesicular body // inferred from electronic annotation /// NM_001025159 // GO:0005773 // vacuole // inferred from direct assay /// NM_001025159 // GO:0005783 // endoplasmic reticulum // inferred from elect…	NM_001025159 // GO:0001540 // beta-amyloid binding // inferred from physical interaction /// NM_001025159 // GO:0004896 // cytokine receptor activity // inferred from direct assay /// NM_001025159 // GO:0019955 // cytokine binding // inferred from physical interaction /// NM_001025159 // GO:0042289 // MHC class II protein binding // non-traceable author statement /// NM_001025159 // GO:0042802 //…
8149320	hypothetical protein C8orf9	LOC157740	5.33795	0.429498	0.225607	5.06431	5.0675	4.96055	6.04464	5.04697	6.02574	5.35728	5.84181	5.46422	4.50647	8149320	hypothetical protein C8orf9	LOC157740	8	8149321	11141517	362	AJ291676 /// ENST00000448233	Homo sapiens mRNA for chromosome 8 open reading frame 9 (c8ORF9). /// Putative uncharacterized protein gene:ENSG00000228967	---	---	---
8003249	F-box protein 31	FBXO31	7.66546	0.428987	0.0690043	7.50118	7.55896	7.30707	7.40832	7.47236	7.68059	8.09745	7.97476	7.8925	7.76145	8003249	F-box protein 31	FBXO31	16	8003250 /// 8003251 /// 8003252 /// 8003253 /// 8003254 /// 8003255 /// 8003256 /// 8003257 /// 8003258 /// 8003259 /// 8003260 /// 8003261 /// 8003262	87362942	54434	NM_024735 /// NR_024568 /// AF428140 /// ENST00000311635 /// ENST00000219546	Homo sapiens F-box protein 31 (FBXO31), mRNA. /// Homo sapiens F-box protein 31 (FBXO31), transcript variant 2, transcribed RNA. /// Homo sapiens F-box only protein 31 (FBXO31) mRNA, complete cds. /// Isoform 1 of F-box only protein 31 gene:ENSG00000103264 /// 56 kDa protein gene:ENSG00000103264	NM_024735 // GO:0006974 // response to DNA damage stimulus // inferred from direct assay /// NM_024735 // GO:0007049 // cell cycle // inferred from electronic annotation /// NM_024735 // GO:0008054 // cyclin catabolic process // inferred from mutant phenotype /// NM_024735 // GO:0031146 // SCF-dependent proteasomal ubiquitin-dependent protein catabolic process // inferred from direct assay /// NM…	NM_024735 // GO:0019005 // SCF ubiquitin ligase complex // inferred from direct assay /// NR_024568 // GO:0019005 // SCF ubiquitin ligase complex // inferred from direct assay /// ENST00000311635 // GO:0019005 // SCF ubiquitin ligase complex // inferred from direct assay /// AF428140 // GO:0019005 // SCF ubiquitin ligase complex // inferred from direct assay /// ENST00000219546 // GO:0019005 // S…	NM_024735 // GO:0030332 // cyclin binding // inferred from physical interaction /// NR_024568 // GO:0030332 // cyclin binding // inferred from physical interaction /// ENST00000311635 // GO:0030332 // cyclin binding // inferred from physical interaction /// AF428140 // GO:0030332 // cyclin binding // inferred from physical interaction /// ENST00000219546 // GO:0030332 // cyclin binding // inferre…
8079742	---	---	5.33833	0.428729	0.540993	4.47197	5.50357	5.07906	4.34536	6.61002	5.58915	5.57134	5.8031	5.44989	4.95982	8079742	---	---	3	8079743	49307455	102	---	---	---	---	---
7900888	importin 13	IPO13	7.90351	0.428526	0.0451613	7.61945	7.66284	7.7734	7.75329	7.63726	7.97337	8.21941	8.13619	8.24942	8.01047	7900888	importin 13	IPO13	1	7900889 /// 7900890 /// 7900891 /// 7900892 /// 7900893 /// 7900894 /// 7900895 /// 7900896 /// 7900897 /// 7900898 /// 7900899 /// 7900900 /// 7900901 /// 7900902 /// 7900903 /// 7900904 /// 7900905 /// 7900906 /// 7900907 /// 7900908 /// 7900909 /// 7900910	44412611	21083	NM_014652 /// BC008194 /// ENST00000372343 /// ENST00000372339	Homo sapiens importin 13 (IPO13), mRNA. /// Homo sapiens importin 13, mRNA (cDNA clone MGC:5113 IMAGE:2985721), complete cds. /// Importin-13 gene:ENSG00000117408 /// cDNA FLJ34246 fis, clone FCBBF4000061, highly similar to Importin-13 gene:ENSG00000117408	NM_014652 // GO:0006606 // protein import into nucleus // inferred from direct assay /// NM_014652 // GO:0006886 // intracellular protein transport // inferred from electronic annotation /// ENST00000372343 // GO:0000059 // protein import into nucleus, docking // inferred from electronic annotation /// ENST00000372343 // GO:0006886 // intracellular protein transport // inferred from electronic an…	NM_014652 // GO:0005634 // nucleus // inferred from electronic annotation /// NM_014652 // GO:0005737 // cytoplasm // inferred from electronic annotation /// ENST00000372343 // GO:0005634 // nucleus // inferred from electronic annotation /// ENST00000372343 // GO:0005643 // nuclear pore // inferred from electronic annotation /// ENST00000372343 // GO:0005737 // cytoplasm // inferred from electron…	NM_014652 // GO:0005515 // protein binding // inferred from direct assay /// NM_014652 // GO:0005515 // protein binding // inferred from physical interaction /// NM_014652 // GO:0008565 // protein transporter activity // inferred from electronic annotation /// ENST00000372343 // GO:0005515 // protein binding // inferred from physical interaction /// ENST00000372343 // GO:0008565 // protein transp…
8110676	FLJ44896 protein	FLJ44896	5.8932	0.427719	0.229393	5.38316	5.83714	5.35478	6.10341	5.73447	5.82834	6.10442	6.33875	6.18053	6.06702	8110676	FLJ44896 protein	FLJ44896	5	8110677	199099	476	AK126844	Homo sapiens cDNA FLJ44896 fis, clone BRAMY3001409.	---	---	---
7972175	---	---	4.11926	0.427592	0.482387	3.79012	3.76997	3.49171	4.51429	4.11304	4.97016	3.36974	4.92222	4.13585	4.11546	7972175	---	---	13	7972176	78929364	99	ENST00000363816	ncrna:misc_RNA chromosome:GRCh37:13:78929362:78929463:-1 gene:ENSG00000200686	---	---	---
8071155	ubiquitin specific peptidase 18	USP18	6.84483	0.427592	0.222185	6.83361	6.67892	6.15382	6.85624	6.58118	6.87538	7.28439	7.26764	6.98049	6.93661	8071155	ubiquitin specific peptidase 18	USP18	22	8071156 /// 8071157 /// 8071158 /// 8071159 /// 8071160	18632758	27406	NM_017414 /// BC014896 /// ENST00000215794 /// ENST00000441683	Homo sapiens ubiquitin specific peptidase 18 (USP18), mRNA. /// Homo sapiens ubiquitin specific peptidase 18, mRNA (cDNA clone MGC:10206 IMAGE:3910720), complete cds. /// Ubl carboxyl-terminal hydrolase 18 gene:ENSG00000184979 /// Ubl carboxyl-terminal hydrolase 18 gene:ENSG00000184979	NM_017414 // GO:0006511 // ubiquitin-dependent protein catabolic process // inferred from electronic annotation /// ENST00000215794 // GO:0006511 // ubiquitin-dependent protein catabolic process // inferred from electronic annotation /// ENST00000441683 // GO:0006511 // ubiquitin-dependent protein catabolic process // inferred from electronic annotation /// BC014896 // GO:0006511 // ubiquitin-dep…	NM_017414 // GO:0005634 // nucleus // inferred from direct assay /// ENST00000215794 // GO:0005634 // nucleus // traceable author statement /// ENST00000441683 // GO:0005634 // nucleus // traceable author statement /// BC014896 // GO:0005634 // nucleus // inferred from direct assay	NM_017414 // GO:0004221 // ubiquitin thiolesterase activity // inferred from electronic annotation /// NM_017414 // GO:0004843 // ubiquitin-specific protease activity // traceable author statement /// NM_017414 // GO:0008233 // peptidase activity // inferred from electronic annotation /// NM_017414 // GO:0008234 // cysteine-type peptidase activity // inferred from electronic annotation /// ENST00…
8007921	myosin, light chain 4, alkali; atrial, embryonic	MYL4	6.14736	0.427042	0.0931953	6.92586	5.60942	5.66822	5.98974	5.89316	6.05978	6.34225	6.31339	6.30524	6.36652	8007921	myosin, light chain 4, alkali; atrial, embryonic	MYL4	17	8007922 /// 8007923 /// 8007924 /// 8007925 /// 8007926 /// 8007927 /// 8007928 /// 8007929 /// 8007930	45286428	14617	NM_001002841 /// NM_002476 /// BC030228 /// ENST00000354968 /// ENST00000393450	Homo sapiens myosin, light chain 4, alkali; atrial, embryonic (MYL4), transcript variant 1, mRNA. /// Homo sapiens myosin, light chain 4, alkali; atrial, embryonic (MYL4), transcript variant 2, mRNA. /// Homo sapiens myosin, light chain 4, alkali; atrial, embryonic, mRNA (cDNA clone MGC:34523 IMAGE:5226518), complete cds. /// Myosin light chain 4 gene:ENSG00000198336 /// Myosin light chain 4 gene…	NM_001002841 // GO:0002026 // regulation of the force of heart contraction // inferred from mutant phenotype /// NM_001002841 // GO:0007517 // muscle organ development // non-traceable author statement /// NM_001002841 // GO:0032781 // positive regulation of ATPase activity // inferred from mutant phenotype /// NM_001002841 // GO:0060048 // cardiac muscle contraction // inferred from mutant pheno…	NM_001002841 // GO:0005859 // muscle myosin complex // non-traceable author statement /// NM_001002841 // GO:0016459 // myosin complex // inferred from electronic annotation /// NM_001002841 // GO:0031672 // A band // inferred from mutant phenotype /// NM_002476 // GO:0005859 // muscle myosin complex // non-traceable author statement /// NM_002476 // GO:0016459 // myosin complex // inferred from …	NM_001002841 // GO:0003774 // motor activity // inferred from electronic annotation /// NM_001002841 // GO:0003785 // actin monomer binding // inferred from direct assay /// NM_001002841 // GO:0005509 // calcium ion binding // inferred from electronic annotation /// NM_001002841 // GO:0008307 // structural constituent of muscle // non-traceable author statement /// NM_001002841 // GO:0032038 // m…
8151369	chromosome 8 open reading frame 84	C8orf84	7.87777	0.427022	0.3274	7.92337	7.95875	7.85085	7.68527	7.26555	6.95509	7.80515	8.62347	8.28329	8.42692	8151369	chromosome 8 open reading frame 84	C8orf84	8	8151370 /// 8151371 /// 8151372 /// 8151373 /// 8151374 /// 8151375	73979254	56706	NM_153225 /// BC042877 /// ENST00000297354 /// ENST00000360973	Homo sapiens chromosome 8 open reading frame 84 (C8orf84), mRNA. /// Homo sapiens chromosome 8 open reading frame 84, mRNA (cDNA clone MGC:35165 IMAGE:5169941), complete cds. /// RPE-spondin gene:ENSG00000164764 /// Similar to RPE-spondin precursor gene:ENSG00000164764	NM_153225 // GO:0006955 // immune response // inferred from electronic annotation /// ENST00000297354 // GO:0006955 // immune response // inferred from electronic annotation /// BC042877 // GO:0006955 // immune response // inferred from electronic annotation /// ENST00000360973 // GO:0006955 // immune response // inferred from electronic annotation	NM_153225 // GO:0005576 // extracellular region // inferred from electronic annotation /// ENST00000297354 // GO:0005576 // extracellular region // inferred from electronic annotation /// BC042877 // GO:0005576 // extracellular region // inferred from electronic annotation /// ENST00000360973 // GO:0005576 // extracellular region // inferred from electronic annotation	NM_153225 // GO:0005044 // scavenger receptor activity // inferred from electronic annotation /// NM_153225 // GO:0030247 // polysaccharide binding // inferred from electronic annotation /// ENST00000297354 // GO:0005044 // scavenger receptor activity // inferred from electronic annotation /// ENST00000297354 // GO:0030247 // polysaccharide binding // inferred from electronic annotation /// BC042…
8115397	chromosome 5 open reading frame 4	C5orf4	7.65322	0.424508	0.435019	7.86054	7.29959	6.95477	7.18085	7.83158	7.50582	8.62755	8.03399	7.56983	7.66771	8115397	chromosome 5 open reading frame 4	C5orf4	5	8115398 /// 8115399 /// 8115400 /// 8115401 /// 8115402 /// 8115403 /// 8115404 /// 8115405 /// 8115406 /// 8115407 /// 8115408 /// 8115409	154198052	32161	NM_032385 /// AK023820 /// ENST00000326080 /// ENST00000423554	Homo sapiens chromosome 5 open reading frame 4 (C5orf4), transcript variant 2, mRNA. /// Homo sapiens cDNA FLJ13758 fis, clone PLACE3000413. /// Uncharacterized protein C5orf4 gene:ENSG00000170271 /// Putative tumor suppressor gene:ENSG00000170271	NM_032385 // GO:0006633 // fatty acid biosynthetic process // inferred from electronic annotation /// NM_032385 // GO:0055114 // oxidation reduction // inferred from electronic annotation /// ENST00000326080 // GO:0006633 // fatty acid biosynthetic process // inferred from electronic annotation /// ENST00000326080 // GO:0055114 // oxidation reduction // inferred from electronic annotation /// ENS…	NM_032385 // GO:0005783 // endoplasmic reticulum // inferred from electronic annotation /// NM_032385 // GO:0016020 // membrane // inferred from electronic annotation /// NM_032385 // GO:0016021 // integral to membrane // inferred from electronic annotation /// ENST00000326080 // GO:0005783 // endoplasmic reticulum // inferred from electronic annotation /// ENST00000326080 // GO:0016020 // membra…	NM_032385 // GO:0005506 // iron ion binding // inferred from electronic annotation /// NM_032385 // GO:0016491 // oxidoreductase activity // inferred from electronic annotation /// ENST00000326080 // GO:0005506 // iron ion binding // inferred from electronic annotation /// ENST00000326080 // GO:0016491 // oxidoreductase activity // inferred from electronic annotation /// ENST00000423554 // GO:000…
8078805	activin A receptor, type IIB	ACVR2B	7.75732	0.424155	0.289569	7.32173	7.22413	7.78336	7.61484	7.78216	8.05285	7.72039	7.87489	7.94246	8.25642	8078805	activin A receptor, type IIB	ACVR2B	3	8078806 /// 8078807 /// 8078808 /// 8078809 /// 8078810 /// 8078811 /// 8078812 /// 8078813 /// 8078814 /// 8078815 /// 8078816 /// 8078817	38495790	38843	NM_001106 /// BC096245 /// ENST00000352511	Homo sapiens activin A receptor, type IIB (ACVR2B), mRNA. /// Homo sapiens activin A receptor, type IIB, mRNA (cDNA clone MGC:116909 IMAGE:40005763), complete cds. /// Activin receptor type-2B gene:ENSG00000114739	NM_001106 // GO:0001702 // gastrulation with mouth forming second // inferred from electronic annotation /// NM_001106 // GO:0001822 // kidney development // inferred from electronic annotation /// NM_001106 // GO:0006468 // protein amino acid phosphorylation // inferred from electronic annotation /// NM_001106 // GO:0007165 // signal transduction // inferred from direct assay /// NM_001106 // GO…	NM_001106 // GO:0005737 // cytoplasm // inferred from direct assay /// NM_001106 // GO:0005886 // plasma membrane // not recorded /// NM_001106 // GO:0005887 // integral to plasma membrane // traceable author statement /// NM_001106 // GO:0009986 // cell surface // inferred from direct assay /// ENST00000352511 // GO:0005737 // cytoplasm // inferred from direct assay /// ENST00000352511 // GO:000…	NM_001106 // GO:0000166 // nucleotide binding // inferred from electronic annotation /// NM_001106 // GO:0004674 // protein serine/threonine kinase activity // inferred from mutant phenotype /// NM_001106 // GO:0004712 // protein serine/threonine/tyrosine kinase activity // inferred from electronic annotation /// NM_001106 // GO:0004872 // receptor activity // inferred from electronic annotation …
8178811	---	---	10.0069	0.423685	0.748663	10.7383	10.5146	9.15859	9.35303	9.21063	9.633	11.0421	11.4191	9.52438	9.47492	8178811	---	---	---	8178812 /// 8178813 /// 8178814 /// 8178815 /// 8178816 /// 8178817 /// 8178818 /// 8178819 /// 8178820 /// 8178821 /// 8178822 /// 8178823 /// 8178824 /// 8178825	---	---	---	---	AK293020 // GO:0002504 // antigen processing and presentation of peptide or polysaccharide antigen via MHC class II // inferred from electronic annotation /// AK293020 // GO:0006955 // immune response // inferred from electronic annotation /// AK293020 // GO:0007165 // signal transduction // non-traceable author statement /// BC007920 // GO:0002504 // antigen processing and presentation of peptid…	AK293020 // GO:0005887 // integral to plasma membrane // traceable author statement /// AK293020 // GO:0016020 // membrane // inferred from electronic annotation /// AK293020 // GO:0016021 // integral to membrane // inferred from electronic annotation /// AK293020 // GO:0042613 // MHC class II protein complex // inferred from electronic annotation /// BC007920 // GO:0005886 // plasma membrane // …	AK293020 // GO:0032395 // MHC class II receptor activity // traceable author statement /// BC007920 // GO:0032395 // MHC class II receptor activity // non-traceable author statement /// BC007920 // GO:0032395 // MHC class II receptor activity // traceable author statement /// BC008403 // GO:0032395 // MHC class II receptor activity // non-traceable author statement /// BC008403 // GO:0032395 // M…
7968062	ATPase, H+/K+ transporting, nongastric, alpha polypeptide	ATP12A	5.74266	0.423617	0.0725548	5.46861	5.49542	5.50845	5.71854	5.46203	5.32046	5.83465	6.10206	5.92554	6.59084	7968062	ATPase, H+/K+ transporting, nongastric, alpha polypeptide	ATP12A	13	7968063 /// 7968064 /// 7968065 /// 7968066 /// 7968067 /// 7968068 /// 7968069 /// 7968070 /// 7968071 /// 7968072 /// 7968073 /// 7968074 /// 7968075 /// 7968076 /// 7968077 /// 7968078 /// 7968079 /// 7968080 /// 7968081 /// 7968082 /// 7968083 /// 7968084	25254695	31223	NM_001676 /// BC031609 /// ENST00000218548 /// ENST00000381946	Homo sapiens ATPase, H+/K+ transporting, nongastric, alpha polypeptide (ATP12A), mRNA. /// Homo sapiens ATPase, H+/K+ transporting, nongastric, alpha polypeptide, mRNA (cDNA clone MGC:34811 IMAGE:5176407), complete cds. /// Isoform 2 of Potassium-transporting ATPase alpha chain 2 gene:ENSG00000075673 /// Isoform 1 of Potassium-transporting ATPase alpha chain 2 gene:ENSG00000075673	NM_001676 // GO:0006754 // ATP biosynthetic process // inferred from electronic annotation /// NM_001676 // GO:0006813 // potassium ion transport // inferred from electronic annotation /// NM_001676 // GO:0008152 // metabolic process // inferred from electronic annotation /// NM_001676 // GO:0015992 // proton transport // inferred from electronic annotation /// ENST00000381946 // GO:0006754 // AT…	NM_001676 // GO:0005889 // hydrogen:potassium-exchanging ATPase complex // traceable author statement /// NM_001676 // GO:0016020 // membrane // inferred from electronic annotation /// NM_001676 // GO:0016021 // integral to membrane // inferred from electronic annotation /// ENST00000381946 // GO:0005889 // hydrogen:potassium-exchanging ATPase complex // traceable author statement /// ENST0000038…	NM_001676 // GO:0000166 // nucleotide binding // inferred from electronic annotation /// NM_001676 // GO:0005524 // ATP binding // inferred from electronic annotation /// NM_001676 // GO:0008900 // hydrogen:potassium-exchanging ATPase activity // inferred from electronic annotation /// NM_001676 // GO:0015077 // monovalent inorganic cation transmembrane transporter activity // inferred from elect…
7990309	stimulated by retinoic acid gene 6 homolog (mouse)	STRA6	9.75132	0.422666	0.132612	9.02049	9.30846	9.68312	9.82275	9.73081	9.89363	10.1118	9.93358	9.865	10.1436	7990309	stimulated by retinoic acid gene 6 homolog (mouse)	STRA6	15	7990310 /// 7990311 /// 7990312 /// 7990313 /// 7990314 /// 7990315 /// 7990316 /// 7990317 /// 7990318 /// 7990319 /// 7990320 /// 7990321 /// 7990322 /// 7990323 /// 7990324 /// 7990325 /// 7990326 /// 7990327 /// 7990328 /// 7990329 /// 7990330 /// 7990331 /// 7990332	74471807	29566	NM_022369 /// NM_001142617 /// NM_001142618 /// NM_001142619 /// NM_001142620 /// BX537413 /// ENST00000323940 /// ENST00000423167 /// ENST00000416286 /// ENST00000395105 /// ENST00000449139 /// ENST00000432245	Homo sapiens stimulated by retinoic acid gene 6 homolog (mouse) (STRA6), transcript variant 2, mRNA. /// Homo sapiens stimulated by retinoic acid gene 6 homolog (mouse) (STRA6), transcript variant 1, mRNA. /// Homo sapiens stimulated by retinoic acid gene 6 homolog (mouse) (STRA6), transcript variant 3, mRNA. /// Homo sapiens stimulated by retinoic acid gene 6 homolog (mouse) (STRA6), transcript …	NM_022369 // GO:0006810 // transport // inferred from electronic annotation /// NM_001142617 // GO:0006810 // transport // inferred from electronic annotation /// NM_001142618 // GO:0006810 // transport // inferred from electronic annotation /// NM_001142619 // GO:0006810 // transport // inferred from electronic annotation /// NM_001142620 // GO:0006810 // transport // inferred from electronic an…	NM_022369 // GO:0005886 // plasma membrane // inferred from electronic annotation /// NM_022369 // GO:0016021 // integral to membrane // inferred from electronic annotation /// NM_022369 // GO:0043234 // protein complex // inferred from direct assay /// NM_001142617 // GO:0005886 // plasma membrane // inferred from electronic annotation /// NM_001142617 // GO:0016021 // integral to membrane // in…	NM_022369 // GO:0004872 // receptor activity // inferred from electronic annotation /// NM_001142617 // GO:0004872 // receptor activity // inferred from electronic annotation /// NM_001142618 // GO:0004872 // receptor activity // inferred from electronic annotation /// NM_001142619 // GO:0004872 // receptor activity // inferred from electronic annotation /// NM_001142620 // GO:0004872 // receptor…
7959312	transmembrane protein 120B	TMEM120B	6.63195	0.422407	0.054467	6.30872	6.55298	6.29618	6.47696	6.37685	6.7886	6.84653	6.68572	6.81038	7.17652	7959312	transmembrane protein 120B	TMEM120B	12	7959313	122217423	2545	NM_001080825 /// ENST00000449592 /// ENST00000333310	Homo sapiens transmembrane protein 120B (TMEM120B), mRNA. /// Transmembrane protein 120B gene:ENSG00000188735 /// cdna:known chromosome:GRCh37:12:122215010:122218552:1 gene:ENSG00000184314	NM_001080825 // GO:0008150 // biological_process // no biological data available /// ENST00000449592 // GO:0008150 // biological_process // no biological data available	NM_001080825 // GO:0005575 // cellular_component // no biological data available /// NM_001080825 // GO:0016020 // membrane // inferred from electronic annotation /// NM_001080825 // GO:0016021 // integral to membrane // inferred from electronic annotation /// ENST00000449592 // GO:0005575 // cellular_component // no biological data available /// ENST00000449592 // GO:0016020 // membrane // infer…	NM_001080825 // GO:0003674 // molecular_function // no biological data available /// ENST00000449592 // GO:0003674 // molecular_function // no biological data available
7899310	transmembrane protein 222	TMEM222	8.1953	0.422356	0.0794814	7.86754	8.04802	8.0816	7.71328	8.20013	8.15572	8.36379	8.49978	8.41821	8.60493	7899310	transmembrane protein 222	TMEM222	1	7899311 /// 7899312 /// 7899313 /// 7899314 /// 7899315 /// 7899316 /// 7899317 /// 7899318 /// 7899319 /// 7899320	27648722	14169	uc001bnr.1 /// uc001bns.1 /// uc001bnt.1 /// uc001bnu.1 /// CR615612 /// NM_032125 /// AK095889 /// AK123218 /// AK303821 /// BC090039 /// ENST00000374076 /// ENST00000374073 /// ENST00000374071 /// ENST00000374070	/// /// /// /// full-length cDNA clone CS0DK006YG16 of HeLa cells Cot 25-normalized of Homo sapiens (human). /// Homo sapiens transmembrane protein 222 (TMEM222), mRNA. /// Homo sapiens cDNA FLJ38570 fis, clone HCHON2006722. /// Homo sapiens cDNA FLJ41224 fis, clone BRAMY2030098. /// Homo sapiens cDNA FLJ56305 complete cds. /// Homo sapiens transmembrane protein 222, mRNA (cDNA clone MGC:111002 I…	---	NM_032125 // GO:0016020 // membrane // inferred from electronic annotation /// NM_032125 // GO:0016021 // integral to membrane // inferred from electronic annotation /// ENST00000374076 // GO:0016020 // membrane // inferred from electronic annotation /// ENST00000374076 // GO:0016021 // integral to membrane // inferred from electronic annotation /// BC090039 // GO:0016020 // membrane // inferred …	NM_032125 // GO:0005515 // protein binding // inferred from physical interaction /// ENST00000374076 // GO:0005515 // protein binding // inferred from physical interaction /// BC090039 // GO:0005515 // protein binding // inferred from physical interaction /// AK303821 // GO:0005515 // protein binding // inferred from physical interaction /// ENST00000374073 // GO:0005515 // protein binding // inf…
7975238	pleckstrin homology domain containing, family H (with MyTH4 domain) member 1	PLEKHH1	8.36536	0.421991	0.502728	7.58323	8.0268	8.58076	8.12598	8.45505	8.29619	8.37679	7.94744	9.03075	9.23061	7975238	pleckstrin homology domain containing, family H (with MyTH4 domain) member 1	PLEKHH1	14	7975239 /// 7975240 /// 7975241 /// 7975242 /// 7975243 /// 7975244 /// 7975245 /// 7975246 /// 7975247 /// 7975248 /// 7975249 /// 7975250 /// 7975251 /// 7975252 /// 7975253 /// 7975254 /// 7975255 /// 7975256 /// 7975257 /// 7975258 /// 7975259 /// 7975260 /// 7975261 /// 7975262 /// 7975263 /// 7975264 /// 7975265 /// 7975266 /// 7975267	68000008	56247	NM_020715 /// BC146787 /// ENST00000417684 /// ENST00000329153	Homo sapiens pleckstrin homology domain containing, family H (with MyTH4 domain) member 1 (PLEKHH1), mRNA. /// Homo sapiens pleckstrin homology domain containing, family H (with MyTH4 domain) member 1, mRNA (cDNA clone MGC:166876 IMAGE:9007246), complete cds. /// cDNA FLJ55536, highly similar to Homo sapiens pleckstrin homology domain containing, family H member 1, mRNA gene:ENSG00000054690 /// I…	---	NM_020715 // GO:0005856 // cytoskeleton // inferred from electronic annotation /// ENST00000329153 // GO:0005856 // cytoskeleton // inferred from electronic annotation /// BC146787 // GO:0005856 // cytoskeleton // inferred from electronic annotation /// ENST00000417684 // GO:0005856 // cytoskeleton // inferred from electronic annotation	NM_020715 // GO:0005488 // binding // inferred from electronic annotation /// ENST00000329153 // GO:0005488 // binding // inferred from electronic annotation /// BC146787 // GO:0005488 // binding // inferred from electronic annotation /// ENST00000417684 // GO:0005488 // binding // inferred from electronic annotation
7953128	---	---	4.44588	0.421205	0.120961	4.65743	4.12534	4.05615	4.2324	4.24836	4.57582	4.27287	4.57256	4.91193	4.80591	7953128	---	---	12	7953129	2969115	81	ENST00000410561	ncrna:misc_RNA chromosome:GRCh37:12:2969115:2969199:1 gene:ENSG00000222493	---	---	---
8086754	SREBF chaperone	SCAP	8.62568	0.420738	0.185553	8.62108	8.41609	8.31472	8.2697	8.45499	8.58067	9.06499	8.89488	9.03612	8.60361	8086754	SREBF chaperone	SCAP	3	8086755 /// 8086756 /// 8086757 /// 8086758 /// 8086759 /// 8086760 /// 8086761 /// 8086762 /// 8086763 /// 8086764 /// 8086765 /// 8086766 /// 8086767 /// 8086768 /// 8086769 /// 8086770 /// 8086771 /// 8086772 /// 8086773 /// 8086774 /// 8086775 /// 8086776 /// 8086777 /// 8086778 /// 8086779 /// 8086780 /// 8086781 /// 8086782 /// 8086783	47455184	62261	uc003crg.1 /// uc003crh.1 /// NM_012235 /// AK074312 /// AK091005 /// AK291484 /// AK300311 /// BC020987 /// BC027207 /// GENSCAN00000021514 /// ENST00000265565 /// ENST00000339815 /// ENST00000441517 /// ENST00000383739 /// ENST00000360832 /// ENST00000320017 /// ENST00000416208 /// ENST00000428413 /// ENST00000416847 /// ENST00000420588 /// ENST00000448217	/// /// Homo sapiens SREBF chaperone (SCAP), mRNA. /// Homo sapiens cDNA FLJ23732 fis, clone HEP14586. /// Homo sapiens cDNA FLJ33686 fis, clone BRAWH2002679, moderately similar to SREBP cleavage activating protein. /// Homo sapiens cDNA FLJ77751 complete cds, highly similar to Homo sapiens SREBP cleavage-activating protein (SCAP), mRNA. /// Homo sapiens cDNA FLJ55669 complete cds, highly similar…	NM_012235 // GO:0006994 // positive regulation of transcription via sterol regulatory element binding involved in ER-nuclear sterol response pathway // inferred from mutant phenotype /// NM_012235 // GO:0007568 // aging // inferred from electronic annotation /// NM_012235 // GO:0008202 // steroid metabolic process // inferred from electronic annotation /// NM_012235 // GO:0008203 // cholesterol m…	NM_012235 // GO:0000139 // Golgi membrane // inferred from electronic annotation /// NM_012235 // GO:0005783 // endoplasmic reticulum // non-traceable author statement /// NM_012235 // GO:0005789 // endoplasmic reticulum membrane // inferred from electronic annotation /// NM_012235 // GO:0005792 // microsome // inferred from electronic annotation /// NM_012235 // GO:0005794 // Golgi apparatus // …	NM_012235 // GO:0032403 // protein complex binding // inferred from electronic annotation /// NM_012235 // GO:0051082 // unfolded protein binding // non-traceable author statement /// ENST00000265565 // GO:0051082 // unfolded protein binding // non-traceable author statement /// AK300311 // GO:0032403 // protein complex binding // inferred from electronic annotation /// AK300311 // GO:0051082 // …
8143557	olfactory receptor, family 6, subfamily W, member 1 pseudogene	OR6W1P	6.51556	0.420679	0.345849	6.1113	5.97437	6.67679	6.628	6.13566	6.6745	6.36413	6.86524	6.6137	7.11194	8143557	olfactory receptor, family 6, subfamily W, member 1 pseudogene	OR6W1P	7	8143558 /// 8143559 /// 8143560 /// 8143561	142759427	1308	NR_002140 /// AF286696 /// ENST00000378175 /// ENST00000340373	Homo sapiens olfactory receptor, family 6, subfamily W, member 1 pseudogene (OR6W1P), non-coding RNA. /// Homo sapiens olfactory receptor sdolf mRNA, complete cds. /// Seven transmembrane helix receptor gene:ENSG00000179420 /// Putative uncharacterized protein OR6W1P (Fragment) gene:ENSG00000179420	---	---	---
8010354	glucosidase, alpha; acid	GAA	9.21815	0.420527	0.0668009	9.11118	9.1756	8.91943	9.00817	8.93534	9.49229	9.63793	9.04242	9.50077	9.35837	8010354	glucosidase, alpha; acid	GAA	17	8010355 /// 8010356 /// 8010357 /// 8010358 /// 8010359 /// 8010360 /// 8010361 /// 8010362 /// 8010363 /// 8010364 /// 8010365 /// 8010366 /// 8010367 /// 8010368 /// 8010369 /// 8010370 /// 8010371 /// 8010372 /// 8010373 /// 8010374 /// 8010375 /// 8010376 /// 8010377 /// 8010378	78075282	18397	NM_000152 /// NM_001079803 /// NM_001079804 /// BC040431 /// ENST00000302262 /// ENST00000390015 /// ENST00000414495	Homo sapiens glucosidase, alpha; acid (GAA), transcript variant 1, mRNA. /// Homo sapiens glucosidase, alpha; acid (GAA), transcript variant 2, mRNA. /// Homo sapiens glucosidase, alpha; acid (GAA), transcript variant 3, mRNA. /// Homo sapiens glucosidase, alpha; acid, mRNA (cDNA clone MGC:48746 IMAGE:5739991), complete cds. /// acid alpha-glucosidase preproprotein gene:ENSG00000171298 /// acid a…	NM_000152 // GO:0000023 // maltose metabolic process // inferred by curator /// NM_000152 // GO:0002026 // regulation of the force of heart contraction // inferred from electronic annotation /// NM_000152 // GO:0002086 // diaphragm contraction // inferred from mutant phenotype /// NM_000152 // GO:0003007 // heart morphogenesis // inferred from electronic annotation /// NM_000152 // GO:0005975 // …	NM_000152 // GO:0005764 // lysosome // inferred from direct assay /// NM_001079803 // GO:0005764 // lysosome // inferred from direct assay /// NM_001079804 // GO:0005764 // lysosome // inferred from direct assay /// ENST00000302262 // GO:0005764 // lysosome // inferred from electronic annotation /// ENST00000390015 // GO:0005764 // lysosome // inferred from electronic annotation /// ENST000004144…	NM_000152 // GO:0004553 // hydrolase activity, hydrolyzing O-glycosyl compounds // inferred from electronic annotation /// NM_000152 // GO:0004558 // alpha-glucosidase activity // inferred from direct assay /// NM_001079803 // GO:0004553 // hydrolase activity, hydrolyzing O-glycosyl compounds // inferred from electronic annotation /// NM_001079803 // GO:0004558 // alpha-glucosidase activity // in…
7939559	tetraspanin 18	TSPAN18	8.41483	0.419232	0.281432	8.2778	8.15845	8.44609	7.86998	8.31408	8.11056	9.07303	8.84228	8.69345	8.36262	7939559	tetraspanin 18	TSPAN18	11	7939560 /// 7939561 /// 7939562 /// 7939563 /// 7939564 /// 7939565 /// 7939566 /// 7939567 /// 7939568	44881875	71025	NM_130783 /// NM_001031730 /// AY358087 /// ENST00000340160 /// ENST00000425677	Homo sapiens tetraspanin 18 (TSPAN18), transcript variant 2, mRNA. /// Homo sapiens tetraspanin 18 (TSPAN18), transcript variant 1, mRNA. /// Homo sapiens clone DNA128422 EGDC3042 (UNQ3042) mRNA, complete cds. /// Tetraspanin-18 gene:ENSG00000157570 /// Tetraspanin 18, isoform CRA_e gene:ENSG00000157570	---	NM_130783 // GO:0016020 // membrane // inferred from electronic annotation /// NM_130783 // GO:0016021 // integral to membrane // inferred from electronic annotation /// ENST00000340160 // GO:0016020 // membrane // inferred from electronic annotation /// ENST00000340160 // GO:0016021 // integral to membrane // inferred from electronic annotation /// ENST00000425677 // GO:0016020 // membrane // in…	---
8094093	G protein-coupled receptor 78	GPR78	9.39391	0.418495	0.234926	9.04246	9.44936	9.39318	8.99761	9.04072	9.58775	9.81782	9.42955	9.82849	9.35218	8094093	G protein-coupled receptor 78	GPR78	4	8094094 /// 8094095 /// 8094096 /// 8094097 /// 8094098 /// 8094099 /// 8094100	8582217	9530	NM_080819 /// AK128807 /// ENST00000382487	Homo sapiens G protein-coupled receptor 78 (GPR78), mRNA. /// Homo sapiens cDNA FLJ45924 fis, clone PLACE6010936, highly similar to Probable G-protein coupled receptor 78. /// Probable G-protein coupled receptor 78 gene:ENSG00000155269	NM_080819 // GO:0007165 // signal transduction // inferred from electronic annotation /// NM_080819 // GO:0007186 // G-protein coupled receptor protein signaling pathway // inferred from electronic annotation /// NM_080819 // GO:0007189 // activation of adenylate cyclase activity by G-protein signaling pathway // inferred from direct assay /// ENST00000382487 // GO:0007165 // signal transduction …	NM_080819 // GO:0005886 // plasma membrane // inferred from electronic annotation /// NM_080819 // GO:0016021 // integral to membrane // inferred from electronic annotation /// ENST00000382487 // GO:0005886 // plasma membrane // inferred from electronic annotation /// ENST00000382487 // GO:0016021 // integral to membrane // inferred from electronic annotation /// AK128807 // GO:0005886 // plasma …	NM_080819 // GO:0004872 // receptor activity // inferred from electronic annotation /// NM_080819 // GO:0004930 // G-protein coupled receptor activity // inferred from direct assay /// ENST00000382487 // GO:0004872 // receptor activity // inferred from electronic annotation /// ENST00000382487 // GO:0004930 // G-protein coupled receptor activity // inferred from electronic annotation /// AK128807…
8153258	solute carrier family 45, member 4	SLC45A4	6.99118	0.417072	0.344857	7.68428	6.28357	7.01912	6.93885	6.1646	6.92894	7.15146	7.38685	7.42077	6.93331	8153258	solute carrier family 45, member 4	SLC45A4	8	8153259 /// 8153260 /// 8153261	142217273	1509	BC033223 /// ENST00000433808	Homo sapiens solute carrier family 45, member 4, mRNA (cDNA clone IMAGE:5019517), complete cds. /// SLC45A4 protein gene:ENSG00000235607	BC033223 // GO:0055085 // transmembrane transport // inferred from electronic annotation /// ENST00000433808 // GO:0006810 // transport // inferred from electronic annotation	BC033223 // GO:0016020 // membrane // inferred from electronic annotation /// BC033223 // GO:0016021 // integral to membrane // inferred from electronic annotation /// ENST00000433808 // GO:0016020 // membrane // inferred from electronic annotation /// ENST00000433808 // GO:0016021 // integral to membrane // inferred from electronic annotation	---
8016239	pleckstrin homology domain containing, family M (with RUN domain) member 1	PLEKHM1	7.36279	0.416975	0.04827	7.2195	7.13093	6.99396	7.09943	7.38782	7.35807	7.73736	7.53279	7.64387	7.52417	8016239	pleckstrin homology domain containing, family M (with RUN domain) member 1	PLEKHM1	17	8016240 /// 8016241 /// 8016242 /// 8016243 /// 8016244	43513266	54844	NM_014798 /// NR_027774 /// NR_027782 /// AK299116 /// ENST00000430334 /// ENST00000446609 /// ENST00000421073 /// ENST00000440036	Homo sapiens pleckstrin homology domain containing, family M (with RUN domain) member 1 (PLEKHM1), transcript variant 1, mRNA. /// Homo sapiens pleckstrin homology domain containing, family M (with RUN domain) member 1 (PLEKHM1), transcript variant 2, transcribed RNA. /// Homo sapiens pleckstrin homology domain containing, family M (with RUN domain) member 1 (PLEKHM1), transcript variant 3, trans…	ENST00000430334 // GO:0007242 // intracellular signaling cascade // inferred from electronic annotation /// ENST00000421073 // GO:0007242 // intracellular signaling cascade // inferred from electronic annotation	NR_027774 // GO:0005737 // cytoplasm // inferred from electronic annotation /// NR_027782 // GO:0005737 // cytoplasm // inferred from electronic annotation /// NM_014798 // GO:0005737 // cytoplasm // inferred from electronic annotation /// ENST00000430334 // GO:0005737 // cytoplasm // inferred from electronic annotation /// ENST00000421073 // GO:0005737 // cytoplasm // inferred from electronic an…	NR_027774 // GO:0046872 // metal ion binding // inferred from electronic annotation /// NR_027782 // GO:0046872 // metal ion binding // inferred from electronic annotation /// NM_014798 // GO:0046872 // metal ion binding // inferred from electronic annotation /// ENST00000430334 // GO:0008270 // zinc ion binding // inferred from electronic annotation /// ENST00000430334 // GO:0019992 // diacylgly…
7913385	RAP1 GTPase activating protein	RAP1GAP	7.40384	0.416962	0.14067	6.69562	7.11024	7.34199	7.3027	7.34963	7.48848	7.55698	7.39384	7.77844	8.02048	7913385	RAP1 GTPase activating protein	RAP1GAP	1	7913386 /// 7913387 /// 7913388 /// 7913389 /// 7913390 /// 7913391 /// 7913392 /// 7913393 /// 7913394 /// 7913395 /// 7913396 /// 7913397 /// 7913398 /// 7913399 /// 7913400 /// 7913401 /// 7913402 /// 7913403 /// 7913404 /// 7913405 /// 7913406 /// 7913407 /// 7913408 /// 7913409 /// 7913410 /// 7913411 /// 7913412 /// 7913413 /// 7913414	21922714	73085	NM_001145657 /// NM_001145658 /// NM_002885 /// M64788 /// ENST00000374758 /// ENST00000374765 /// ENST00000374772 /// ENST00000374761 /// ENST00000374763 /// ENST00000290101 /// ENST00000359708 /// ENST00000374757 /// ENST00000317967 /// ENST00000447293	Homo sapiens RAP1 GTPase activating protein (RAP1GAP), transcript variant 2, mRNA. /// Homo sapiens RAP1 GTPase activating protein (RAP1GAP), transcript variant 1, mRNA. /// Homo sapiens RAP1 GTPase activating protein (RAP1GAP), transcript variant 3, mRNA. /// Human GTPase activating protein (rap1GAP) mRNA, complete cds. /// Isoform 2 of Rap1 GTPase-activating protein 1 gene:ENSG00000076864 /// I…	NM_001145657 // GO:0007165 // signal transduction // inferred from electronic annotation /// NM_001145657 // GO:0032318 // regulation of Ras GTPase activity // inferred from direct assay /// NM_001145657 // GO:0051056 // regulation of small GTPase mediated signal transduction // inferred from electronic annotation /// NM_002885 // GO:0007165 // signal transduction // inferred from electronic anno…	NM_001145657 // GO:0000139 // Golgi membrane // inferred from electronic annotation /// NM_001145657 // GO:0005622 // intracellular // inferred from electronic annotation /// NM_001145657 // GO:0005794 // Golgi apparatus // inferred from electronic annotation /// NM_001145657 // GO:0016020 // membrane // inferred from electronic annotation /// NM_002885 // GO:0000139 // Golgi membrane // inferred…	NM_001145657 // GO:0005096 // GTPase activator activity // inferred from electronic annotation /// NM_001145657 // GO:0005515 // protein binding // inferred from physical interaction /// NM_001145657 // GO:0017016 // Ras GTPase binding // inferred from physical interaction /// NM_001145657 // GO:0042803 // protein homodimerization activity // inferred from physical interaction /// NM_002885 // GO…
7994874	fibrosin	FBRS	9.00618	0.416858	0.120653	8.49672	8.67052	8.86857	8.93371	8.98104	9.13428	9.20821	8.97802	9.51482	9.27591	7994874	fibrosin	FBRS	16	7994875 /// 7994876 /// 7994877 /// 7994878 /// 7994879 /// 7994880 /// 7994881 /// 7994882 /// 7994883 /// 7994884 /// 7994885 /// 7994886 /// 7994887 /// 7994888	30671243	10887	NM_001105079 /// AK096322 /// ENST00000356166 /// ENST00000402749 /// ENST00000287468 /// ENST00000395073	Homo sapiens fibrosin (FBRS), mRNA. /// Homo sapiens cDNA FLJ39003 fis, clone NT2RI2024313, highly similar to Probable fibrosin-1 long transcript protein. /// 104 kDa protein gene:ENSG00000156860 /// Isoform 2 of Probable fibrosin-1 long transcript protein gene:ENSG00000156860 /// fibrosin gene:ENSG00000156860 /// Isoform 1 of Probable fibrosin-1 long transcript protein gene:ENSG00000156860	---	---	---
8007008	thyroid hormone receptor, alpha (erythroblastic leukemia viral (v-erb-a) oncogene homolog, avian) /// nuclear receptor subfamily 1, group D, member 1	THRA /// NR1D1	7.85399	0.415416	0.141572	7.68996	7.69114	7.69553	7.28241	7.8053	7.65834	8.22995	8.51486	8.02624	7.94621	8007008	thyroid hormone receptor, alpha (erythroblastic leukemia viral (v-erb-a) oncogene homolog, avian) /// nuclear receptor subfamily 1, group D, member 1	THRA /// NR1D1	17	8007009 /// 8007010 /// 8007011 /// 8007012 /// 8007013 /// 8007014 /// 8007015 /// 8007016 /// 8007017 /// 8007018 /// 8007019 /// 8007020 /// 8007021 /// 8007022	38219063	31057	NM_003250 /// NM_199334 /// BC000261 /// M34340 /// ENST00000450525 /// ENST00000264637 /// ENST00000394121 /// ENST00000246672	Homo sapiens thyroid hormone receptor, alpha (erythroblastic leukemia viral (v-erb-a) oncogene homolog, avian) (THRA), transcript variant 2, mRNA. /// Homo sapiens thyroid hormone receptor, alpha (erythroblastic leukemia viral (v-erb-a) oncogene homolog, avian) (THRA), transcript variant 1, mRNA. /// Homo sapiens thyroid hormone receptor, alpha (erythroblastic leukemia viral (v-erb-a) oncogene ho…	NM_003250 // GO:0001502 // cartilage condensation // inferred from electronic annotation /// NM_003250 // GO:0001503 // ossification // inferred from electronic annotation /// NM_003250 // GO:0006351 // transcription, DNA-dependent // traceable author statement /// NM_003250 // GO:0006355 // regulation of transcription, DNA-dependent // inferred from electronic annotation /// NM_003250 // GO:0006…	NM_003250 // GO:0005634 // nucleus // inferred by curator /// NM_003250 // GO:0005737 // cytoplasm // inferred from electronic annotation /// NM_003250 // GO:0005829 // cytosol // inferred from electronic annotation /// NM_199334 // GO:0005634 // nucleus // inferred by curator /// NM_199334 // GO:0005737 // cytoplasm // inferred from electronic annotation /// NM_199334 // GO:0005829 // cytosol //…	NM_003250 // GO:0003700 // transcription factor activity // inferred from direct assay /// NM_003250 // GO:0003707 // steroid hormone receptor activity // inferred from electronic annotation /// NM_003250 // GO:0003727 // single-stranded RNA binding // inferred from electronic annotation /// NM_003250 // GO:0004887 // thyroid hormone receptor activity // inferred from direct assay /// NM_003250 /…
8020495	Cdk5 and Abl enzyme substrate 1	CABLES1	8.39379	0.415255	0.105673	8.03355	8.01	8.27428	8.5287	8.16741	8.68074	8.61387	8.29767	8.52499	8.8067	8020495	Cdk5 and Abl enzyme substrate 1	CABLES1	18	8020496 /// 8020497 /// 8020498 /// 8020499 /// 8020500 /// 8020501 /// 8020502 /// 8020503 /// 8020504 /// 8020505 /// 8020506 /// 8020507	20715727	122890	NM_138375 /// NM_001100619 /// NR_023359 /// BC037218 /// ENST00000256925 /// ENST00000420687 /// ENST00000400473	Homo sapiens Cdk5 and Abl enzyme substrate 1 (CABLES1), transcript variant 1, mRNA. /// Homo sapiens Cdk5 and Abl enzyme substrate 1 (CABLES1), transcript variant 2, mRNA. /// Homo sapiens Cdk5 and Abl enzyme substrate 1 (CABLES1), transcribed RNA. /// Homo sapiens Cdk5 and Abl enzyme substrate 1, mRNA (cDNA clone MGC:35496 IMAGE:5196987), complete cds. /// Isoform 1 of CDK5 and ABL1 enzyme subst…	NM_138375 // GO:0007399 // nervous system development // inferred from electronic annotation /// NM_138375 // GO:0051302 // regulation of cell division // inferred from electronic annotation /// NM_138375 // GO:0051726 // regulation of cell cycle // inferred from electronic annotation /// NM_001100619 // GO:0007399 // nervous system development // inferred from electronic annotation /// NM_001100…	NM_138375 // GO:0005634 // nucleus // inferred from electronic annotation /// NM_138375 // GO:0005737 // cytoplasm // inferred from electronic annotation /// NM_138375 // GO:0005829 // cytosol // inferred from direct assay /// NM_001100619 // GO:0005634 // nucleus // inferred from electronic annotation /// NM_001100619 // GO:0005737 // cytoplasm // inferred from electronic annotation /// NM_00110…	NM_138375 // GO:0005515 // protein binding // inferred from physical interaction /// NM_138375 // GO:0016538 // cyclin-dependent protein kinase regulator activity // inferred from electronic annotation /// NM_001100619 // GO:0005515 // protein binding // inferred from physical interaction /// NM_001100619 // GO:0016538 // cyclin-dependent protein kinase regulator activity // inferred from electro…
7942379	---	---	3.54468	0.415052	0.0829821	3.2255	3.44054	3.41668	3.3939	3.2913	3.38989	3.98213	3.56969	3.9466	3.79053	7942379	---	---	11	7942380	72477049	110	ENST00000365652	ncrna:misc_RNA chromosome:GRCh37:11:72477049:72477161:1 gene:ENSG00000202522	---	---	---
7948565	cytochrome b, ascorbate dependent 3	CYBASC3	7.9127	0.41475	0.128616	7.40549	7.57343	7.94155	7.84605	7.73933	7.97044	8.16122	8.02742	8.05665	8.40543	7948565	cytochrome b, ascorbate dependent 3	CYBASC3	11	7948566 /// 7948567 /// 7948568 /// 7948569 /// 7948570 /// 7948571 /// 7948572 /// 7948573	61116277	13469	NM_153611 /// NM_001161454 /// NM_001161452 /// BC004391 /// ENST00000294072 /// ENST00000447532 /// ENST00000426130	Homo sapiens cytochrome b, ascorbate dependent 3 (CYBASC3), transcript variant 2, mRNA. /// Homo sapiens cytochrome b, ascorbate dependent 3 (CYBASC3), transcript variant 1, mRNA. /// Homo sapiens cytochrome b, ascorbate dependent 3 (CYBASC3), transcript variant 3, mRNA. /// Homo sapiens cytochrome b, ascorbate dependent 3, mRNA (cDNA clone MGC:10970 IMAGE:3634997), complete cds. /// Cytochrome b…	NM_001161454 // GO:0006810 // transport // inferred from electronic annotation /// NM_001161454 // GO:0022900 // electron transport chain // inferred from electronic annotation /// NM_153611 // GO:0006810 // transport // inferred from electronic annotation /// NM_153611 // GO:0022900 // electron transport chain // inferred from electronic annotation /// NM_001161452 // GO:0006810 // transport // …	NM_001161454 // GO:0005765 // lysosomal membrane // inferred from electronic annotation /// NM_001161454 // GO:0005768 // endosome // inferred from electronic annotation /// NM_001161454 // GO:0016020 // membrane // inferred from electronic annotation /// NM_001161454 // GO:0016021 // integral to membrane // inferred from electronic annotation /// NM_001161454 // GO:0031902 // late endosome membr…	NM_001161454 // GO:0016491 // oxidoreductase activity // inferred from electronic annotation /// NM_001161454 // GO:0046872 // metal ion binding // inferred from electronic annotation /// NM_153611 // GO:0016491 // oxidoreductase activity // inferred from electronic annotation /// NM_153611 // GO:0046872 // metal ion binding // inferred from electronic annotation /// NM_001161452 // GO:0016491 //…
8143070	WD repeat domain 91	WDR91	8.97458	0.414695	0.397647	8.81231	8.41201	8.25169	8.93947	9.55513	9.26857	9.04639	9.47241	8.58339	9.40445	8143070	WD repeat domain 91	WDR91	7	8143071 /// 8143072 /// 8143073 /// 8143074 /// 8143075 /// 8143076 /// 8143077 /// 8143078 /// 8143079 /// 8143080 /// 8143081 /// 8143082 /// 8143083 /// 8143084 /// 8143085 /// 8143086 /// 8143087	134869985	26296	NM_014149 /// BC017246 /// ENST00000354475 /// ENST00000344400 /// ENST00000423565 /// ENST00000326099 /// ENST00000431482	Homo sapiens WD repeat domain 91 (WDR91), mRNA. /// Homo sapiens WD repeat domain 91, mRNA (cDNA clone MGC:29694 IMAGE:4890904), complete cds. /// Isoform 1 of WD repeat-containing protein 91 gene:ENSG00000105875 /// Isoform 2 of WD repeat-containing protein 91 gene:ENSG00000105875 /// 79 kDa protein gene:ENSG00000105875 /// Putative uncharacterized protein WDR91 gene:ENSG00000105875 /// Isoform …	---	---	---
8054479	mal, T-cell differentiation protein-like	MALL	8.07368	0.414118	0.506305	7.84484	7.84136	7.45835	7.85095	8.16423	7.54586	8.27944	9.31069	8.91278	7.52832	8054479	mal, T-cell differentiation protein-like	MALL	2	8054480 /// 8054481 /// 8054482 /// 8054483 /// 8054484 /// 8054485	110841447	32696	NM_005434 /// BC003179 /// ENST00000272462 /// ENST00000427178 /// ENST00000424988	Homo sapiens mal, T-cell differentiation protein-like (MALL), mRNA. /// Homo sapiens mal, T-cell differentiation protein-like, mRNA (cDNA clone MGC:4419 IMAGE:2958058), complete cds. /// MAL-like protein gene:ENSG00000144063 /// 6 kDa protein gene:ENSG00000144063 /// 13 kDa protein gene:ENSG00000144063	NM_005434 // GO:0042632 // cholesterol homeostasis // non-traceable author statement /// ENST00000272462 // GO:0042632 // cholesterol homeostasis // non-traceable author statement /// BC003179 // GO:0042632 // cholesterol homeostasis // non-traceable author statement /// ENST00000424988 // GO:0042632 // cholesterol homeostasis // non-traceable author statement /// ENST00000427178 // GO:0042632 //…	NM_005434 // GO:0000139 // Golgi membrane // inferred from direct assay /// NM_005434 // GO:0005886 // plasma membrane // inferred from direct assay /// NM_005434 // GO:0016021 // integral to membrane // non-traceable author statement /// NM_005434 // GO:0016023 // cytoplasmic membrane-bounded vesicle // inferred from direct assay /// NM_005434 // GO:0030136 // clathrin-coated vesicle // inferred…	NM_005434 // GO:0005515 // protein binding // inferred from physical interaction /// ENST00000272462 // GO:0005515 // protein binding // inferred from physical interaction /// BC003179 // GO:0005515 // protein binding // inferred from physical interaction /// ENST00000424988 // GO:0005515 // protein binding // inferred from physical interaction /// ENST00000427178 // GO:0005515 // protein binding…
7920594	pygopus homolog 2 (Drosophila)	PYGO2	7.19945	0.414037	0.058176	6.9854	7.16674	6.91126	7.08279	6.88467	7.11172	7.5508	7.39676	7.42773	7.47657	7920594	pygopus homolog 2 (Drosophila)	PYGO2	1	7920595 /// 7920596 /// 7920597 /// 7920598 /// 7920599	154929502	5010	NM_138300 /// BC006132 /// ENST00000368457 /// ENST00000368456	Homo sapiens pygopus homolog 2 (Drosophila) (PYGO2), mRNA. /// Homo sapiens pygopus homolog 2 (Drosophila), mRNA (cDNA clone MGC:13050 IMAGE:3627860), complete cds. /// Pygopus homolog 2 gene:ENSG00000163348 /// Pygopus homolog 2 (Drosophila), isoform CRA_b gene:ENSG00000163348	NM_138300 // GO:0001701 // in utero embryonic development // inferred from electronic annotation /// NM_138300 // GO:0001822 // kidney development // inferred from electronic annotation /// NM_138300 // GO:0002088 // lens development in camera-type eye // inferred from electronic annotation /// NM_138300 // GO:0007420 // brain development // inferred from electronic annotation /// NM_138300 // GO…	NM_138300 // GO:0005634 // nucleus // inferred from electronic annotation /// ENST00000368457 // GO:0005634 // nucleus // inferred from electronic annotation /// BC006132 // GO:0005634 // nucleus // inferred from electronic annotation /// ENST00000368456 // GO:0005634 // nucleus // inferred from electronic annotation	NM_138300 // GO:0005515 // protein binding // inferred from physical interaction /// NM_138300 // GO:0008270 // zinc ion binding // inferred from electronic annotation /// NM_138300 // GO:0046872 // metal ion binding // inferred from electronic annotation /// ENST00000368457 // GO:0005515 // protein binding // inferred from physical interaction /// ENST00000368457 // GO:0008270 // zinc ion bindin…
8024898	fem-1 homolog a (C. elegans)	FEM1A	7.62481	0.413917	0.0525343	7.14677	7.43063	7.39271	7.43876	7.66618	7.75637	7.69678	7.91188	7.87814	7.92991	8024898	fem-1 homolog a (C. elegans)	FEM1A	19	8024899	4791728	3843	NM_018708 /// AY356352 /// ENST00000269856	Homo sapiens fem-1 homolog a (C. elegans) (FEM1A), mRNA. /// Homo sapiens prostaglandin E receptor 4-associated protein (EPRAP) mRNA, complete cds. /// Protein fem-1 homolog A gene:ENSG00000141965	NM_018708 // GO:0051438 // regulation of ubiquitin-protein ligase activity // inferred from sequence or structural similarity /// ENST00000269856 // GO:0019941 // modification-dependent protein catabolic process // inferred from electronic annotation /// ENST00000269856 // GO:0051438 // regulation of ubiquitin-protein ligase activity // inferred from sequence or structural similarity /// AY356352…	NM_018708 // GO:0005737 // cytoplasm // inferred from electronic annotation /// ENST00000269856 // GO:0005737 // cytoplasm // inferred from electronic annotation /// AY356352 // GO:0005737 // cytoplasm // inferred from electronic annotation	NM_018708 // GO:0004842 // ubiquitin-protein ligase activity // inferred from sequence or structural similarity /// ENST00000269856 // GO:0004842 // ubiquitin-protein ligase activity // inferred from sequence or structural similarity /// AY356352 // GO:0004842 // ubiquitin-protein ligase activity // inferred from sequence or structural similarity
8007701	elongation factor Tu GTP binding domain containing 2 /// HIG1 hypoxia inducible domain family, member 1B	EFTUD2 /// HIGD1B	8.16752	0.413529	0.388759	8.20234	7.37603	8.25111	7.46704	8.49098	8.10766	8.88447	8.38947	8.1715	8.33463	8007701	elongation factor Tu GTP binding domain containing 2 /// HIG1 hypoxia inducible domain family, member 1B	EFTUD2 /// HIGD1B	17	8007702 /// 8007703 /// 8007704 /// 8007705 /// 8007706	42925279	2565	NM_004247 /// NM_001142605 /// NM_016438 /// BC020667 /// ENST00000253410 /// ENST00000402521 /// ENST00000426333	Homo sapiens elongation factor Tu GTP binding domain containing 2 (EFTUD2), transcript variant 1, mRNA. /// Homo sapiens elongation factor Tu GTP binding domain containing 2 (EFTUD2), transcript variant 2, mRNA. /// Homo sapiens HIG1 hypoxia inducible domain family, member 1B (HIGD1B), mRNA. /// Homo sapiens HIG1 domain family, member 1B, mRNA (cDNA clone MGC:22352 IMAGE:4724613), complete cds. /…	NM_004247 // GO:0006397 // mRNA processing // inferred from electronic annotation /// NM_004247 // GO:0008380 // RNA splicing // not recorded /// NM_001142605 // GO:0006397 // mRNA processing // inferred from electronic annotation /// NM_001142605 // GO:0008380 // RNA splicing // not recorded /// ENST00000402521 // GO:0000398 // nuclear mRNA splicing, via spliceosome // not recorded /// ENST00000…	NM_016438 // GO:0016020 // membrane // inferred from electronic annotation /// NM_016438 // GO:0016021 // integral to membrane // inferred from electronic annotation /// NM_004247 // GO:0005634 // nucleus // inferred from electronic annotation /// NM_004247 // GO:0005681 // spliceosomal complex // inferred from electronic annotation /// NM_004247 // GO:0015030 // Cajal body // inferred from direc…	NM_004247 // GO:0000166 // nucleotide binding // inferred from electronic annotation /// NM_004247 // GO:0003924 // GTPase activity // inferred from electronic annotation /// NM_004247 // GO:0005515 // protein binding // inferred from physical interaction /// NM_004247 // GO:0005525 // GTP binding // inferred from electronic annotation /// NM_001142605 // GO:0000166 // nucleotide binding // infer…
8073068	apolipoprotein B mRNA editing enzyme, catalytic polypeptide-like 3C /// apolipoprotein B mRNA editing enzyme, catalytic polypeptide-like 3D	APOBEC3C /// APOBEC3D	7.41853	0.41335	0.324634	7.54252	7.22818	6.8551	7.0729	7.37128	7.12587	8.08139	7.90212	7.42061	7.58536	8073068	apolipoprotein B mRNA editing enzyme, catalytic polypeptide-like 3C /// apolipoprotein B mRNA editing enzyme, catalytic polypeptide-like 3D	APOBEC3C /// APOBEC3D	22	8073069 /// 8073070 /// 8073071	39410262	4581	NM_014508 /// BC011739 /// ENST00000396752 /// ENST00000396762 /// ENST00000361441 /// ENST00000428892	Homo sapiens apolipoprotein B mRNA editing enzyme, catalytic polypeptide-like 3C (APOBEC3C), mRNA. /// Homo sapiens apolipoprotein B mRNA editing enzyme, catalytic polypeptide-like 3C, mRNA (cDNA clone MGC:19485 IMAGE:4331363), complete cds. /// cdna:known chromosome:GRCh37:22:39378441:39414392:1 gene:ENSG00000179750 /// cdna:known chromosome:GRCh37:22:39410262:39414821:1 gene:ENSG00000179750 ///…	NM_014508 // GO:0044419 // interspecies interaction between organisms // inferred from electronic annotation /// BC011739 // GO:0044419 // interspecies interaction between organisms // inferred from electronic annotation	---	NM_014508 // GO:0005515 // protein binding // inferred from physical interaction /// NM_014508 // GO:0008270 // zinc ion binding // inferred from electronic annotation /// NM_014508 // GO:0016787 // hydrolase activity // inferred from electronic annotation /// NM_014508 // GO:0016814 // hydrolase activity, acting on carbon-nitrogen (but not peptide) bonds, in cyclic amidines // inferred from elec…
8087739	cytokine inducible SH2-containing protein	CISH	8.84596	0.41319	0.10507	8.31621	8.63214	8.85106	8.80616	8.71858	8.98932	8.47476	9.29473	9.20556	9.17108	8087739	cytokine inducible SH2-containing protein	CISH	3	8087740 /// 8087741 /// 8087742 /// 8087743 /// 8087744 /// 8087745	50643920	5283	NM_145071 /// NM_013324 /// AF035947 /// ENST00000443053 /// ENST00000348721	Homo sapiens cytokine inducible SH2-containing protein (CISH), transcript variant 2, mRNA. /// Homo sapiens cytokine inducible SH2-containing protein (CISH), transcript variant 1, mRNA. /// Homo sapiens cytokine-inducible inhibitor of signalling type 1b mRNA, complete cds. /// cytokine-inducible SH2-containing protein isoform 1 gene:ENSG00000114737 /// Isoform 1 of Cytokine-inducible SH2-containi…	NM_013324 // GO:0001558 // regulation of cell growth // non-traceable author statement /// NM_013324 // GO:0009968 // negative regulation of signal transduction // inferred from electronic annotation /// NM_145071 // GO:0001558 // regulation of cell growth // non-traceable author statement /// NM_145071 // GO:0009968 // negative regulation of signal transduction // inferred from electronic annota…	NM_013324 // GO:0005575 // cellular_component // no biological data available /// NM_145071 // GO:0005575 // cellular_component // no biological data available /// ENST00000443053 // GO:0005575 // cellular_component // no biological data available /// ENST00000443053 // GO:0005886 // plasma membrane // inferred from electronic annotation /// ENST00000348721 // GO:0005575 // cellular_component // …	NM_013324 // GO:0003674 // molecular_function // no biological data available /// NM_013324 // GO:0005515 // protein binding // inferred from electronic annotation /// NM_145071 // GO:0003674 // molecular_function // no biological data available /// NM_145071 // GO:0005515 // protein binding // inferred from electronic annotation /// ENST00000443053 // GO:0003674 // molecular_function // no biolo…
8007931	integrin, beta 3 (platelet glycoprotein IIIa, antigen CD61)	ITGB3	9.96834	0.41314	0.49047	8.96347	9.30803	10.3199	10.1551	9.99922	10.1189	9.83462	10.1797	10.2831	10.5214	8007931	integrin, beta 3 (platelet glycoprotein IIIa, antigen CD61)	ITGB3	17	8007932 /// 8007933 /// 8007934 /// 8007935 /// 8007936 /// 8007937 /// 8007938 /// 8007939 /// 8007940 /// 8007941 /// 8007942 /// 8007943 /// 8007944 /// 8007945 /// 8007946 /// 8007947 /// 8007948	45331208	69305	NM_000212 /// U95204 /// ENST00000262017 /// ENST00000435993	Homo sapiens integrin, beta 3 (platelet glycoprotein IIIa, antigen CD61) (ITGB3), mRNA. /// Homo sapiens platelet membrane glycoprotein IIIa beta subunit mRNA, complete cds. /// Isoform Beta-3A of Integrin beta-3 gene:ENSG00000056345 /// Isoform Beta-3B of Integrin beta-3 gene:ENSG00000056345	NM_000212 // GO:0007044 // cell-substrate junction assembly // inferred from electronic annotation /// NM_000212 // GO:0007155 // cell adhesion // inferred from electronic annotation /// NM_000212 // GO:0007160 // cell-matrix adhesion // inferred from electronic annotation /// NM_000212 // GO:0007229 // integrin-mediated signaling pathway // inferred from electronic annotation /// NM_000212 // GO…	NM_000212 // GO:0005886 // plasma membrane // not recorded /// NM_000212 // GO:0005887 // integral to plasma membrane // traceable author statement /// NM_000212 // GO:0008305 // integrin complex // inferred from direct assay /// NM_000212 // GO:0009897 // external side of plasma membrane // inferred from electronic annotation /// NM_000212 // GO:0031092 // platelet alpha granule membrane // not …	NM_000212 // GO:0004872 // receptor activity // inferred from electronic annotation /// NM_000212 // GO:0005178 // integrin binding // inferred from electronic annotation /// NM_000212 // GO:0005515 // protein binding // inferred from physical interaction /// NM_000212 // GO:0042802 // identical protein binding // inferred from physical interaction /// ENST00000262017 // GO:0004872 // receptor ac…
7920659	keratinocyte associated protein 2	KRTCAP2	9.0946	0.4124	0.133698	8.87072	9.07723	8.74546	8.85808	8.88767	8.98884	9.61729	9.51135	9.16669	9.22264	7920659	keratinocyte associated protein 2	KRTCAP2	1	7920660 /// 7920661 /// 7920662 /// 7920663	155141884	3929	NM_173852 /// AK024167 /// ENST00000295682	Homo sapiens keratinocyte associated protein 2 (KRTCAP2), mRNA. /// Homo sapiens cDNA FLJ14105 fis, clone MAMMA1001202, moderately similar to Keratinocytes-associated protein 2. /// Keratinocyte-associated protein 2 gene:ENSG00000163463	NM_173852 // GO:0008150 // biological_process // no biological data available /// ENST00000295682 // GO:0008150 // biological_process // no biological data available /// AK024167 // GO:0008150 // biological_process // no biological data available	NM_173852 // GO:0005575 // cellular_component // no biological data available /// NM_173852 // GO:0008250 // oligosaccharyltransferase complex // inferred from sequence or structural similarity /// NM_173852 // GO:0016020 // membrane // inferred from electronic annotation /// NM_173852 // GO:0016021 // integral to membrane // inferred from electronic annotation /// ENST00000295682 // GO:0005575 /…	NM_173852 // GO:0003674 // molecular_function // no biological data available /// ENST00000295682 // GO:0003674 // molecular_function // no biological data available /// AK024167 // GO:0003674 // molecular_function // no biological data available
7993622	inositol 1,4,5-triphosphate receptor interacting protein-like 2	ITPRIPL2	8.62406	0.41149	0.04827	8.32356	8.66506	8.45282	8.35805	8.37789	8.60837	8.93514	8.77439	8.96399	8.78132	7993622	inositol 1,4,5-triphosphate receptor interacting protein-like 2	ITPRIPL2	16	7993623	19125697	1751	NM_001034841 /// BC101749 /// ENST00000381440	Homo sapiens inositol 1,4,5-triphosphate receptor interacting protein-like 2 (ITPRIPL2), mRNA. /// Homo sapiens inositol 1,4,5-triphosphate receptor interacting protein-like 2, mRNA (cDNA clone MGC:126798 IMAGE:8069255), complete cds. /// Inositol 1,4,5-triphosphate receptor-interacting protein-like 2 gene:ENSG00000205730	---	NM_001034841 // GO:0016020 // membrane // inferred from electronic annotation /// NM_001034841 // GO:0016021 // integral to membrane // inferred from electronic annotation /// NR_028028 // GO:0016020 // membrane // inferred from electronic annotation /// NR_028028 // GO:0016021 // integral to membrane // inferred from electronic annotation /// ENST00000381440 // GO:0016020 // membrane // inferred…	---
7941583	RAB1B, member RAS oncogene family	RAB1B	10.6298	0.410776	0.0931953	10.3202	10.2969	10.4593	10.3885	10.6644	10.6013	11.0035	10.7705	11.0576	10.7354	7941583	RAB1B, member RAS oncogene family	RAB1B	11	7941584 /// 7941585 /// 7941586	66036056	8907	NM_030981 /// BC071169 /// ENST00000311481 /// ENST00000394080	Homo sapiens RAB1B, member RAS oncogene family (RAB1B), mRNA. /// Homo sapiens RAB1B, member RAS oncogene family, mRNA (cDNA clone MGC:87903 IMAGE:6026121), complete cds. /// Ras-related protein Rab-1B gene:ENSG00000174903 /// Ras-related protein Rab-1B gene:ENSG00000174903	NM_030981 // GO:0007264 // small GTPase mediated signal transduction // inferred from electronic annotation /// NM_030981 // GO:0015031 // protein transport // inferred from electronic annotation /// ENST00000311481 // GO:0007264 // small GTPase mediated signal transduction // inferred from electronic annotation /// ENST00000311481 // GO:0015031 // protein transport // inferred from electronic an…	NM_030981 // GO:0005737 // cytoplasm // inferred from electronic annotation /// NM_030981 // GO:0005794 // Golgi apparatus // inferred from direct assay /// NM_030981 // GO:0016020 // membrane // inferred from electronic annotation /// ENST00000311481 // GO:0005737 // cytoplasm // inferred from electronic annotation /// ENST00000311481 // GO:0005794 // Golgi apparatus // inferred from direct assa…	NM_030981 // GO:0000166 // nucleotide binding // inferred from electronic annotation /// NM_030981 // GO:0005515 // protein binding // inferred from physical interaction /// NM_030981 // GO:0005525 // GTP binding // inferred from electronic annotation /// ENST00000311481 // GO:0000166 // nucleotide binding // inferred from electronic annotation /// ENST00000311481 // GO:0005515 // protein binding…
8143499	transient receptor potential cation channel, subfamily V, member 6	TRPV6	10.4499	0.410164	0.529787	9.54116	9.82416	10.8589	10.5748	10.425	11.1072	9.96359	10.8105	10.6296	10.764	8143499	transient receptor potential cation channel, subfamily V, member 6	TRPV6	7	8143500 /// 8143501 /// 8143502 /// 8143503 /// 8143504 /// 8143505 /// 8143506 /// 8143507 /// 8143508 /// 8143509 /// 8143510 /// 8143511 /// 8143512 /// 8143513 /// 8143514 /// 8143515 /// 8143516 /// 8143517	142568958	14549	NM_018646 /// AF365927 /// ENST00000359396 /// ENST00000311470 /// ENST00000436401	Homo sapiens transient receptor potential cation channel, subfamily V, member 6 (TRPV6), mRNA. /// Homo sapiens calcium transport protein CaT1 mRNA, complete cds. /// Isoform 1 of Transient receptor potential cation channel subfamily V member 6 gene:ENSG00000165125 /// Isoform 2 of Transient receptor potential cation channel subfamily V member 6 gene:ENSG00000165125 /// cDNA FLJ90622 fis, clone P…	NM_018646 // GO:0006811 // ion transport // inferred from electronic annotation /// NM_018646 // GO:0006816 // calcium ion transport // non-traceable author statement /// NM_018646 // GO:0017158 // regulation of calcium ion-dependent exocytosis // non-traceable author statement /// NM_018646 // GO:0055085 // transmembrane transport // inferred from electronic annotation /// ENST00000359396 // GO:…	NM_018646 // GO:0005886 // plasma membrane // inferred from electronic annotation /// NM_018646 // GO:0005887 // integral to plasma membrane // traceable author statement /// ENST00000359396 // GO:0005886 // plasma membrane // inferred from electronic annotation /// ENST00000359396 // GO:0005887 // integral to plasma membrane // traceable author statement /// AF365927 // GO:0005886 // plasma memb…	NM_018646 // GO:0005216 // ion channel activity // inferred from electronic annotation /// NM_018646 // GO:0005262 // calcium channel activity // inferred from direct assay /// NM_018646 // GO:0005516 // calmodulin binding // inferred from direct assay /// ENST00000359396 // GO:0005216 // ion channel activity // inferred from electronic annotation /// ENST00000359396 // GO:0005262 // calcium chan…
7947815	acid phosphatase 2, lysosomal	ACP2	9.40196	0.409693	0.229638	8.90976	9.09373	9.21668	9.18986	9.70233	9.12216	9.78472	9.76813	9.41546	9.81682	7947815	acid phosphatase 2, lysosomal	ACP2	11	7947816 /// 7947817 /// 7947818 /// 7947819 /// 7947820 /// 7947821 /// 7947822 /// 7947823 /// 7947824 /// 7947825 /// 7947826 /// 7947827	47260853	9513	NM_001610 /// NM_001131064 /// BC093010 /// ENST00000256997 /// ENST00000444355	Homo sapiens acid phosphatase 2, lysosomal (ACP2), transcript variant 1, mRNA. /// Homo sapiens acid phosphatase 2, lysosomal (ACP2), transcript variant 2, mRNA. /// Homo sapiens acid phosphatase 2, lysosomal, mRNA (cDNA clone MGC:110865 IMAGE:30332133), complete cds. /// Lysosomal acid phosphatase gene:ENSG00000134575 /// acid phosphatase 2, lysosomal isoform 2 gene:ENSG00000134575	NM_001610 // GO:0001501 // skeletal system development // inferred from electronic annotation /// NM_001610 // GO:0007040 // lysosome organization // inferred from electronic annotation /// NM_001610 // GO:0010033 // response to organic substance // inferred from electronic annotation /// NM_001131064 // GO:0001501 // skeletal system development // inferred from electronic annotation /// NM_00113…	NM_001610 // GO:0005764 // lysosome // inferred from direct assay /// NM_001610 // GO:0005765 // lysosomal membrane // inferred from electronic annotation /// NM_001610 // GO:0016020 // membrane // inferred from electronic annotation /// NM_001610 // GO:0016021 // integral to membrane // inferred from electronic annotation /// NM_001610 // GO:0019717 // synaptosome // inferred from electronic ann…	NM_001610 // GO:0001784 // phosphotyrosine binding // inferred from electronic annotation /// NM_001610 // GO:0003993 // acid phosphatase activity // inferred from electronic annotation /// NM_001610 // GO:0004721 // phosphoprotein phosphatase activity // inferred from electronic annotation /// NM_001610 // GO:0016787 // hydrolase activity // inferred from electronic annotation /// NM_001131064 /…
7906133	polyamine-modulated factor 1	PMF1	9.26146	0.409477	0.0275919	9.04575	8.98003	9.04702	9.03873	9.33662	9.41668	9.45919	9.49415	9.1823	9.61412	7906133	polyamine-modulated factor 1	PMF1	1	7906134 /// 7906135 /// 7906136 /// 7906137 /// 7906138 /// 7906139	156182773	27060	NM_007221 /// AF141310 /// ENST00000368277 /// ENST00000368276 /// ENST00000320139 /// ENST00000368273 /// ENST00000368279	Homo sapiens polyamine-modulated factor 1 (PMF1), mRNA. /// Homo sapiens polyamine modulated factor-1 (PMF1) mRNA, complete cds. /// cdna:known chromosome:GRCh37:1:156182784:156209833:1 gene:ENSG00000160783 /// Isoform 5 of Polyamine-modulated factor 1 gene:ENSG00000160783 /// Isoform 3 of Polyamine-modulated factor 1 gene:ENSG00000160783 /// Isoform 2 of Polyamine-modulated factor 1 gene:ENSG000…	NM_007221 // GO:0006366 // transcription from RNA polymerase II promoter // traceable author statement /// NM_007221 // GO:0007049 // cell cycle // inferred from electronic annotation /// NM_007221 // GO:0007059 // chromosome segregation // inferred from mutant phenotype /// NM_007221 // GO:0007067 // mitosis // inferred from electronic annotation /// NM_007221 // GO:0045449 // regulation of tran…	NM_007221 // GO:0000444 // MIS12/MIND type complex // inferred from direct assay /// NM_007221 // GO:0005634 // nucleus // inferred from electronic annotation /// NM_007221 // GO:0005667 // transcription factor complex // traceable author statement /// AF141310 // GO:0000444 // MIS12/MIND type complex // inferred from direct assay /// AF141310 // GO:0005634 // nucleus // inferred from electronic …	NM_007221 // GO:0003713 // transcription coactivator activity // inferred from mutant phenotype /// NM_007221 // GO:0005515 // protein binding // inferred from physical interaction /// AF141310 // GO:0003713 // transcription coactivator activity // inferred from mutant phenotype /// AF141310 // GO:0005515 // protein binding // inferred from physical interaction /// ENST00000368273 // GO:0003713 /…
8176698	chromosome Y open reading frame 15A	CYorf15A	5.5263	0.409185	0.685797	6.08253	4.90754	4.92042	5.89747	4.80061	5.01496	5.72726	5.19097	6.35325	6.36804	8176698	chromosome Y open reading frame 15A	CYorf15A	Y	8176699 /// 8176700 /// 8176701 /// 8176702 /// 8176703 /// 8176704 /// 8176705 /// 8176706 /// 8176707 /// 8176708	21729236	23072	uc004fuc.1 /// uc004fud.1 /// NM_001005852 /// AK090535 /// AK127387 /// AK303404 /// BC110817 /// ENST00000407724 /// ENST00000447520 /// ENST00000445715 /// ENST00000447202 /// ENST00000251749	/// /// Homo sapiens chromosome Y open reading frame 15A (CYorf15A), mRNA. /// Homo sapiens cDNA FLJ33216 fis, clone ASTRO2000278. /// Homo sapiens cDNA FLJ45474 fis, clone BRSTN2017104. /// Homo sapiens cDNA FLJ50747 complete cds. /// Homo sapiens chromosome Y open reading frame 15A, mRNA (cDNA clone MGC:131732 IMAGE:6058816), complete cds. /// hypothetical protein LOC246126 gene:ENSG00000099749…	---	---	---
8024273	NADH dehydrogenase (ubiquinone) Fe-S protein 7, 20kDa (NADH-coenzyme Q reductase)	NDUFS7	7.99339	0.40901	0.0385192	7.78618	7.82839	7.75614	7.88498	7.73873	7.92938	8.3864	8.29244	8.18068	8.15056	8024273	NADH dehydrogenase (ubiquinone) Fe-S protein 7, 20kDa (NADH-coenzyme Q reductase)	NDUFS7	19	8024274 /// 8024275 /// 8024276 /// 8024277 /// 8024278 /// 8024279 /// 8024280 /// 8024281	1383883	11704	NM_024407 /// BC005954 /// ENST00000233627 /// ENST00000313408 /// ENST00000450862 /// ENST00000414651 /// ENST00000382445	Homo sapiens NADH dehydrogenase (ubiquinone) Fe-S protein 7, 20kDa (NADH-coenzyme Q reductase) (NDUFS7), nuclear gene encoding mitochondrial protein, mRNA. /// Homo sapiens NADH dehydrogenase (ubiquinone) Fe-S protein 7, 20kDa (NADH-coenzyme Q reductase), mRNA (cDNA clone MGC:14592 IMAGE:4276489), complete cds. /// NADH dehydrogenase [ubiquinone] iron-sulfur protein 7, mitochondrial gene:ENSG0000…	NM_024407 // GO:0006120 // mitochondrial electron transport, NADH to ubiquinone // non-traceable author statement /// NM_024407 // GO:0006810 // transport // inferred from electronic annotation /// NM_024407 // GO:0022900 // electron transport chain // inferred from electronic annotation /// NM_024407 // GO:0032981 // mitochondrial respiratory chain complex I assembly // inferred from mutant phen…	NM_024407 // GO:0005739 // mitochondrion // inferred from electronic annotation /// NM_024407 // GO:0005747 // mitochondrial respiratory chain complex I // inferred from mutant phenotype /// NM_024407 // GO:0005747 // mitochondrial respiratory chain complex I // non-traceable author statement /// NM_024407 // GO:0070469 // respiratory chain // inferred from electronic annotation /// ENST000002336…	NM_024407 // GO:0003954 // NADH dehydrogenase activity // inferred from mutant phenotype /// NM_024407 // GO:0005515 // protein binding // inferred from physical interaction /// NM_024407 // GO:0008137 // NADH dehydrogenase (ubiquinone) activity // non-traceable author statement /// NM_024407 // GO:0016655 // oxidoreductase activity, acting on NADH or NADPH, quinone or similar compound as accepto…
8148715	glycosylphosphatidylinositol anchor attachment protein 1 homolog (yeast)	GPAA1	9.17149	0.408569	0.100991	8.95059	9.10542	8.86765	8.80179	9.10711	9.15146	9.30501	9.35918	9.44759	9.61911	8148715	glycosylphosphatidylinositol anchor attachment protein 1 homolog (yeast)	GPAA1	8	8148716 /// 8148717 /// 8148718 /// 8148719 /// 8148720 /// 8148721 /// 8148722 /// 8148723 /// 8148724 /// 8148725 /// 8148726 /// 8148727	145137524	3595	NM_003801 /// AB002135 /// ENST00000355091 /// ENST00000361036	Homo sapiens glycosylphosphatidylinositol anchor attachment protein 1 homolog (yeast) (GPAA1), mRNA. /// Homo sapiens mRNA for glycosylphosphatidylinositol anchor attachment 1 (GPAA1), complete cds. /// Isoform 1 of Glycosylphosphatidylinositol anchor attachment 1 protein gene:ENSG00000197858 /// Isoform 2 of Glycosylphosphatidylinositol anchor attachment 1 protein gene:ENSG00000197858	NM_003801 // GO:0006461 // protein complex assembly // non-traceable author statement /// NM_003801 // GO:0006621 // protein retention in ER lumen // non-traceable author statement /// NM_003801 // GO:0016255 // attachment of GPI anchor to protein // not recorded /// NM_003801 // GO:0016255 // attachment of GPI anchor to protein // non-traceable author statement /// NM_003801 // GO:0016255 // att…	NM_003801 // GO:0005783 // endoplasmic reticulum // inferred from electronic annotation /// NM_003801 // GO:0005789 // endoplasmic reticulum membrane // inferred from electronic annotation /// NM_003801 // GO:0016020 // membrane // inferred from electronic annotation /// NM_003801 // GO:0016021 // integral to membrane // inferred from electronic annotation /// NM_003801 // GO:0042765 // GPI-ancho…	NM_003801 // GO:0003923 // GPI-anchor transamidase activity // non-traceable author statement /// NM_003801 // GO:0005515 // protein binding // inferred from physical interaction /// NM_003801 // GO:0015631 // tubulin binding // non-traceable author statement /// NM_003801 // GO:0034235 // GPI anchor binding // inferred from mutant phenotype /// ENST00000355091 // GO:0003923 // GPI-anchor transam…
7994576	RUN domain containing 2A /// RUN domain containing 2B /// RUN domain containing 2C	RUNDC2A /// RUNDC2B /// RUNDC2C	7.66433	0.407939	0.239159	7.68685	7.54352	7.30672	7.16202	7.73976	7.91465	8.19864	7.9545	7.24253	7.89408	7994576	RUN domain containing 2A /// RUN domain containing 2B /// RUN domain containing 2C	RUNDC2A /// RUNDC2B /// RUNDC2C	16	7994577 /// 7994578 /// 7994579 /// 7994580 /// 7994581	29362067	19511	NM_032167 /// NM_001012391 /// NR_002939 /// BC041583 /// BX648280 /// ENST00000268271 /// ENST00000324089 /// ENST00000413281 /// ENST00000398878 /// ENST00000356328	Homo sapiens RUN domain containing 2A (RUNDC2A), mRNA. /// Homo sapiens RUN domain containing 2B (RUNDC2B), mRNA. /// Homo sapiens RUN domain containing 2C (RUNDC2C), non-coding RNA. /// Homo sapiens RUN domain containing 2B, mRNA (cDNA clone MGC:52410 IMAGE:4765274), complete cds. /// Homo sapiens mRNA; cDNA DKFZp686E09125 (from clone DKFZp686E09125). /// RUN domain-containing protein 2A gene:EN…	---	---	---
7900658	tyrosine kinase with immunoglobulin-like and EGF-like domains 1	TIE1	8.45528	0.407849	0.0922606	8.33728	8.2249	8.13491	8.05432	8.42735	8.54141	9.07949	8.75715	8.63221	8.36375	7900658	tyrosine kinase with immunoglobulin-like and EGF-like domains 1	TIE1	1	7900659 /// 7900660 /// 7900661 /// 7900662 /// 7900663 /// 7900664 /// 7900665 /// 7900666 /// 7900667 /// 7900668 /// 7900669 /// 7900670 /// 7900671 /// 7900672 /// 7900673 /// 7900674 /// 7900675 /// 7900676 /// 7900677 /// 7900678 /// 7900679 /// 7900680 /// 7900681 /// 7900682	43766664	22115	NM_005424 /// BC038239 /// ENST00000372476 /// ENST00000433781 /// ENST00000372475	Homo sapiens tyrosine kinase with immunoglobulin-like and EGF-like domains 1 (TIE1), mRNA. /// Homo sapiens tyrosine kinase with immunoglobulin-like and EGF-like domains 1, mRNA (cDNA clone MGC:46155 IMAGE:5767075), complete cds. /// Tyrosine-protein kinase receptor Tie-1 gene:ENSG00000066056 /// cDNA FLJ51684, moderately similar to Tyrosine-protein kinase receptor Tie-1 gene:ENSG00000066056 /// …	NM_005424 // GO:0006468 // protein amino acid phosphorylation // inferred from electronic annotation /// NM_005424 // GO:0007165 // signal transduction // traceable author statement /// NM_005424 // GO:0007169 // transmembrane receptor protein tyrosine kinase signaling pathway // inferred from electronic annotation /// NM_005424 // GO:0007498 // mesoderm development // traceable author statement …	NM_005424 // GO:0005887 // integral to plasma membrane // traceable author statement /// NM_005424 // GO:0016020 // membrane // inferred from electronic annotation /// ENST00000372476 // GO:0005887 // integral to plasma membrane // traceable author statement /// ENST00000372476 // GO:0016020 // membrane // inferred from electronic annotation /// BC038239 // GO:0005887 // integral to plasma membra…	NM_005424 // GO:0000166 // nucleotide binding // inferred from electronic annotation /// NM_005424 // GO:0004714 // transmembrane receptor protein tyrosine kinase activity // inferred from electronic annotation /// NM_005424 // GO:0004872 // receptor activity // inferred from electronic annotation /// NM_005424 // GO:0005515 // protein binding // inferred from physical interaction /// NM_005424 /…
8032392	MAP kinase interacting serine/threonine kinase 2	MKNK2	9.33668	0.407662	0.151762	8.98566	9.2372	8.99267	9.24961	9.21522	9.19823	9.79016	9.39212	9.85695	9.44894	8032392	MAP kinase interacting serine/threonine kinase 2	MKNK2	19	8032393 /// 8032394 /// 8032395 /// 8032396 /// 8032397 /// 8032398 /// 8032399 /// 8032400 /// 8032401 /// 8032402 /// 8032403 /// 8032404 /// 8032405 /// 8032406 /// 8032407 /// 8032408 /// 8032409	2037470	13763	NM_017572 /// NM_199054 /// BC073140 /// ENST00000250896 /// ENST00000309340	Homo sapiens MAP kinase interacting serine/threonine kinase 2 (MKNK2), transcript variant 1, mRNA. /// Homo sapiens MAP kinase interacting serine/threonine kinase 2 (MKNK2), transcript variant 2, mRNA. /// Homo sapiens MAP kinase interacting serine/threonine kinase 2, mRNA (cDNA clone MGC:90284 IMAGE:6527053), complete cds. /// Isoform 1 of MAP kinase-interacting serine/threonine-protein kinase 2…	NM_199054 // GO:0006417 // regulation of translation // inferred from electronic annotation /// NM_199054 // GO:0006468 // protein amino acid phosphorylation // inferred from direct assay /// NM_199054 // GO:0006950 // response to stress // inferred from electronic annotation /// NM_199054 // GO:0007166 // cell surface receptor linked signaling pathway // traceable author statement /// NM_199054 …	---	NM_199054 // GO:0000166 // nucleotide binding // inferred from electronic annotation /// NM_199054 // GO:0004674 // protein serine/threonine kinase activity // inferred from direct assay /// NM_199054 // GO:0005515 // protein binding // inferred from electronic annotation /// NM_199054 // GO:0005524 // ATP binding // inferred from direct assay /// NM_199054 // GO:0016740 // transferase activity /…
8016847	tripartite motif-containing 25	TRIM25	10.6853	0.406933	0.363958	9.86279	10.3432	10.8466	10.8684	10.4299	10.5472	11.2615	10.738	10.8959	11.0596	8016847	tripartite motif-containing 25	TRIM25	17	8016848 /// 8016849 /// 8016850 /// 8016851 /// 8016852 /// 8016853 /// 8016854 /// 8016855 /// 8016856 /// 8016857	54965270	26139	NM_005082 /// BC042541 /// ENST00000316881	Homo sapiens tripartite motif-containing 25 (TRIM25), mRNA. /// Homo sapiens tripartite motif-containing 25, mRNA (cDNA clone MGC:17069 IMAGE:4338818), complete cds. /// Tripartite motif-containing protein 25 gene:ENSG00000121060	NM_005082 // GO:0009615 // response to virus // inferred from electronic annotation /// NM_005082 // GO:0044419 // interspecies interaction between organisms // inferred from electronic annotation /// NM_005082 // GO:0045087 // innate immune response // inferred from electronic annotation /// BC042541 // GO:0009615 // response to virus // inferred from electronic annotation /// BC042541 // GO:004…	NM_005082 // GO:0005634 // nucleus // inferred from direct assay /// NM_005082 // GO:0005730 // nucleolus // inferred from direct assay /// NM_005082 // GO:0005737 // cytoplasm // inferred from direct assay /// NM_005082 // GO:0005925 // focal adhesion // inferred from direct assay /// NM_005082 // GO:0030054 // cell junction // inferred from direct assay /// ENST00000316881 // GO:0005634 // nucl…	NM_005082 // GO:0003700 // transcription factor activity // traceable author statement /// NM_005082 // GO:0004842 // ubiquitin-protein ligase activity // inferred from electronic annotation /// NM_005082 // GO:0005515 // protein binding // inferred from electronic annotation /// NM_005082 // GO:0008270 // zinc ion binding // inferred from electronic annotation /// NM_005082 // GO:0016874 // liga…
7912102	kelch-like 21 (Drosophila)	KLHL21	7.09446	0.406772	0.276842	6.93867	6.83041	6.62332	7.1893	6.91563	6.8015	7.72625	7.557	7.22761	7.13493	7912102	kelch-like 21 (Drosophila)	KLHL21	1	7912103 /// 7912104 /// 7912105 /// 7912106 /// 7912107 /// 7912108 /// 7912109 /// 7912110 /// 7912111	6650784	12960	NM_014851 /// AB007938 /// ENST00000377658 /// ENST00000377663	Homo sapiens kelch-like 21 (Drosophila) (KLHL21), mRNA. /// Homo sapiens mRNA for KIAA0469 protein, partial cds. /// Isoform 1 of Kelch-like protein 21 gene:ENSG00000162413 /// Isoform 2 of Kelch-like protein 21 gene:ENSG00000162413	ENST00000377658 // GO:0019941 // modification-dependent protein catabolic process // inferred from electronic annotation /// ENST00000377663 // GO:0019941 // modification-dependent protein catabolic process // inferred from electronic annotation	---	NM_014851 // GO:0005515 // protein binding // inferred from electronic annotation /// ENST00000377658 // GO:0005515 // protein binding // inferred from electronic annotation /// AB007938 // GO:0005515 // protein binding // inferred from electronic annotation /// ENST00000377663 // GO:0005515 // protein binding // inferred from electronic annotation
7959085	---	---	4.25858	0.406723	0.108002	3.70098	3.94495	3.99267	4.6726	4.03001	4.30208	5.06969	3.98711	4.37242	4.51331	7959085	---	---	12	7959086	119267487	111	ENST00000362939	ncrna:rRNA chromosome:GRCh37:12:119267491:119267601:1 gene:ENSG00000199809	---	---	---
8115166	---	---	5.15225	0.406109	0.101121	4.80827	4.90517	4.7732	5.14027	5.11907	5.37465	5.14072	5.39738	5.4127	5.45107	8115166	---	---	5	8115167	149923163	85	ENST00000459561	ncrna:snoRNA chromosome:GRCh37:5:149923152:149923252:-1 gene:ENSG00000239191	---	---	---
8030067	sulfotransferase family, cytosolic, 2B, member 1	SULT2B1	7.74756	0.406071	0.170862	7.23219	7.43281	7.76594	7.83403	7.48653	7.58047	7.9834	8.15305	8.04441	7.96274	8030067	sulfotransferase family, cytosolic, 2B, member 1	SULT2B1	19	8030068 /// 8030069 /// 8030070 /// 8030071 /// 8030072 /// 8030073 /// 8030074 /// 8030075	49055429	47255	NM_004605 /// NM_177973 /// U92314 /// ENST00000201586 /// ENST00000323090	Homo sapiens sulfotransferase family, cytosolic, 2B, member 1 (SULT2B1), transcript variant 1, mRNA. /// Homo sapiens sulfotransferase family, cytosolic, 2B, member 1 (SULT2B1), transcript variant 2, mRNA. /// Homo sapiens hydroxysteroid sulfotransferase SULT2B1a (HSST2) mRNA, complete cds. /// Isoform 1 of Sulfotransferase family cytosolic 2B member 1 gene:ENSG00000088002 /// Isoform 2 of Sulfot…	NM_004605 // GO:0008202 // steroid metabolic process // inferred from direct assay /// NM_177973 // GO:0008202 // steroid metabolic process // inferred from direct assay /// ENST00000201586 // GO:0006629 // lipid metabolic process // inferred from electronic annotation /// ENST00000201586 // GO:0008202 // steroid metabolic process // inferred from direct assay /// ENST00000323090 // GO:0006629 //…	NM_004605 // GO:0005737 // cytoplasm // inferred from electronic annotation /// NM_004605 // GO:0005829 // cytosol // not recorded /// NM_177973 // GO:0005737 // cytoplasm // inferred from electronic annotation /// NM_177973 // GO:0005829 // cytosol // not recorded /// ENST00000201586 // GO:0005737 // cytoplasm // traceable author statement /// ENST00000201586 // GO:0005829 // cytosol // not reco…	NM_004605 // GO:0004027 // alcohol sulfotransferase activity // inferred from electronic annotation /// NM_004605 // GO:0005515 // protein binding // inferred from physical interaction /// NM_004605 // GO:0016740 // transferase activity // inferred from electronic annotation /// NM_004605 // GO:0050294 // steroid sulfotransferase activity // inferred from direct assay /// NM_177973 // GO:0004027 …
8172296	NADH dehydrogenase (ubiquinone) 1 beta subcomplex, 11, 17.3kDa	NDUFB11	9.54403	0.406066	0.0419662	9.27769	9.40517	9.2561	9.34672	9.49241	9.49809	9.76198	9.87281	9.78428	9.7451	8172296	NADH dehydrogenase (ubiquinone) 1 beta subcomplex, 11, 17.3kDa	NDUFB11	X	8172297 /// 8172298 /// 8172299 /// 8172300 /// 8172301 /// 8172302 /// 8172303 /// 8172304	47001615	3288	NM_001135998 /// NR_024235 /// NM_019056 /// NR_024234 /// AF251063 /// ENST00000377811 /// ENST00000447793 /// ENST00000276062	Homo sapiens NADH dehydrogenase (ubiquinone) 1 beta subcomplex, 11, 17.3kDa (NDUFB11), transcript variant 2, mRNA. /// Homo sapiens NADH dehydrogenase (ubiquinone) 1 beta subcomplex, 11, 17.3kDa (NDUFB11), transcript variant 4, transcribed RNA. /// Homo sapiens NADH dehydrogenase (ubiquinone) 1 beta subcomplex, 11, 17.3kDa (NDUFB11), transcript variant 1, mRNA. /// Homo sapiens NADH dehydrogenase…	NR_024234 // GO:0006810 // transport // inferred from electronic annotation /// NR_024234 // GO:0022900 // electron transport chain // inferred from electronic annotation /// NM_019056 // GO:0006810 // transport // inferred from electronic annotation /// NM_019056 // GO:0022900 // electron transport chain // inferred from electronic annotation /// NR_024235 // GO:0006810 // transport // inferred …	NR_024234 // GO:0005739 // mitochondrion // inferred from electronic annotation /// NR_024234 // GO:0005743 // mitochondrial inner membrane // inferred from electronic annotation /// NR_024234 // GO:0016020 // membrane // inferred from electronic annotation /// NR_024234 // GO:0016021 // integral to membrane // inferred from electronic annotation /// NR_024234 // GO:0070469 // respiratory chain /…	---
8029006	AXL receptor tyrosine kinase	AXL	8.96145	0.405729	0.548583	9.10307	8.96724	8.31844	8.42826	8.90742	8.44532	10.0588	9.7488	8.90177	8.73545	8029006	AXL receptor tyrosine kinase	AXL	19	8029007 /// 8029008 /// 8029009 /// 8029010 /// 8029011 /// 8029012 /// 8029013 /// 8029014 /// 8029015 /// 8029016 /// 8029017 /// 8029018 /// 8029019 /// 8029020 /// 8029021 /// 8029022 /// 8029023 /// 8029024 /// 8029025 /// 8029026 /// 8029027 /// 8029028	41724823	42926	NM_021913 /// NM_001699 /// M76125 /// ENST00000301178 /// ENST00000359092	Homo sapiens AXL receptor tyrosine kinase (AXL), transcript variant 1, mRNA. /// Homo sapiens AXL receptor tyrosine kinase (AXL), transcript variant 2, mRNA. /// Human tyrosine kinase receptor (axl) mRNA, complete cds. /// Isoform Long of Tyrosine-protein kinase receptor UFO gene:ENSG00000167601 /// Isoform Short of Tyrosine-protein kinase receptor UFO gene:ENSG00000167601	NM_021913 // GO:0006468 // protein amino acid phosphorylation // inferred from electronic annotation /// NM_021913 // GO:0007165 // signal transduction // traceable author statement /// NM_021913 // GO:0007169 // transmembrane receptor protein tyrosine kinase signaling pathway // inferred from electronic annotation /// NM_021913 // GO:0031100 // organ regeneration // inferred from electronic anno…	NM_021913 // GO:0005887 // integral to plasma membrane // inferred from electronic annotation /// NM_021913 // GO:0016020 // membrane // inferred from electronic annotation /// NM_001699 // GO:0005887 // integral to plasma membrane // inferred from electronic annotation /// NM_001699 // GO:0016020 // membrane // inferred from electronic annotation /// ENST00000301178 // GO:0005887 // integral to …	NM_021913 // GO:0000166 // nucleotide binding // inferred from electronic annotation /// NM_021913 // GO:0004714 // transmembrane receptor protein tyrosine kinase activity // inferred from electronic annotation /// NM_021913 // GO:0004872 // receptor activity // inferred from electronic annotation /// NM_021913 // GO:0005515 // protein binding // inferred from electronic annotation /// NM_021913 …
8006592	---	---	8.87531	0.40472	0.273692	8.2313	8.47889	8.67421	8.8459	9.25148	8.57988	9.292	8.93343	9.11706	9.34899	8006592	---	---	17	8006593	34216486	322	ENST00000411323	ncrna:misc_RNA chromosome:GRCh37:17:34216511:34216808:1 gene:ENSG00000223255	---	---	---
8017619	---	---	6.20093	0.403991	0.597753	6.58633	5.93936	5.40547	5.35083	6.7127	6.51637	6.68433	6.45216	5.73373	6.62805	8017619	---	---	---	8017620	---	---	---	---	---	---	---
8034920	ilvB (bacterial acetolactate synthase)-like	ILVBL	8.79454	0.403708	0.101121	8.2783	8.50641	8.55852	8.94701	8.7125	8.91007	8.53279	9.02464	9.05386	9.42135	8034920	ilvB (bacterial acetolactate synthase)-like	ILVBL	19	8034921 /// 8034922 /// 8034923 /// 8034924 /// 8034925 /// 8034926 /// 8034927 /// 8034928 /// 8034929 /// 8034930 /// 8034931 /// 8034932 /// 8034933 /// 8034934 /// 8034935 /// 8034936 /// 8034937 /// 8034938 /// 8034939	15225785	10792	NM_006844 /// BC011722 /// ENST00000263383 /// ENST00000269733	Homo sapiens ilvB (bacterial acetolactate synthase)-like (ILVBL), mRNA. /// Homo sapiens ilvB (bacterial acetolactate synthase)-like, mRNA (cDNA clone MGC:19535 IMAGE:4300207), complete cds. /// Isoform 1 of Acetolactate synthase-like protein gene:ENSG00000105135 /// Isoform 2 of Acetolactate synthase-like protein gene:ENSG00000105135	NM_006844 // GO:0008150 // biological_process // no biological data available /// ENST00000263383 // GO:0008150 // biological_process // no biological data available /// BC011722 // GO:0008150 // biological_process // no biological data available /// ENST00000269733 // GO:0008150 // biological_process // no biological data available	NM_006844 // GO:0005575 // cellular_component // no biological data available /// NM_006844 // GO:0016020 // membrane // inferred from electronic annotation /// NM_006844 // GO:0016021 // integral to membrane // inferred from electronic annotation /// ENST00000263383 // GO:0005575 // cellular_component // no biological data available /// ENST00000263383 // GO:0016020 // membrane // inferred from …	NM_006844 // GO:0000287 // magnesium ion binding // inferred from electronic annotation /// NM_006844 // GO:0003674 // molecular_function // no biological data available /// NM_006844 // GO:0016740 // transferase activity // inferred from electronic annotation /// NM_006844 // GO:0030976 // thiamin pyrophosphate binding // inferred from electronic annotation /// ENST00000263383 // GO:0000287 // m…
8063000	WAP four-disulfide core domain 2	WFDC2	7.06113	0.403195	0.203139	6.83357	6.68774	6.86067	7.26446	6.68486	7.0786	7.49868	7.507	7.17677	7.01893	8063000	WAP four-disulfide core domain 2	WFDC2	20	8063001 /// 8063002 /// 8063003 /// 8063004 /// 8063005 /// 8063006 /// 8063007 /// 8063008 /// 8063009 /// 8063010	44098346	11826	uc002xoo.1 /// uc002xop.1 /// uc002xoq.1 /// uc002xor.1 /// NM_006103 /// AF330259 /// AF330260 /// AF330261 /// AF330262 /// AK290288 /// AY212888 /// BC039816 /// BC046106 /// CR456977 /// GENSCAN00000026391 /// ENST00000372676 /// ENST00000339946 /// ENST00000217425 /// ENST00000428979 /// ENST00000447118 /// ENST00000342873	/// /// /// /// Homo sapiens WAP four-disulfide core domain 2 (WFDC2), mRNA. /// Homo sapiens WAP domain containing protein HE4-V1 (WFDC2) mRNA, complete cds, alternatively spliced. /// Homo sapiens WAP domain containing protein HE4-V2 (WFDC2) mRNA, complete cds, alternatively spliced. /// Homo sapiens WAP domain containing protein HE4-V3 (WFDC2) mRNA, complete cds, alternatively spliced. /// Hom…	NM_006103 // GO:0006508 // proteolysis // traceable author statement /// NM_006103 // GO:0007283 // spermatogenesis // traceable author statement /// ENST00000372676 // GO:0006508 // proteolysis // traceable author statement /// ENST00000372676 // GO:0007283 // spermatogenesis // traceable author statement /// AF330259 // GO:0006508 // proteolysis // traceable author statement /// AF330259 // GO:…	NM_006103 // GO:0005576 // extracellular region // inferred from electronic annotation /// NM_006103 // GO:0005615 // extracellular space // traceable author statement /// ENST00000372676 // GO:0005576 // extracellular region // inferred from electronic annotation /// ENST00000372676 // GO:0005615 // extracellular space // traceable author statement /// AF330259 // GO:0005576 // extracellular reg…	NM_006103 // GO:0004866 // endopeptidase inhibitor activity // traceable author statement /// NM_006103 // GO:0004867 // serine-type endopeptidase inhibitor activity // inferred from electronic annotation /// ENST00000372676 // GO:0004867 // serine-type endopeptidase inhibitor activity // inferred from electronic annotation /// AF330259 // GO:0004866 // endopeptidase inhibitor activity // traceab…
8007312	tubulin, gamma 2	TUBG2	8.29785	0.402618	0.11245	7.92715	7.88416	8.04179	8.16525	8.75029	8.59404	8.53931	8.56209	8.11859	8.39581	8007312	tubulin, gamma 2	TUBG2	17	8007313 /// 8007314 /// 8007315 /// 8007316 /// 8007317 /// 8007318 /// 8007319 /// 8007320 /// 8007321 /// 8007322	40811298	7726	NM_016437 /// BC108739 /// ENST00000251412	Homo sapiens tubulin, gamma 2 (TUBG2), mRNA. /// Homo sapiens tubulin, gamma 2, mRNA (cDNA clone MGC:131994 IMAGE:5242733), complete cds. /// Tubulin gamma-2 chain gene:ENSG00000037042	NM_016437 // GO:0007017 // microtubule-based process // inferred from electronic annotation /// NM_016437 // GO:0051258 // protein polymerization // inferred from electronic annotation /// ENST00000251412 // GO:0007017 // microtubule-based process // inferred from electronic annotation /// ENST00000251412 // GO:0051258 // protein polymerization // inferred from electronic annotation /// BC108739 …	NM_016437 // GO:0000242 // pericentriolar material // inferred from electronic annotation /// NM_016437 // GO:0005829 // cytosol // not recorded /// NM_016437 // GO:0005876 // spindle microtubule // inferred from electronic annotation /// NM_016437 // GO:0005881 // cytoplasmic microtubule // inferred from electronic annotation /// NM_016437 // GO:0015630 // microtubule cytoskeleton // traceable a…	NM_016437 // GO:0000166 // nucleotide binding // inferred from electronic annotation /// NM_016437 // GO:0003924 // GTPase activity // inferred from electronic annotation /// NM_016437 // GO:0005198 // structural molecule activity // traceable author statement /// NM_016437 // GO:0005525 // GTP binding // inferred from electronic annotation /// ENST00000251412 // GO:0000166 // nucleotide binding …
7945660	family with sequence similarity 99, member A	FAM99A	6.08669	0.402569	0.271805	5.84323	5.72276	5.72276	5.95557	6.18272	6.00296	6.03468	6.62185	6.56971	6.21068	7945660	family with sequence similarity 99, member A	FAM99A	11	7945661 /// 7945662	1705132	1278	NR_026643 /// AK124823	Homo sapiens family with sequence similarity 99, member A (FAM99A), non-coding RNA. /// Homo sapiens cDNA FLJ42833 fis, clone BRCAN2018935.	---	---	---
8002029	zinc finger, DHHC-type containing 1	ZDHHC1	7.87016	0.402325	0.1381	7.37539	7.59459	7.8194	7.52144	8.13706	7.90408	8.33012	8.07541	7.99	7.95405	8002029	zinc finger, DHHC-type containing 1	ZDHHC1	16	8002030 /// 8002031 /// 8002032 /// 8002033 /// 8002034 /// 8002035 /// 8002036 /// 8002037 /// 8002038 /// 8002039 /// 8002040	67428328	22049	NM_013304 /// BC021908 /// ENST00000348579	Homo sapiens zinc finger, DHHC-type containing 1 (ZDHHC1), mRNA. /// Homo sapiens zinc finger, DHHC-type containing 1, mRNA (cDNA clone MGC:13113 IMAGE:4053374), complete cds. /// Probable palmitoyltransferase ZDHHC1 gene:ENSG00000159714	NM_013304 // GO:0008150 // biological_process // no biological data available /// NM_013304 // GO:0018345 // protein palmitoylation // inferred from electronic annotation /// ENST00000348579 // GO:0008150 // biological_process // no biological data available /// ENST00000348579 // GO:0018345 // protein palmitoylation // inferred from electronic annotation /// BC021908 // GO:0008150 // biological_…	NM_013304 // GO:0005575 // cellular_component // no biological data available /// NM_013304 // GO:0016020 // membrane // inferred from electronic annotation /// NM_013304 // GO:0016021 // integral to membrane // inferred from electronic annotation /// ENST00000348579 // GO:0005575 // cellular_component // no biological data available /// ENST00000348579 // GO:0016020 // membrane // inferred from …	NM_013304 // GO:0003677 // DNA binding // non-traceable author statement /// NM_013304 // GO:0008270 // zinc ion binding // inferred from electronic annotation /// NM_013304 // GO:0016409 // palmitoyltransferase activity // inferred from electronic annotation /// NM_013304 // GO:0016740 // transferase activity // inferred from electronic annotation /// NM_013304 // GO:0046872 // metal ion binding…
8095303	latrophilin 3	LPHN3	8.05873	0.402157	0.508115	6.99666	8.23431	7.95407	7.73563	8.43921	8.65908	7.2556	7.98134	8.6179	8.71353	8095303	latrophilin 3	LPHN3	4	8095304 /// 8095305 /// 8095306 /// 8095307 /// 8095308 /// 8095309 /// 8095310 /// 8095311 /// 8095312 /// 8095313 /// 8095314 /// 8095315 /// 8095316 /// 8095317 /// 8095318 /// 8095319 /// 8095320 /// 8095321 /// 8095322 /// 8095323 /// 8095324 /// 8095325 /// 8095326 /// 8095327 /// 8095328 /// 8095329 /// 8095330	62067375	870793	NM_015236 /// AK294689 /// ENST00000280009 /// ENST00000295349	Homo sapiens latrophilin 3 (LPHN3), mRNA. /// Homo sapiens cDNA FLJ56958 complete cds, highly similar to Homo sapiens latrophilin 3 (LPHN3), mRNA. /// latrophilin 3 precursor gene:ENSG00000150471 /// Isoform 1 of Latrophilin-3 gene:ENSG00000150471	NM_015236 // GO:0007165 // signal transduction // inferred from electronic annotation /// NM_015236 // GO:0007186 // G-protein coupled receptor protein signaling pathway // non-traceable author statement /// NM_015236 // GO:0007218 // neuropeptide signaling pathway // inferred from electronic annotation /// ENST00000280009 // GO:0007218 // neuropeptide signaling pathway // inferred from electroni…	NM_015236 // GO:0005886 // plasma membrane // inferred from electronic annotation /// NM_015236 // GO:0016021 // integral to membrane // non-traceable author statement /// ENST00000280009 // GO:0005886 // plasma membrane // inferred from electronic annotation /// ENST00000280009 // GO:0016021 // integral to membrane // non-traceable author statement /// ENST00000280009 // GO:0016021 // integral t…	NM_015236 // GO:0004930 // G-protein coupled receptor activity // non-traceable author statement /// NM_015236 // GO:0005529 // sugar binding // inferred from electronic annotation /// ENST00000280009 // GO:0004930 // G-protein coupled receptor activity // non-traceable author statement /// ENST00000280009 // GO:0004930 // G-protein coupled receptor activity // traceable author statement /// ENST…
8087473	inositol hexakisphosphate kinase 1	IP6K1	7.99782	0.401754	0.0277262	7.73704	7.82436	7.67477	7.76867	8.05626	8.07667	8.20158	8.30513	8.15891	8.17484	8087473	inositol hexakisphosphate kinase 1	IP6K1	3	8087474 /// 8087475 /// 8087476 /// 8087477 /// 8087478 /// 8087479 /// 8087480	49761728	62245	NM_153273 /// NM_001006115 /// BC012944 /// ENST00000321599 /// ENST00000448476 /// ENST00000395238	Homo sapiens inositol hexakisphosphate kinase 1 (IP6K1), transcript variant 1, mRNA. /// Homo sapiens inositol hexakisphosphate kinase 1 (IP6K1), transcript variant 2, mRNA. /// Homo sapiens inositol hexakisphosphate kinase 1, mRNA (cDNA clone MGC:9925 IMAGE:3872311), complete cds. /// Inositol hexakisphosphate kinase 1 gene:ENSG00000176095 /// inositol hexakisphosphate kinase 1 isoform 2 gene:EN…	NM_153273 // GO:0046854 // phosphoinositide phosphorylation // inferred from direct assay /// NM_001006115 // GO:0046854 // phosphoinositide phosphorylation // inferred from direct assay /// ENST00000321599 // GO:0046854 // phosphoinositide phosphorylation // inferred from direct assay /// ENST00000448476 // GO:0046854 // phosphoinositide phosphorylation // inferred from direct assay /// ENST0000…	NM_153273 // GO:0005634 // nucleus // inferred from electronic annotation /// NM_153273 // GO:0005737 // cytoplasm // inferred from electronic annotation /// NM_001006115 // GO:0005634 // nucleus // inferred from electronic annotation /// NM_001006115 // GO:0005737 // cytoplasm // inferred from electronic annotation /// ENST00000321599 // GO:0005634 // nucleus // inferred from electronic annotati…	NM_153273 // GO:0000166 // nucleotide binding // inferred from electronic annotation /// NM_153273 // GO:0004428 // inositol or phosphatidylinositol kinase activity // inferred from direct assay /// NM_153273 // GO:0005515 // protein binding // inferred from electronic annotation /// NM_153273 // GO:0005524 // ATP binding // inferred from electronic annotation /// NM_153273 // GO:0008440 // inosi…
8124846	---	---	4.13218	0.401371	0.45573	4.14692	3.50908	3.53824	3.69435	5.05703	4.19005	4.35194	4.23314	3.8759	4.72519	8124846	---	---	6	8124847	30704081	110	ENST00000365118	ncrna:misc_RNA chromosome:GRCh37:6:30704081:30704191:-1 gene:ENSG00000201988	---	---	---
8061013	isthmin 1 homolog (zebrafish)	ISM1	8.55041	0.401359	0.430781	7.86146	8.16856	9.03833	8.28535	8.47089	9.16723	8.12414	8.41388	8.97683	8.99743	8061013	isthmin 1 homolog (zebrafish)	ISM1	20	8061014 /// 8061015 /// 8061016 /// 8061017 /// 8061018	13251151	30147	NM_080826 /// ENST00000262487 /// ENST00000447521	Homo sapiens isthmin 1 homolog (zebrafish) (ISM1), mRNA. /// Isthmin-1 gene:ENSG00000101230 /// Isthmin-1 gene:ENSG00000101230	---	NM_080826 // GO:0005576 // extracellular region // inferred from electronic annotation /// ENST00000262487 // GO:0005576 // extracellular region // inferred from electronic annotation /// ENST00000447521 // GO:0005576 // extracellular region // inferred from electronic annotation	---
[truncated: 26,291 more rows]
