# Supplementary material for: The effects of antenatal depression and antidepressant treatment on placental gene expression
Source: Front Cell Neurosci. 2015 Jan 13;8:465. doi: 10.3389/fncel.2014.00465 (PMC4292720; doi:10.3389/fncel.2014.00465)
Supplement: Supplementary file 2 [file DataSheet2.XLSX]

## Sheet: Blad1
Probe Set ID	Gene Title	Gene Symbol	AveExpr	log2 Fold Change	adj.P.Val	SSRI (1199)	control (121)	SSRI (1247)	control (1337)	control (1960)	SSRI (2100)	control (2773)	SSRI (304)	control (672)	SSRI (773)	Transcript Cluster ID	Gene Title	Gene Symbol	Chromosome	Exon Probe Set ID	Transcript Cluster Start	Transcript Cluster Length	Transcript ID	Transcript Description	GO_biological_process	GO_cellular_component	GO_molecular_function
8130181	---	---	6.01487	0.511028	0.000116911	6.3132	5.80652	6.43026	5.85991	5.9648	6.30281	5.83382	6.10943	5.4629	6.30853	8130181	---	---	6	8130182	150647759	140	ENST00000364758	ncrna:snRNA chromosome:GRCh37:6:150647759:150647899:-1 gene:ENSG00000201628	---	---	---
8069876	keratin associated protein 19-8	KRTAP19-8	4.15212	0.82117	0.000343302	5.03874	4.20626	5.3315	4.02314	3.91984	4.39339	4.0409	4.85402	3.95925	4.02124	8069876	keratin associated protein 19-8	KRTAP19-8	21	8069877 /// 8069878 /// 8069879	32410478	317	NM_001099219 /// AB096964 /// ENST00000382822	Homo sapiens keratin associated protein 19-8 (KRTAP19-8), mRNA. /// Homo sapiens KRTAP19-8 mRNA for keratin associated protein, complete cds. /// Keratin-associated protein 19-8 gene:ENSG00000206102	---	NM_001099219 // GO:0005882 // intermediate filament // inferred from electronic annotation /// ENST00000382822 // GO:0005882 // intermediate filament // inferred from electronic annotation /// AB096964 // GO:0005882 // intermediate filament // inferred from electronic annotation	---
8148710	exosome component 4	EXOSC4	8.32257	0.44698	0.00247372	8.70225	8.16363	8.74992	8.25454	8.07045	8.63877	8.22866	8.19191	8.20178	8.09951	8148710	exosome component 4	EXOSC4	8	8148711 /// 8148712 /// 8148713 /// 8148714	145133522	2029	NM_019037 /// AF281133 /// ENST00000316052	Homo sapiens exosome component 4 (EXOSC4), mRNA. /// Homo sapiens exosome component Rrp41 mRNA, complete cds. /// Exosome complex exonuclease RRP41 gene:ENSG00000178896	NM_019037 // GO:0006364 // rRNA processing // non-traceable author statement /// NM_019037 // GO:0006396 // RNA processing // inferred from electronic annotation /// NM_019037 // GO:0071044 // histone mRNA catabolic process // inferred from mutant phenotype /// ENST00000316052 // GO:0006364 // rRNA processing // non-traceable author statement /// ENST00000316052 // GO:0006396 // RNA processing //…	NM_019037 // GO:0000178 // exosome (RNase complex) // inferred from electronic annotation /// NM_019037 // GO:0005634 // nucleus // inferred from electronic annotation /// NM_019037 // GO:0005730 // nucleolus // non-traceable author statement /// NM_019037 // GO:0005737 // cytoplasm // non-traceable author statement /// ENST00000316052 // GO:0000178 // exosome (RNase complex) // inferred from ele…	NM_019037 // GO:0000175 // 3'-5'-exoribonuclease activity // non-traceable author statement /// NM_019037 // GO:0003723 // RNA binding // inferred from electronic annotation /// NM_019037 // GO:0004527 // exonuclease activity // inferred from electronic annotation /// NM_019037 // GO:0005515 // protein binding // inferred from physical interaction /// NM_019037 // GO:0016787 // hydrolase activity…
8159541	chromosome 9 open reading frame 142	C9orf142	8.96552	0.399934	0.00296039	9.23445	8.79831	9.40957	8.83058	8.85404	9.29291	8.76775	9.09661	8.7607	9.11927	8159541	chromosome 9 open reading frame 142	C9orf142	9	8159542 /// 8159543 /// 8159544 /// 8159545 /// 8159546 /// 8159547 /// 8159548	139886870	1558	BC002613 /// ENST00000371620	Homo sapiens chromosome 9 open reading frame 142, mRNA (cDNA clone MGC:2999 IMAGE:3161564), complete cds. /// Isoform 1 of Uncharacterized protein C9orf142 gene:ENSG00000148362	---	---	---
7930276	STE20-like kinase (yeast)	SLK	9.48676	-0.731081	0.0048728	9.00668	9.74656	8.56134	9.77377	9.78212	8.56491	9.69151	9.77862	9.79499	9.87726	7930276	STE20-like kinase (yeast)	SLK	10	7930277 /// 7930278 /// 7930279 /// 7930280 /// 7930281 /// 7930282 /// 7930283 /// 7930284 /// 7930285 /// 7930286 /// 7930287 /// 7930288 /// 7930289 /// 7930290 /// 7930291 /// 7930292 /// 7930293 /// 7930294 /// 7930295 /// 7930296 /// 7930297 /// 7930298	105726959	62032	NM_014720 /// D86959 /// ENST00000369755 /// ENST00000335753	Homo sapiens STE20-like kinase (yeast) (SLK), mRNA. /// Homo sapiens mRNA for KIAA0204 gene, partial cds. /// Isoform 1 of STE20-like serine/threonine-protein kinase gene:ENSG00000065613 /// Isoform 2 of STE20-like serine/threonine-protein kinase gene:ENSG00000065613	NM_014720 // GO:0006289 // nucleotide-excision repair // inferred from electronic annotation /// NM_014720 // GO:0006468 // protein amino acid phosphorylation // inferred from electronic annotation /// NM_014720 // GO:0006915 // apoptosis // inferred from electronic annotation /// ENST00000369755 // GO:0006289 // nucleotide-excision repair // inferred from electronic annotation /// ENST0000036975…	NM_014720 // GO:0005737 // cytoplasm // inferred from direct assay /// NM_014720 // GO:0005886 // plasma membrane // inferred from direct assay /// ENST00000369755 // GO:0005737 // cytoplasm // inferred from electronic annotation /// ENST00000369755 // GO:0005886 // plasma membrane // inferred from direct assay /// ENST00000335753 // GO:0005737 // cytoplasm // inferred from electronic annotation …	NM_014720 // GO:0000166 // nucleotide binding // inferred from electronic annotation /// NM_014720 // GO:0003677 // DNA binding // inferred from electronic annotation /// NM_014720 // GO:0004518 // nuclease activity // inferred from electronic annotation /// NM_014720 // GO:0004674 // protein serine/threonine kinase activity // inferred from electronic annotation /// NM_014720 // GO:0005524 // AT…
8024391	DOT1-like, histone H3 methyltransferase (S. cerevisiae)	DOT1L	8.69425	0.407246	0.00661941	8.52573	8.55117	8.95125	8.50721	8.04724	8.96051	8.37443	8.49511	8.42428	8.86109	8024391	DOT1-like, histone H3 methyltransferase (S. cerevisiae)	DOT1L	19	8024392 /// 8024393 /// 8024394 /// 8024395 /// 8024396 /// 8024397 /// 8024398 /// 8024399 /// 8024400 /// 8024401 /// 8024402 /// 8024403 /// 8024404 /// 8024405 /// 8024406 /// 8024407 /// 8024408 /// 8024409 /// 8024410 /// 8024411 /// 8024412 /// 8024413 /// 8024414 /// 8024415 /// 8024416 /// 8024417 /// 8024418 /// 8024419	2164148	65867	NM_032482 /// AF509504 /// ENST00000398665 /// ENST00000221482 /// ENST00000452696 /// ENST00000440640 /// ENST00000457590	Homo sapiens DOT1-like, histone H3 methyltransferase (S. cerevisiae) (DOT1L), mRNA. /// Homo sapiens DOT1-like protein (DOT1L) mRNA, complete cds. /// Isoform 1 of Histone-lysine N-methyltransferase, H3 lysine-79 specific gene:ENSG00000104885 /// Isoform 2 of Histone-lysine N-methyltransferase, H3 lysine-79 specific gene:ENSG00000104885 /// 24 kDa protein gene:ENSG00000104885 /// Protein gene:ENS…	NM_032482 // GO:0016568 // chromatin modification // inferred from electronic annotation /// ENST00000398665 // GO:0016568 // chromatin modification // inferred from electronic annotation /// AF509504 // GO:0016568 // chromatin modification // inferred from electronic annotation /// ENST00000221482 // GO:0016568 // chromatin modification // inferred from electronic annotation /// ENST00000440640 …	NM_032482 // GO:0005634 // nucleus // inferred from electronic annotation /// ENST00000398665 // GO:0005634 // nucleus // inferred from electronic annotation /// AF509504 // GO:0005634 // nucleus // inferred from electronic annotation /// ENST00000221482 // GO:0005634 // nucleus // inferred from electronic annotation /// ENST00000440640 // GO:0005634 // nucleus // inferred from electronic annotat…	NM_032482 // GO:0003677 // DNA binding // inferred from electronic annotation /// NM_032482 // GO:0008168 // methyltransferase activity // inferred from electronic annotation /// NM_032482 // GO:0016740 // transferase activity // inferred from electronic annotation /// NM_032482 // GO:0018024 // histone-lysine N-methyltransferase activity // inferred from electronic annotation /// ENST00000398665…
7988605	COP9 constitutive photomorphogenic homolog subunit 2 (Arabidopsis)	COPS2	9.38958	-0.883531	0.00661941	8.935	9.7177	8.26282	9.94473	9.6845	8.23214	10.0302	9.72942	9.63572	9.54825	7988605	COP9 constitutive photomorphogenic homolog subunit 2 (Arabidopsis)	COPS2	15	7988606 /// 7988607 /// 7988608 /// 7988609 /// 7988610 /// 7988611 /// 7988612 /// 7988613 /// 7988614 /// 7988615 /// 7988616 /// 7988617 /// 7988618 /// 7988619 /// 7988620	49419542	28245	NM_004236 /// NM_001143887 /// AF084260 /// ENST00000299259 /// ENST00000388901	Homo sapiens COP9 constitutive photomorphogenic homolog subunit 2 (Arabidopsis) (COPS2), transcript variant 1, mRNA. /// Homo sapiens COP9 constitutive photomorphogenic homolog subunit 2 (Arabidopsis) (COPS2), transcript variant 2, mRNA. /// Homo sapiens signalosome subunit 2 (SGN2) mRNA, complete cds. /// Isoform 2 of COP9 signalosome complex subunit 2 gene:ENSG00000166200 /// Isoform 1 of COP9 …	NM_004236 // GO:0006366 // transcription from RNA polymerase II promoter // traceable author statement /// NM_004236 // GO:0007165 // signal transduction // non-traceable author statement /// NM_001143887 // GO:0006366 // transcription from RNA polymerase II promoter // traceable author statement /// NM_001143887 // GO:0007165 // signal transduction // non-traceable author statement /// ENST00000…	NM_004236 // GO:0005634 // nucleus // inferred from direct assay /// NM_004236 // GO:0005730 // nucleolus // inferred from direct assay /// NM_004236 // GO:0005737 // cytoplasm // inferred from direct assay /// NM_004236 // GO:0008180 // signalosome // inferred from direct assay /// NM_001143887 // GO:0005634 // nucleus // inferred from direct assay /// NM_001143887 // GO:0005730 // nucleolus // …	NM_004236 // GO:0004871 // signal transducer activity // non-traceable author statement /// NM_004236 // GO:0005515 // protein binding // inferred from physical interaction /// NM_001143887 // GO:0004871 // signal transducer activity // non-traceable author statement /// NM_001143887 // GO:0005515 // protein binding // inferred from physical interaction /// ENST00000388901 // GO:0004871 // signal…
7937443	EPS8-like 2	EPS8L2	9.52386	0.426603	0.00661941	9.59994	9.2832	9.91944	9.29334	8.66694	9.98911	9.40377	9.20449	9.40828	9.80815	7937443	EPS8-like 2	EPS8L2	11	7937444 /// 7937445 /// 7937446 /// 7937447 /// 7937448 /// 7937449 /// 7937450 /// 7937451 /// 7937452 /// 7937453 /// 7937454 /// 7937455 /// 7937456 /// 7937457 /// 7937458 /// 7937459 /// 7937460 /// 7937461 /// 7937462 /// 7937463 /// 7937464	706113	21614	NM_022772 /// BC080636 /// ENST00000318562	Homo sapiens EPS8-like 2 (EPS8L2), mRNA. /// Homo sapiens EPS8-like 2, mRNA (cDNA clone MGC:99531 IMAGE:6572993), complete cds. /// EPS8L2 protein gene:ENSG00000177106	---	NM_022772 // GO:0005737 // cytoplasm // inferred from electronic annotation /// ENST00000318562 // GO:0005737 // cytoplasm // inferred from electronic annotation /// BC080636 // GO:0005737 // cytoplasm // inferred from electronic annotation	---
7963353	keratin 81	KRT81	7.75348	0.778244	0.00661941	8.42295	7.544	8.40189	8.21981	6.97525	8.34632	8.29282	8.15658	7.46765	7.22707	7963353	keratin 81	KRT81	12	7963354 /// 7963355 /// 7963356 /// 7963357 /// 7963358	52679697	5602	NM_002281 /// BC021241 /// ENST00000327741 /// ENST00000389388	Homo sapiens keratin 81 (KRT81), mRNA. /// Homo sapiens keratin 81, mRNA (cDNA clone IMAGE:4040298), complete cds. /// Keratin, type II cuticular Hb1 gene:ENSG00000205426 /// Type II hair keratin 1 gene:ENSG00000205426	---	NM_002281 // GO:0045095 // keratin filament // inferred from electronic annotation /// ENST00000327741 // GO:0045095 // keratin filament // inferred from electronic annotation /// BC021241 // GO:0045095 // keratin filament // inferred from electronic annotation /// ENST00000389388 // GO:0045095 // keratin filament // inferred from electronic annotation	NM_002281 // GO:0005198 // structural molecule activity // inferred from electronic annotation /// NM_002281 // GO:0005515 // protein binding // inferred from physical interaction /// ENST00000327741 // GO:0005198 // structural molecule activity // inferred from electronic annotation /// ENST00000327741 // GO:0005515 // protein binding // inferred from physical interaction /// BC021241 // GO:0005…
8113064	LysM, putative peptidoglycan-binding, domain containing 3	LYSMD3	8.76499	-0.675591	0.00661941	8.29085	9.11011	8.15111	9.02634	8.95102	7.97863	9.12375	9.06913	8.84042	9.03768	8113064	LysM, putative peptidoglycan-binding, domain containing 3	LYSMD3	5	8113065 /// 8113066 /// 8113067 /// 8113068 /// 8113069 /// 8113070	89811444	13966	NM_198273 /// BX537972 /// ENST00000315948 /// ENST00000426853 /// ENST00000453259	Homo sapiens LysM, putative peptidoglycan-binding, domain containing 3 (LYSMD3), mRNA. /// Homo sapiens mRNA; cDNA DKFZp686F2386 (from clone DKFZp686F2386). /// Isoform 1 of LysM and putative peptidoglycan-binding domain-containing protein 3 gene:ENSG00000176018 /// Isoform 3 of LysM and putative peptidoglycan-binding domain-containing protein 3 gene:ENSG00000176018 /// Isoform 2 of LysM and puta…	NM_198273 // GO:0016998 // cell wall macromolecule catabolic process // inferred from electronic annotation /// ENST00000315948 // GO:0016998 // cell wall macromolecule catabolic process // inferred from electronic annotation /// BX537972 // GO:0016998 // cell wall macromolecule catabolic process // inferred from electronic annotation /// ENST00000453259 // GO:0016998 // cell wall macromolecule c…	NM_198273 // GO:0016020 // membrane // inferred from electronic annotation /// NM_198273 // GO:0016021 // integral to membrane // inferred from electronic annotation /// ENST00000315948 // GO:0016020 // membrane // inferred from electronic annotation /// ENST00000315948 // GO:0016021 // integral to membrane // inferred from electronic annotation /// BX537972 // GO:0016020 // membrane // inferred …	---
8117608	histone cluster 1, H2al	HIST1H2AL	5.88957	0.427584	0.00661941	6.3453	5.67634	6.26734	5.8825	5.87297	6.33285	5.92764	5.79704	5.85261	5.62019	8117608	histone cluster 1, H2al	HIST1H2AL	6	8117609 /// 8117610 /// 8117611 /// 8117612 /// 8117613	27833034	581	NM_003511 /// BC112072 /// ENST00000357320	Homo sapiens histone cluster 1, H2al (HIST1H2AL), mRNA. /// Homo sapiens histone cluster 1, H2al, mRNA (cDNA clone MGC:138277 IMAGE:8327540), complete cds. /// cdna:known chromosome:GRCh37:6:27833034:27833606:1 gene:ENSG00000198374	---	---	---
7980765	G protein-coupled receptor 68	GPR68	6.44048	0.297908	0.00661941	6.56788	6.32056	6.64542	6.32371	6.24605	6.52991	6.28946	6.59531	6.53583	6.21267	7980765	G protein-coupled receptor 68	GPR68	14	7980766 /// 7980767 /// 7980768 /// 7980769 /// 7980770 /// 7980771 /// 7980772	91698876	21348	NM_003485 /// BC098567 /// ENST00000238699	Homo sapiens G protein-coupled receptor 68 (GPR68), mRNA. /// Homo sapiens G protein-coupled receptor 68, mRNA (cDNA clone MGC:111379 IMAGE:30925589), complete cds. /// G protein-coupled receptor 68 gene:ENSG00000119714	NM_003485 // GO:0006954 // inflammatory response // traceable author statement /// NM_003485 // GO:0007165 // signal transduction // inferred from electronic annotation /// NM_003485 // GO:0007186 // G-protein coupled receptor protein signaling pathway // inferred from electronic annotation /// NM_001177676 // GO:0006954 // inflammatory response // traceable author statement /// NM_001177676 // G…	NM_003485 // GO:0005886 // plasma membrane // inferred from electronic annotation /// NM_003485 // GO:0005887 // integral to plasma membrane // traceable author statement /// NM_001177676 // GO:0005886 // plasma membrane // inferred from electronic annotation /// NM_001177676 // GO:0005887 // integral to plasma membrane // traceable author statement /// ENST00000238699 // GO:0005886 // plasma mem…	NM_003485 // GO:0004872 // receptor activity // inferred from electronic annotation /// NM_003485 // GO:0004930 // G-protein coupled receptor activity // inferred from electronic annotation /// NM_001177676 // GO:0004872 // receptor activity // inferred from electronic annotation /// NM_001177676 // GO:0004930 // G-protein coupled receptor activity // inferred from electronic annotation /// ENST0…
8098287	---	---	6.11183	-1.14997	0.00734296	5.08032	7.06919	5.97705	5.57618	7.29022	5.36804	5.59656	5.42571	6.75857	5.54172	8098287	---	---	4	8098288	169806508	104	ENST00000364306	ncrna:snRNA chromosome:GRCh37:4:169806506:169806612:1 gene:ENSG00000201176	---	---	---
7954398	chromosome 12 open reading frame 39	C12orf39	6.22705	1.27483	0.00920596	7.5319	6.54506	7.0621	5.7482	5.8545	6.30811	5.77251	7.96477	5.82748	5.94141	7954398	chromosome 12 open reading frame 39	C12orf39	12	7954399 /// 7954400 /// 7954401 /// 7954402 /// 7954403 /// 7954404 /// 7954405 /// 7954406	21679241	6216	NM_030572 /// AK075342 /// ENST00000256969	Homo sapiens chromosome 12 open reading frame 39 (C12orf39), mRNA. /// Homo sapiens cDNA PSEC0021 fis, clone NT2RP1000279. /// Spexin gene:ENSG00000134548	---	NM_030572 // GO:0005576 // extracellular region // inferred from electronic annotation /// NM_030572 // GO:0005634 // nucleus // inferred from direct assay /// NM_030572 // GO:0005730 // nucleolus // inferred from direct assay /// NM_030572 // GO:0030133 // transport vesicle // inferred from electronic annotation /// NM_030572 // GO:0031410 // cytoplasmic vesicle // inferred from electronic annot…	---
8043114	transcription factor 7-like 1 (T-cell specific, HMG-box)	TCF7L1	7.48081	0.40333	0.00920596	7.74626	7.35579	7.7563	7.13846	7.35245	7.83402	6.98517	7.25099	7.20538	7.70709	8043114	transcription factor 7-like 1 (T-cell specific, HMG-box)	TCF7L1	2	8043115 /// 8043116 /// 8043117 /// 8043118 /// 8043119 /// 8043120 /// 8043121 /// 8043122 /// 8043123 /// 8043124 /// 8043125 /// 8043126 /// 8043127 /// 8043128	85360583	176922	NM_031283 /// AB031046 /// ENST00000282111	Homo sapiens transcription factor 7-like 1 (T-cell specific, HMG-box) (TCF7L1), mRNA. /// Homo sapiens mRNA for HMG-box transcription factor TCF-3, complete cds. /// Transcription factor 7-like 1 gene:ENSG00000152284	NM_031283 // GO:0006325 // chromatin organization // non-traceable author statement /// NM_031283 // GO:0006355 // regulation of transcription, DNA-dependent // non-traceable author statement /// NM_031283 // GO:0008595 // anterior/posterior axis specification, embryo // inferred from electronic annotation /// NM_031283 // GO:0030111 // regulation of Wnt receptor signaling pathway // non-traceabl…	NM_031283 // GO:0005634 // nucleus // non-traceable author statement /// ENST00000282111 // GO:0005634 // nucleus // non-traceable author statement /// AB031046 // GO:0005634 // nucleus // non-traceable author statement	NM_031283 // GO:0003677 // DNA binding // non-traceable author statement /// NM_031283 // GO:0003700 // transcription factor activity // non-traceable author statement /// NM_031283 // GO:0008013 // beta-catenin binding // inferred from electronic annotation /// ENST00000282111 // GO:0003700 // transcription factor activity // non-traceable author statement /// ENST00000282111 // GO:0008013 // be…
8147650	---	---	5.30369	-0.578296	0.00920596	4.79942	5.55909	5.12196	5.66387	5.54122	4.79642	5.71345	5.6418	5.57087	5.04843	8147650	---	---	8	8147651	100540053	100	ENST00000383972	ncrna:misc_RNA chromosome:GRCh37:8:100540054:100540155:1 gene:ENSG00000206699	---	---	---
8131303	WD repeat domain, phosphoinositide interacting 2	WIPI2	7.89629	0.311536	0.00920596	8.06028	7.68839	8.30977	7.81286	7.8508	8.07429	7.82348	8.02296	7.74141	7.86035	8131303	WD repeat domain, phosphoinositide interacting 2	WIPI2	7	8131304 /// 8131305 /// 8131306 /// 8131307 /// 8131308 /// 8131309 /// 8131310 /// 8131311 /// 8131312 /// 8131313 /// 8131314 /// 8131315 /// 8131316 /// 8131317 /// 8131318 /// 8131319 /// 8131320 /// 8131321 /// 8131322 /// 8131323	5229835	43651	NM_015610 /// NM_016003 /// NM_001033518 /// NM_001033519 /// NM_001033520 /// BC004116 /// ENST00000288828 /// ENST00000404704 /// ENST00000382384 /// ENST00000401525 /// ENST00000413866 /// ENST00000315176	Homo sapiens WD repeat domain, phosphoinositide interacting 2 (WIPI2), transcript variant 1, mRNA. /// Homo sapiens WD repeat domain, phosphoinositide interacting 2 (WIPI2), transcript variant 2, mRNA. /// Homo sapiens WD repeat domain, phosphoinositide interacting 2 (WIPI2), transcript variant 3, mRNA. /// Homo sapiens WD repeat domain, phosphoinositide interacting 2 (WIPI2), transcript variant …	---	NM_015610 // GO:0043234 // protein complex // inferred from direct assay /// NM_016003 // GO:0043234 // protein complex // inferred from direct assay /// NM_001033518 // GO:0043234 // protein complex // inferred from direct assay /// NM_001033519 // GO:0043234 // protein complex // inferred from direct assay /// NM_001033520 // GO:0043234 // protein complex // inferred from direct assay /// ENST0…	---
7989146	meiosis-specific nuclear structural 1	MNS1	4.5708	-0.595349	0.00920596	4.21664	4.69915	3.51759	4.65465	4.90347	4.10255	4.76436	4.70461	4.84118	4.18662	7989146	meiosis-specific nuclear structural 1	MNS1	15	7989147 /// 7989148 /// 7989149 /// 7989150 /// 7989151 /// 7989152 /// 7989153 /// 7989154 /// 7989155 /// 7989156	56721004	36331	NM_018365 /// BC031046 /// ENST00000260453	Homo sapiens meiosis-specific nuclear structural 1 (MNS1), mRNA. /// Homo sapiens meiosis-specific nuclear structural 1, mRNA (cDNA clone MGC:33009 IMAGE:5273227), complete cds. /// Meiosis-specific nuclear structural protein 1 gene:ENSG00000138587	NM_018365 // GO:0007126 // meiosis // inferred from electronic annotation /// ENST00000260453 // GO:0007126 // meiosis // inferred from electronic annotation /// BC031046 // GO:0007126 // meiosis // inferred from electronic annotation	NM_018365 // GO:0005634 // nucleus // inferred from electronic annotation /// NM_018365 // GO:0005635 // nuclear envelope // inferred from electronic annotation /// NM_018365 // GO:0005882 // intermediate filament // inferred from electronic annotation /// ENST00000260453 // GO:0005634 // nucleus // inferred from electronic annotation /// ENST00000260453 // GO:0005635 // nuclear envelope // infer…	---
7965200	coiled-coil domain containing 59	CCDC59	7.08444	-0.458757	0.00920596	6.76194	7.28203	6.68299	7.37061	7.23237	6.89179	7.79685	7.23014	7.30946	6.91403	7965200	coiled-coil domain containing 59	CCDC59	12	7965201 /// 7965202 /// 7965203	82746618	5554	NM_014167 /// AF213377 /// ENST00000256151	Homo sapiens coiled-coil domain containing 59 (CCDC59), mRNA. /// Homo sapiens BR22 TTF-1 associated protein (BR22) mRNA, complete cds. /// Thyroid transcription factor 1-associated protein 26 gene:ENSG00000133773	NR_033192 // GO:0045449 // regulation of transcription // inferred from electronic annotation /// NM_014167 // GO:0045449 // regulation of transcription // inferred from electronic annotation /// ENST00000256151 // GO:0045449 // regulation of transcription // inferred from electronic annotation /// AF213377 // GO:0045449 // regulation of transcription // inferred from electronic annotation	NR_033192 // GO:0005634 // nucleus // inferred from electronic annotation /// NM_014167 // GO:0005634 // nucleus // inferred from electronic annotation /// ENST00000256151 // GO:0005634 // nucleus // inferred from electronic annotation /// AF213377 // GO:0005634 // nucleus // inferred from electronic annotation	NR_033192 // GO:0005515 // protein binding // inferred from physical interaction /// NM_014167 // GO:0005515 // protein binding // inferred from physical interaction /// ENST00000256151 // GO:0005515 // protein binding // inferred from physical interaction /// AF213377 // GO:0005515 // protein binding // inferred from physical interaction
8123959	---	---	4.77029	-0.334928	0.00920596	4.43958	4.99429	4.99155	4.76594	4.73225	4.4549	4.52469	4.44553	4.67215	4.2497	8123959	---	---	6	8123960	12406718	295	ENST00000411389	ncrna:misc_RNA chromosome:GRCh37:6:12406716:12407013:-1 gene:ENSG00000223321	---	---	---
8129558	olfactory receptor, family 2, subfamily A, member 7 /// olfactory receptor, family 2, subfamily A, member 4 /// similar to rho guanine nucleotide exchange factor 5	OR2A7 /// OR2A4 /// LOC728377	7.61834	0.774019	0.0135087	8.67435	7.64582	8.37394	7.62649	7.36935	8.43895	7.75439	8.10277	6.90703	7.98548	8129558	olfactory receptor, family 2, subfamily A, member 7 /// olfactory receptor, family 2, subfamily A, member 4 /// similar to rho guanine nucleotide exchange factor 5	OR2A7 /// OR2A4 /// LOC728377	6	8129559	132021609	932	NM_001005328 /// NM_030908 /// BC120953 /// BC136704 /// DQ786236 /// ENST00000414940 /// ENST00000315453	Homo sapiens olfactory receptor, family 2, subfamily A, member 7 (OR2A7), mRNA. /// Homo sapiens olfactory receptor, family 2, subfamily A, member 4 (OR2A4), mRNA. /// Homo sapiens olfactory receptor, family 2, subfamily A, member 4, mRNA (cDNA clone MGC:149432 IMAGE:40115181), complete cds. /// Homo sapiens olfactory receptor, family 2, subfamily A, member 7, mRNA (cDNA clone MGC:168317 IMAGE:90…	NM_030908 // GO:0007165 // signal transduction // inferred from electronic annotation /// NM_030908 // GO:0007186 // G-protein coupled receptor protein signaling pathway // inferred from electronic annotation /// NM_030908 // GO:0007608 // sensory perception of smell // inferred from electronic annotation /// NM_030908 // GO:0050896 // response to stimulus // inferred from electronic annotation /…	NM_030908 // GO:0005886 // plasma membrane // inferred from electronic annotation /// NM_030908 // GO:0016021 // integral to membrane // inferred from electronic annotation /// NM_001005328 // GO:0005886 // plasma membrane // inferred from electronic annotation /// NM_001005328 // GO:0016021 // integral to membrane // inferred from electronic annotation /// ENST00000315453 // GO:0005886 // plasma…	NM_030908 // GO:0004872 // receptor activity // inferred from electronic annotation /// NM_030908 // GO:0004984 // olfactory receptor activity // inferred from electronic annotation /// NM_001005328 // GO:0004872 // receptor activity // inferred from electronic annotation /// NM_001005328 // GO:0004984 // olfactory receptor activity // inferred from electronic annotation /// ENST00000315453 // GO…
8175016	apelin	APLN	8.42172	0.632933	0.0135087	9.07877	8.8006	8.82057	8.12445	8.39179	8.96908	8.15373	8.88996	8.57243	8.35359	8175016	apelin	APLN	X	8175017 /// 8175018 /// 8175019 /// 8175020 /// 8175021 /// 8175022	128779325	9589	NM_017413 /// BC021104 /// ENST00000307484 /// ENST00000429967 /// ENST00000427399	Homo sapiens apelin (APLN), mRNA. /// Homo sapiens apelin, mRNA (cDNA clone MGC:31846 IMAGE:4586949), complete cds. /// Apelin gene:ENSG00000171388 /// cDNA, FLJ92342, Homo sapiens apelin (APLN), mRNA gene:ENSG00000171388 /// cDNA, FLJ92342, Homo sapiens apelin (APLN), mRNA gene:ENSG00000171388	NM_017413 // GO:0006955 // immune response // traceable author statement /// NM_017413 // GO:0007165 // signal transduction // traceable author statement /// NM_017413 // GO:0007186 // G-protein coupled receptor protein signaling pathway // not recorded /// NM_017413 // GO:0007595 // lactation // traceable author statement /// ENST00000307484 // GO:0006955 // immune response // traceable author s…	NM_017413 // GO:0005576 // extracellular region // inferred from electronic annotation /// ENST00000307484 // GO:0005576 // extracellular region // inferred from electronic annotation /// BC021104 // GO:0005576 // extracellular region // inferred from electronic annotation /// ENST00000429967 // GO:0005576 // extracellular region // inferred from electronic annotation /// ENST00000427399 // GO:00…	NM_017413 // GO:0005102 // receptor binding // traceable author statement /// NM_017413 // GO:0005179 // hormone activity // inferred from electronic annotation /// ENST00000307484 // GO:0005179 // hormone activity // inferred from electronic annotation /// BC021104 // GO:0005102 // receptor binding // traceable author statement /// BC021104 // GO:0005179 // hormone activity // inferred from elec…
8012598	recoverin	RCVRN	5.61501	0.310977	0.0135087	5.80037	5.50111	5.81868	5.42342	5.47262	5.75113	5.54259	5.88023	5.29407	5.59842	8012598	recoverin	RCVRN	17	8012599 /// 8012600 /// 8012601 /// 8012602 /// 8012603 /// 8012604	9801027	7657	NM_002903 /// BC001720 /// ENST00000226193	Homo sapiens recoverin (RCVRN), mRNA. /// Homo sapiens recoverin, mRNA (cDNA clone MGC:1649 IMAGE:3354566), complete cds. /// Recoverin gene:ENSG00000109047	NM_002903 // GO:0007165 // signal transduction // traceable author statement /// NM_002903 // GO:0007601 // visual perception // inferred from electronic annotation /// NM_002903 // GO:0007602 // phototransduction // inferred from electronic annotation /// NM_002903 // GO:0050896 // response to stimulus // inferred from electronic annotation /// NM_002903 // GO:0051924 // regulation of calcium io…	---	NM_002903 // GO:0005509 // calcium ion binding // inferred from electronic annotation /// NM_002903 // GO:0008048 // calcium sensitive guanylate cyclase activator activity // traceable author statement /// ENST00000226193 // GO:0005509 // calcium ion binding // traceable author statement /// ENST00000226193 // GO:0008048 // calcium sensitive guanylate cyclase activator activity // traceable autho…
8094278	ligand dependent nuclear receptor corepressor-like /// non-SMC condensin I complex, subunit G	LCORL /// NCAPG	5.99113	-0.382917	0.0135087	5.71042	5.93519	5.63445	6.0907	6.40639	5.35442	6.13882	6.27541	6.20071	5.84232	8094278	ligand dependent nuclear receptor corepressor-like /// non-SMC condensin I complex, subunit G	LCORL /// NCAPG	4	8094279 /// 8094280 /// 8094281 /// 8094282 /// 8094283 /// 8094284 /// 8094285 /// 8094286 /// 8094287 /// 8094288 /// 8094289 /// 8094290 /// 8094291 /// 8094292 /// 8094293 /// 8094294 /// 8094295 /// 8094296 /// 8094297 /// 8094298 /// 8094299 /// 8094300	17812525	33963	NM_153686 /// NM_022346 /// AF331796 /// BC037322 /// ENST00000251496 /// ENST00000326877	Homo sapiens ligand dependent nuclear receptor corepressor-like (LCORL), mRNA. /// Homo sapiens non-SMC condensin I complex, subunit G (NCAPG), mRNA. /// Homo sapiens condensin subunit CAP-G mRNA, complete cds. /// Homo sapiens ligand dependent nuclear receptor corepressor-like, mRNA (cDNA clone MGC:43101 IMAGE:5260413), complete cds. /// Condensin complex subunit 3 gene:ENSG00000109805 /// Isofo…	NM_022346 // GO:0007049 // cell cycle // inferred from electronic annotation /// NM_022346 // GO:0007067 // mitosis // inferred from electronic annotation /// NM_022346 // GO:0007076 // mitotic chromosome condensation // inferred from direct assay /// NM_022346 // GO:0007076 // mitotic chromosome condensation // non-traceable author statement /// NM_022346 // GO:0051301 // cell division // inferr…	NM_022346 // GO:0000796 // condensin complex // inferred from direct assay /// NM_022346 // GO:0005634 // nucleus // non-traceable author statement /// NM_022346 // GO:0005737 // cytoplasm // inferred from electronic annotation /// NM_153686 // GO:0005634 // nucleus // inferred from electronic annotation /// ENST00000251496 // GO:0000796 // condensin complex // inferred from direct assay /// ENST…	NM_022346 // GO:0005515 // protein binding // inferred from physical interaction /// NM_153686 // GO:0003677 // DNA binding // inferred from electronic annotation /// NM_153686 // GO:0003702 // RNA polymerase II transcription factor activity // inferred from electronic annotation /// ENST00000251496 // GO:0005515 // protein binding // inferred from physical interaction /// ENST00000326877 // GO:0…
8167910	---	---	5.28269	-0.688562	0.0135087	4.87349	5.9659	4.76963	6.29048	5.86835	4.81452	5.56499	5.40787	5.47577	4.86157	8167910	---	---	X	8167911	56101000	247	ENST00000433279	cdna:known chromosome:GRCh37:X:56100757:56102014:1 gene:ENSG00000233889	---	---	---
8017599	platelet/endothelial cell adhesion molecule	PECAM1	11.7254	-0.431905	0.0135087	12.1541	11.8882	11.4139	12.1654	12.481	11.4831	11.8922	11.4974	12.0771	11.2937	8017599	platelet/endothelial cell adhesion molecule	PECAM1	17	8017600 /// 8017601 /// 8017602 /// 8017603 /// 8017604 /// 8017605 /// 8017606 /// 8017607 /// 8017608 /// 8017609 /// 8017610 /// 8017611 /// 8017612 /// 8017613 /// 8017614 /// 8017615 /// 8017616 /// 8017617 /// 8017618	62399863	7219	NM_000442 /// BC022512	Homo sapiens platelet/endothelial cell adhesion molecule (PECAM1), mRNA. /// Homo sapiens platelet/endothelial cell adhesion molecule, mRNA (cDNA clone MGC:26550 IMAGE:4816878), complete cds.	NM_000442 // GO:0006909 // phagocytosis // inferred from direct assay /// NM_000442 // GO:0007155 // cell adhesion // inferred from electronic annotation /// NM_000442 // GO:0007165 // signal transduction // traceable author statement /// NM_000442 // GO:0008037 // cell recognition // traceable author statement /// NM_000442 // GO:0050904 // diapedesis // inferred from direct assay /// BC022512 /…	NM_000442 // GO:0005615 // extracellular space // inferred from direct assay /// NM_000442 // GO:0005886 // plasma membrane // not recorded /// NM_000442 // GO:0016021 // integral to membrane // inferred from electronic annotation /// NM_000442 // GO:0030054 // cell junction // inferred from electronic annotation /// NM_000442 // GO:0031092 // platelet alpha granule membrane // not recorded /// B…	NM_000442 // GO:0005515 // protein binding // inferred from physical interaction /// BC022512 // GO:0005515 // protein binding // inferred from physical interaction
8137219	chromosome 7 open reading frame 29	C7orf29	6.73052	0.337305	0.0142714	6.72305	6.45375	7.02217	6.65089	6.36381	6.90827	6.53352	6.85794	6.56891	6.79916	8137219	chromosome 7 open reading frame 29	C7orf29	7	8137220 /// 8137221 /// 8137222	150026876	2934	NM_138434 /// AL832660 /// ENST00000343855	Homo sapiens chromosome 7 open reading frame 29 (C7orf29), mRNA. /// Homo sapiens mRNA; cDNA DKFZp313D2012 (from clone DKFZp313D2012). /// Uncharacterized protein C7orf29 gene:ENSG00000188707	---	---	---
8027368	zinc finger protein 254	ZNF254	7.32903	-0.72386	0.0142714	6.86588	7.5927	6.62399	7.45923	7.88639	6.57071	7.39334	7.76952	7.65233	7.59802	8027368	zinc finger protein 254	ZNF254	19	8027369 /// 8027370 /// 8027371 /// 8027372 /// 8027373 /// 8027374 /// 8027375 /// 8027376	24269966	42688	NM_203282 /// BC043147 /// ENST00000357002 /// ENST00000392281 /// ENST00000339642	Homo sapiens zinc finger protein 254 (ZNF254), mRNA. /// Homo sapiens zinc finger protein 254, mRNA (cDNA clone MGC:41864 IMAGE:5296940), complete cds. /// Isoform 1 of Zinc finger protein 254 gene:ENSG00000213096 /// Isoform 2 of Zinc finger protein 254 gene:ENSG00000213096 /// HCG19985, isoform CRA_b gene:ENSG00000213096	NM_203282 // GO:0000122 // negative regulation of transcription from RNA polymerase II promoter // traceable author statement /// NM_203282 // GO:0006355 // regulation of transcription, DNA-dependent // inferred from electronic annotation /// ENST00000357002 // GO:0000122 // negative regulation of transcription from RNA polymerase II promoter // traceable author statement /// ENST00000357002 // G…	NM_203282 // GO:0005622 // intracellular // inferred from electronic annotation /// NM_203282 // GO:0005634 // nucleus // inferred from electronic annotation /// ENST00000357002 // GO:0005622 // intracellular // inferred from electronic annotation /// ENST00000357002 // GO:0005634 // nucleus // inferred from electronic annotation /// BC043147 // GO:0005622 // intracellular // inferred from electr…	NM_203282 // GO:0003677 // DNA binding // inferred from electronic annotation /// NM_203282 // GO:0008270 // zinc ion binding // inferred from electronic annotation /// NM_203282 // GO:0046872 // metal ion binding // inferred from electronic annotation /// ENST00000357002 // GO:0003677 // DNA binding // inferred from electronic annotation /// ENST00000357002 // GO:0008270 // zinc ion binding // i…
8029870	neuronal PAS domain protein 1	NPAS1	6.30953	0.32486	0.0148088	6.6291	6.32247	6.77362	6.27573	6.21453	6.49438	6.32148	6.63046	6.47225	6.69349	8029870	neuronal PAS domain protein 1	NPAS1	19	8029871 /// 8029872 /// 8029873 /// 8029874 /// 8029875 /// 8029876 /// 8029877 /// 8029878 /// 8029879 /// 8029880 /// 8029881 /// 8029882 /// 8029883	47523101	25932	NM_002517 /// BC039016 /// ENST00000253050 /// ENST00000439365 /// ENST00000449844	Homo sapiens neuronal PAS domain protein 1 (NPAS1), mRNA. /// Homo sapiens neuronal PAS domain protein 1, mRNA (cDNA clone MGC:47758 IMAGE:5770371), complete cds. /// Neuronal PAS domain-containing protein 1 gene:ENSG00000130751 /// cDNA FLJ51724, highly similar to Neuronal PAS domain-containing protein 1 gene:ENSG00000130751 /// Neuronal PAS domain-containing protein 1 gene:ENSG00000130751	NM_002517 // GO:0000122 // negative regulation of transcription from RNA polymerase II promoter // inferred from electronic annotation /// NM_002517 // GO:0006355 // regulation of transcription, DNA-dependent // inferred from electronic annotation /// NM_002517 // GO:0007165 // signal transduction // inferred from electronic annotation /// NM_002517 // GO:0007417 // central nervous system develop…	NM_002517 // GO:0005634 // nucleus // inferred from electronic annotation /// ENST00000253050 // GO:0005634 // nucleus // inferred from electronic annotation /// ENST00000449844 // GO:0005634 // nucleus // inferred from electronic annotation /// BC039016 // GO:0005634 // nucleus // inferred from electronic annotation /// ENST00000439365 // GO:0005634 // nucleus // inferred from electronic annotat…	NM_002517 // GO:0003700 // transcription factor activity // traceable author statement /// NM_002517 // GO:0004871 // signal transducer activity // inferred from electronic annotation /// ENST00000253050 // GO:0003700 // transcription factor activity // traceable author statement /// ENST00000253050 // GO:0004871 // signal transducer activity // inferred from electronic annotation /// ENST0000044…
7983828	testis expressed 9	TEX9	4.78114	-0.375414	0.0153859	4.56392	4.63664	4.57445	5.03308	5.06683	4.60724	5.20231	4.65364	5.08954	4.64718	7983828	testis expressed 9	TEX9	15	7983829 /// 7983830 /// 7983831 /// 7983832 /// 7983833 /// 7983834 /// 7983835 /// 7983836 /// 7983837 /// 7983838 /// 7983839 /// 7983840	56657644	80428	NM_198524 /// BC028119 /// ENST00000352903	Homo sapiens testis expressed 9 (TEX9), mRNA. /// Homo sapiens testis expressed 9, mRNA (cDNA clone MGC:40181 IMAGE:5172473), complete cds. /// Testis-expressed sequence 9 protein gene:ENSG00000151575	---	---	---
7954752	dynamin 1-like	DNM1L	8.53366	-0.71386	0.0153859	8.1071	8.71064	7.54351	8.91923	8.86422	7.75404	8.87589	8.82217	8.93529	8.93053	7954752	dynamin 1-like	DNM1L	12	7954753 /// 7954754 /// 7954755 /// 7954756 /// 7954757 /// 7954758 /// 7954759 /// 7954760 /// 7954761 /// 7954762 /// 7954763 /// 7954764 /// 7954765 /// 7954766 /// 7954767 /// 7954768 /// 7954769 /// 7954770 /// 7954771 /// 7954772 /// 7954773 /// 7954774	32832224	66259	uc001rld.1 /// uc001rle.1 /// uc001rlf.1 /// uc001rlg.1 /// uc001rlh.1 /// NM_012063 /// NM_005690 /// NM_012062 /// AB006965 /// AF000430 /// AF061795 /// AF151685 /// AK291094 /// AK293290 /// AK294533 /// AK298568 /// AK299926 /// AK302565 /// BC024590 /// GENSCAN00000063749 /// GENSCAN00000013584 /// ENST00000266479 /// ENST00000381000 /// ENST00000266481 /// ENST00000411996 /// ENST000004346…	/// /// /// /// /// Homo sapiens dynamin 1-like (DNM1L), transcript variant 2, mRNA. /// Homo sapiens dynamin 1-like (DNM1L), transcript variant 3, mRNA. /// Homo sapiens dynamin 1-like (DNM1L), transcript variant 1, mRNA. /// Homo sapiens mRNA for Dnm1p/Vps1p-like protein, complete cds. /// Homo sapiens dynamin-like protein mRNA, complete cds. /// Homo sapiens dynamin-like protein Dymple isoform…	NM_012062 // GO:0007006 // mitochondrial membrane organization // traceable author statement /// NM_012062 // GO:0007154 // cell communication // traceable author statement /// NM_012062 // GO:0007275 // multicellular organismal development // traceable author statement /// NM_012062 // GO:0043653 // mitochondrial fragmentation involved in apoptosis // inferred from mutant phenotype /// NM_012063…	NM_012062 // GO:0005737 // cytoplasm // inferred from electronic annotation /// NM_012062 // GO:0005741 // mitochondrial outer membrane // not recorded /// NM_012062 // GO:0005783 // endoplasmic reticulum // traceable author statement /// NM_012062 // GO:0005801 // cis-Golgi network // traceable author statement /// NM_012062 // GO:0005829 // cytosol // not recorded /// NM_012062 // GO:0012505 //…	NM_012062 // GO:0000166 // nucleotide binding // inferred from electronic annotation /// NM_012062 // GO:0003924 // GTPase activity // inferred from electronic annotation /// NM_012062 // GO:0005515 // protein binding // inferred from physical interaction /// NM_012062 // GO:0005525 // GTP binding // inferred from electronic annotation /// NM_012062 // GO:0016787 // hydrolase activity // inferred…
7965436	early endosome antigen 1	EEA1	8.58281	-0.883045	0.0153859	8.05067	8.96782	7.42061	8.9566	8.75477	7.41847	8.9611	9.26472	8.95962	8.808	7965436	early endosome antigen 1	EEA1	12	7965437 /// 7965438 /// 7965439 /// 7965440 /// 7965441 /// 7965442 /// 7965443 /// 7965444 /// 7965445 /// 7965446 /// 7965447 /// 7965448 /// 7965449 /// 7965450 /// 7965451 /// 7965452 /// 7965453 /// 7965454 /// 7965455 /// 7965456 /// 7965457 /// 7965458 /// 7965459 /// 7965460 /// 7965461 /// 7965462 /// 7965463 /// 7965464 /// 7965465 /// 7965466	93166285	156822	NM_003566 /// L40157 /// ENST00000322349 /// ENST00000418984	Homo sapiens early endosome antigen 1 (EEA1), mRNA. /// Human endosome-associated protein (EEA1) mRNA, complete cds. /// Early endosome antigen 1 gene:ENSG00000102189 /// 162 kDa protein gene:ENSG00000102189	NM_003566 // GO:0006906 // vesicle fusion // inferred from mutant phenotype /// NM_003566 // GO:0016189 // synaptic vesicle to endosome fusion // traceable author statement /// NM_003566 // GO:0045022 // early endosome to late endosome transport // non-traceable author statement /// ENST00000322349 // GO:0006906 // vesicle fusion // inferred from mutant phenotype /// ENST00000322349 // GO:0016189…	NM_003566 // GO:0005622 // intracellular // inferred from electronic annotation /// NM_003566 // GO:0005624 // membrane fraction // traceable author statement /// NM_003566 // GO:0005737 // cytoplasm // inferred from electronic annotation /// NM_003566 // GO:0005769 // early endosome // inferred from direct assay /// NM_003566 // GO:0005829 // cytosol // inferred from direct assay /// NM_003566 /…	NM_003566 // GO:0005515 // protein binding // inferred from physical interaction /// NM_003566 // GO:0005516 // calmodulin binding // non-traceable author statement /// NM_003566 // GO:0005545 // phosphatidylinositol binding // inferred from direct assay /// NM_003566 // GO:0008270 // zinc ion binding // traceable author statement /// NM_003566 // GO:0030742 // GTP-dependent protein binding // in…
7994463	ATPase, Ca++ transporting, cardiac muscle, fast twitch 1	ATP2A1	6.38724	0.497789	0.0153859	5.95296	5.90519	6.73263	6.18781	6.01365	6.83379	6.21381	5.97256	6.1558	6.65124	7994463	ATPase, Ca++ transporting, cardiac muscle, fast twitch 1	ATP2A1	16	7994464 /// 7994465 /// 7994466 /// 7994467 /// 7994468 /// 7994469 /// 7994470 /// 7994471 /// 7994472 /// 7994473 /// 7994474 /// 7994475 /// 7994476 /// 7994477 /// 7994478 /// 7994479 /// 7994480 /// 7994481 /// 7994482 /// 7994483 /// 7994484 /// 7994485 /// 7994486	28889809	26021	NM_173201 /// NM_004320 /// BX537784 /// ENST00000357084 /// ENST00000395503 /// ENST00000395498	Homo sapiens ATPase, Ca++ transporting, cardiac muscle, fast twitch 1 (ATP2A1), transcript variant a, mRNA. /// Homo sapiens ATPase, Ca++ transporting, cardiac muscle, fast twitch 1 (ATP2A1), transcript variant b, mRNA. /// Homo sapiens mRNA; cDNA DKFZp779O2152 (from clone DKFZp779O2152); complete cds. /// Isoform SERCA1B of Sarcoplasmic/endoplasmic reticulum calcium ATPase 1 gene:ENSG00000196296…	NM_004320 // GO:0006754 // ATP biosynthetic process // inferred from electronic annotation /// NM_004320 // GO:0006812 // cation transport // inferred from electronic annotation /// NM_004320 // GO:0006816 // calcium ion transport // inferred from mutant phenotype /// NM_004320 // GO:0008152 // metabolic process // inferred from electronic annotation /// NM_004320 // GO:0008637 // apoptotic mitoc…	NM_004320 // GO:0005792 // microsome // inferred from mutant phenotype /// NM_004320 // GO:0016020 // membrane // inferred from electronic annotation /// NM_004320 // GO:0016021 // integral to membrane // non-traceable author statement /// NM_004320 // GO:0016529 // sarcoplasmic reticulum // non-traceable author statement /// NM_004320 // GO:0033017 // sarcoplasmic reticulum membrane // inferred …	NM_004320 // GO:0000166 // nucleotide binding // inferred from electronic annotation /// NM_004320 // GO:0005388 // calcium-transporting ATPase activity // inferred from direct assay /// NM_004320 // GO:0005509 // calcium ion binding // inferred from mutant phenotype /// NM_004320 // GO:0005515 // protein binding // inferred from physical interaction /// NM_004320 // GO:0005524 // ATP binding // …
8121569	hypothetical FLJ34503	FLJ34503	7.17554	1.26612	0.0154933	8.44397	8.65005	7.37426	6.61808	6.06961	7.67797	6.48077	8.24093	8.23057	8.01523	8121569	hypothetical FLJ34503	FLJ34503	6	8121570 /// 8121571 /// 8121572 /// 8121573 /// 8121574 /// 8121575 /// 8121576 /// 8121577	114225302	17504	AK091822	Homo sapiens cDNA FLJ34503 fis, clone HLUNG2005738.	---	---	---
8036938	aarF domain containing kinase 4	ADCK4	7.0268	0.321153	0.0157315	7.21446	6.93712	7.27016	6.85495	6.87476	7.30468	6.89048	6.81589	6.88972	7.10108	8036938	aarF domain containing kinase 4	ADCK4	19	8036939 /// 8036940 /// 8036941 /// 8036942 /// 8036943 /// 8036944 /// 8036945 /// 8036946 /// 8036947 /// 8036948 /// 8036949 /// 8036950 /// 8036951 /// 8036952 /// 8036953	41197434	25166	NM_024876 /// NM_001142555 /// BC013114 /// ENST00000324464 /// ENST00000450541 /// ENST00000243583	Homo sapiens aarF domain containing kinase 4 (ADCK4), transcript variant 1, mRNA. /// Homo sapiens aarF domain containing kinase 4 (ADCK4), transcript variant 2, mRNA. /// Homo sapiens aarF domain containing kinase 4, mRNA (cDNA clone MGC:16884 IMAGE:4342891), complete cds. /// Isoform 1 of Uncharacterized aarF domain-containing protein kinase 4 gene:ENSG00000123815 /// Isoform 2 of Uncharacteriz…	---	NM_024876 // GO:0016020 // membrane // inferred from electronic annotation /// NM_024876 // GO:0016021 // integral to membrane // inferred from electronic annotation /// NM_001142555 // GO:0016020 // membrane // inferred from electronic annotation /// NM_001142555 // GO:0016021 // integral to membrane // inferred from electronic annotation /// ENST00000324464 // GO:0016020 // membrane // inferred…	NM_024876 // GO:0004674 // protein serine/threonine kinase activity // inferred from electronic annotation /// NM_024876 // GO:0016301 // kinase activity // inferred from electronic annotation /// NM_024876 // GO:0016740 // transferase activity // inferred from electronic annotation /// NM_001142555 // GO:0004674 // protein serine/threonine kinase activity // inferred from electronic annotation /…
8097647	ATP-binding cassette, sub-family E (OABP), member 1	ABCE1	7.2123	-0.696244	0.015886	6.85682	7.43367	6.71278	7.80394	7.85967	6.24293	7.86679	7.35111	7.44139	6.99644	8097647	ATP-binding cassette, sub-family E (OABP), member 1	ABCE1	4	8097648 /// 8097649 /// 8097650 /// 8097651 /// 8097652 /// 8097653 /// 8097654	146019156	31520	NM_002940 /// NM_001040876 /// BC016283 /// ENST00000296577 /// ENST00000455563	Homo sapiens ATP-binding cassette, sub-family E (OABP), member 1 (ABCE1), transcript variant 1, mRNA. /// Homo sapiens ATP-binding cassette, sub-family E (OABP), member 1 (ABCE1), transcript variant 2, mRNA. /// Homo sapiens ATP-binding cassette, sub-family E (OABP), member 1, mRNA (cDNA clone MGC:9023 IMAGE:3909151), complete cds. /// ATP-binding cassette sub-family E member 1 gene:ENSG000001641…	NM_002940 // GO:0006401 // RNA catabolic process // traceable author statement /// NM_002940 // GO:0009615 // response to virus // traceable author statement /// NM_002940 // GO:0044419 // interspecies interaction between organisms // inferred from electronic annotation /// NM_001040876 // GO:0006401 // RNA catabolic process // traceable author statement /// NM_001040876 // GO:0009615 // response…	NM_002940 // GO:0005737 // cytoplasm // inferred from direct assay /// NM_002940 // GO:0005739 // mitochondrion // inferred from direct assay /// NM_001040876 // GO:0005737 // cytoplasm // inferred from direct assay /// NM_001040876 // GO:0005739 // mitochondrion // inferred from direct assay /// ENST00000296577 // GO:0005737 // cytoplasm // inferred from direct assay /// ENST00000296577 // GO:00…	NM_002940 // GO:0000166 // nucleotide binding // inferred from electronic annotation /// NM_002940 // GO:0005524 // ATP binding // inferred from electronic annotation /// NM_002940 // GO:0008428 // ribonuclease inhibitor activity // traceable author statement /// NM_002940 // GO:0009055 // electron carrier activity // inferred from electronic annotation /// NM_002940 // GO:0016887 // ATPase activ…
7953128	---	---	4.31382	0.508366	0.015886	4.66157	3.70285	4.35687	4.14037	4.36585	4.54244	3.73434	4.47223	3.94882	4.61681	7953128	---	---	12	7953129	2969115	81	ENST00000410561	ncrna:misc_RNA chromosome:GRCh37:12:2969115:2969199:1 gene:ENSG00000222493	---	---	---
8046279	---	---	7.79299	-0.406995	0.015886	7.58874	8.0318	7.55509	7.81522	7.64648	7.45	8.08825	7.93781	8.09886	7.46697	8046279	---	---	2	8046280	171608221	1341	GENSCAN00000052950 /// ENST00000249480	cdna:Genscan chromosome:GRCh37:2:171600896:171609298:1 /// cdna:pseudogene chromosome:GRCh37:2:171608221:171609562:1 gene:ENSG00000128692	AB096175 // GO:0045449 // regulation of transcription // inferred from electronic annotation /// AB096175 // GO:0045449 // regulation of transcription // inferred from electronic annotation /// AB096175 // GO:0045449 // regulation of transcription // inferred from electronic annotation	AB096175 // GO:0005622 // intracellular // inferred from electronic annotation /// AB096175 // GO:0005634 // nucleus // inferred from electronic annotation /// AB096175 // GO:0005622 // intracellular // inferred from electronic annotation /// AB096175 // GO:0005634 // nucleus // inferred from electronic annotation /// AB096175 // GO:0005622 // intracellular // inferred from electronic annotation …	AB096175 // GO:0003677 // DNA binding // inferred from electronic annotation /// AB096175 // GO:0008270 // zinc ion binding // inferred from electronic annotation /// AB096175 // GO:0046872 // metal ion binding // inferred from electronic annotation /// AB096175 // GO:0003677 // DNA binding // inferred from electronic annotation /// AB096175 // GO:0008270 // zinc ion binding // inferred from elec…
7974483	kinectin 1 (kinesin receptor)	KTN1	8.03096	-0.712691	0.015886	7.77372	8.24597	7.1238	8.52288	8.61002	6.80077	8.49048	8.43098	8.526	8.43764	7974483	kinectin 1 (kinesin receptor)	KTN1	14	7974484 /// 7974485 /// 7974486 /// 7974487 /// 7974488 /// 7974489 /// 7974490 /// 7974491 /// 7974492 /// 7974493 /// 7974494 /// 7974495 /// 7974496 /// 7974497 /// 7974498 /// 7974499 /// 7974500 /// 7974501 /// 7974502 /// 7974503 /// 7974504 /// 7974505 /// 7974506 /// 7974507 /// 7974508 /// 7974509 /// 7974510 /// 7974511 /// 7974512 /// 7974513 /// 7974514 /// 7974515 /// 7974516 /// 797…	56047024	104273	NM_182926 /// NM_004986 /// NM_001079521 /// NM_001079522 /// AY264265 /// ENST00000395314 /// ENST00000438792 /// ENST00000395308 /// ENST00000395311 /// ENST00000413890 /// ENST00000416613 /// ENST00000356229 /// ENST00000334975 /// ENST00000395309	Homo sapiens kinectin 1 (kinesin receptor) (KTN1), transcript variant 1, mRNA. /// Homo sapiens kinectin 1 (kinesin receptor) (KTN1), transcript variant 4, mRNA. /// Homo sapiens kinectin 1 (kinesin receptor) (KTN1), transcript variant 2, mRNA. /// Homo sapiens kinectin 1 (kinesin receptor) (KTN1), transcript variant 3, mRNA. /// Homo sapiens kinectin variant 1 mRNA, complete cds. /// Isoform 1 o…	NM_182926 // GO:0007018 // microtubule-based movement // non-traceable author statement /// NM_001079521 // GO:0007018 // microtubule-based movement // non-traceable author statement /// NM_001079522 // GO:0007018 // microtubule-based movement // non-traceable author statement /// NM_004986 // GO:0007018 // microtubule-based movement // non-traceable author statement /// ENST00000416613 // GO:000…	NM_182926 // GO:0005624 // membrane fraction // traceable author statement /// NM_182926 // GO:0005783 // endoplasmic reticulum // inferred from direct assay /// NM_182926 // GO:0005789 // endoplasmic reticulum membrane // inferred from electronic annotation /// NM_182926 // GO:0005887 // integral to plasma membrane // traceable author statement /// NM_182926 // GO:0016020 // membrane // inferred…	NM_182926 // GO:0003674 // molecular_function // no biological data available /// NM_001079521 // GO:0003674 // molecular_function // no biological data available /// NM_001079522 // GO:0003674 // molecular_function // no biological data available /// NM_004986 // GO:0003674 // molecular_function // no biological data available /// ENST00000416613 // GO:0003674 // molecular_function // no biologi…
7929562	zinc finger protein 518A	ZNF518A	7.70041	-0.73079	0.015886	7.35268	8.11048	6.55478	8.22218	8.1504	6.53686	8.15918	8.36325	8.09186	7.8483	7929562	zinc finger protein 518A	ZNF518A	10	7929563 /// 7929564 /// 7929565 /// 7929566 /// 7929567 /// 7929568 /// 7929569 /// 7929570 /// 7929571 /// 7929572 /// 7929573	97889472	34045	NM_014803 /// AB002333 /// ENST00000424593 /// ENST00000316045 /// ENST00000371192	Homo sapiens zinc finger protein 518A (ZNF518A), mRNA. /// Homo sapiens mRNA for KIAA0335 gene, partial cds. /// Isoform 1 of Zinc finger protein 518A gene:ENSG00000177853 /// Isoform 2 of Zinc finger protein 518A gene:ENSG00000177853 /// Isoform 1 of Zinc finger protein 518A gene:ENSG00000177853	NM_014803 // GO:0045449 // regulation of transcription // inferred from electronic annotation /// ENST00000424593 // GO:0045449 // regulation of transcription // inferred from electronic annotation /// ENST00000371192 // GO:0045449 // regulation of transcription // inferred from electronic annotation /// AB002333 // GO:0045449 // regulation of transcription // inferred from electronic annotation …	NM_014803 // GO:0005622 // intracellular // inferred from electronic annotation /// NM_014803 // GO:0005634 // nucleus // inferred from electronic annotation /// ENST00000424593 // GO:0005622 // intracellular // inferred from electronic annotation /// ENST00000424593 // GO:0005634 // nucleus // inferred from electronic annotation /// ENST00000371192 // GO:0005622 // intracellular // inferred from…	NM_014803 // GO:0003677 // DNA binding // inferred from electronic annotation /// NM_014803 // GO:0008270 // zinc ion binding // inferred from electronic annotation /// NM_014803 // GO:0046872 // metal ion binding // inferred from electronic annotation /// ENST00000424593 // GO:0003677 // DNA binding // inferred from electronic annotation /// ENST00000424593 // GO:0008270 // zinc ion binding // i…
7904082	similar to nuclear transport factor 2	LOC128322	6.48961	0.383057	0.0160093	6.66804	6.55688	7.09071	6.3505	6.0935	7.04515	6.6128	6.40318	6.27465	6.42401	7904082	similar to nuclear transport factor 2	LOC128322	1	7904083	113290717	380	XM_001716411 /// GENSCAN00000047226 /// ENST00000458353	PREDICTED: Homo sapiens similar to nuclear transport factor 2 (LOC128322), mRNA. /// cdna:Genscan chromosome:GRCh37:1:113264726:113291097:1 /// cdna:pseudogene chromosome:GRCh37:1:113290717:113291097:1 gene:ENSG00000234790	---	---	---
8164862	surfeit 6	SURF6	6.70352	0.291519	0.0160093	6.50344	6.47733	6.87323	6.46021	6.43545	6.75427	6.48837	6.79207	6.6894	6.81819	8164862	surfeit 6	SURF6	9	8164863 /// 8164864 /// 8164865 /// 8164866 /// 8164867 /// 8164868 /// 8164869	136197552	5683	NM_006753 /// BC006197 /// ENST00000372022	Homo sapiens surfeit 6 (SURF6), mRNA. /// Homo sapiens surfeit 6, mRNA (cDNA clone MGC:2367 IMAGE:2820773), complete cds. /// Surfeit locus protein 6 gene:ENSG00000148296	NM_006753 // GO:0042254 // ribosome biogenesis // inferred from electronic annotation /// ENST00000372022 // GO:0042254 // ribosome biogenesis // inferred from electronic annotation /// BC006197 // GO:0042254 // ribosome biogenesis // inferred from electronic annotation	NM_006753 // GO:0001652 // granular component // inferred from sequence or structural similarity /// NM_006753 // GO:0005634 // nucleus // inferred from electronic annotation /// NM_006753 // GO:0005730 // nucleolus // inferred from electronic annotation /// NM_006753 // GO:0044451 // nucleoplasm part // inferred from electronic annotation /// ENST00000372022 // GO:0001652 // granular component /…	NM_006753 // GO:0003677 // DNA binding // inferred from sequence or structural similarity /// NM_006753 // GO:0003723 // RNA binding // inferred from sequence or structural similarity /// ENST00000372022 // GO:0003677 // DNA binding // inferred from sequence or structural similarity /// ENST00000372022 // GO:0003723 // RNA binding // inferred from sequence or structural similarity /// BC006197 //…
8054557	---	---	11.4381	-0.592062	0.0160093	11.0326	11.6993	10.911	11.8221	11.4746	10.8512	11.7724	11.8439	11.7091	11.5793	8054557	---	---	---	8054558 /// 8054559 /// 8054560 /// 8054561 /// 8054562 /// 8054563 /// 8054564 /// 8054565 /// 8054566 /// 8054567 /// 8054568 /// 8054569 /// 8054570 /// 8054571 /// 8054572 /// 8054573 /// 8054574 /// 8054575 /// 8054576 /// 8054577 /// 8054578 /// 8054579	---	---	---	---	NM_032260 // GO:0046907 // intracellular transport // inferred from electronic annotation /// NM_001164463 // GO:0008150 // biological_process // no biological data available /// NM_001164463 // GO:0015031 // protein transport // inferred from electronic annotation /// NM_001164463 // GO:0046907 // intracellular transport // inferred from electronic annotation /// NM_001164463 // GO:0051028 // mR…	NM_001037866 // GO:0005737 // cytoplasm // inferred from electronic annotation /// NM_001123363 // GO:0005737 // cytoplasm // inferred from electronic annotation /// NM_001164463 // GO:0005634 // nucleus // inferred from electronic annotation /// NM_001164463 // GO:0005643 // nuclear pore // non-traceable author statement /// NM_006267 // GO:0005622 // intracellular // inferred from electronic an…	NM_032260 // GO:0005488 // binding // inferred from electronic annotation /// NM_001037866 // GO:0005488 // binding // inferred from electronic annotation /// NM_001123363 // GO:0005488 // binding // inferred from electronic annotation /// NM_001164463 // GO:0008536 // Ran GTPase binding // non-traceable author statement /// NM_005054 // GO:0005488 // binding // inferred from electronic annotatio…
8036867	chromosome 19 open reading frame 47	C19orf47	7.74699	0.306362	0.016919	7.6242	7.38622	8.08018	7.48509	7.58112	7.88386	7.50643	7.5458	7.40315	7.78791	8036867	chromosome 19 open reading frame 47	C19orf47	19	8036868 /// 8036869 /// 8036870 /// 8036871 /// 8036872 /// 8036873 /// 8036874 /// 8036875 /// 8036876 /// 8036877 /// 8036878 /// 8036879 /// 8036880	40825462	28972	uc002ong.1 /// uc002onh.1 /// uc002oni.1 /// CR615433 /// NM_178830 /// AK094207 /// BC023623 /// BC027935 /// GENSCAN00000062899 /// ENST00000357884 /// ENST00000392035	/// /// /// full-length cDNA clone CS0DL001YL18 of B cells (Ramos cell line) Cot 25-normalized of Homo sapiens (human). /// Homo sapiens chromosome 19 open reading frame 47 (C19orf47), mRNA. /// Homo sapiens cDNA FLJ36888 fis, clone BNGH42008850. /// Homo sapiens chromosome 19 open reading frame 47, mRNA (cDNA clone MGC:23442 IMAGE:4662735), complete cds. /// Homo sapiens chromosome 19 open readi…	---	---	---
7942645	---	---	6.6101	-0.611731	0.0171519	6.16357	6.61664	5.76658	6.85715	7.10167	6.01657	6.76394	6.74482	6.73202	6.85678	7942645	---	---	11	7942646	75645984	80	ENST00000411081	ncrna:rRNA chromosome:GRCh37:11:75645975:75646083:1 gene:ENSG00000223013	---	---	---
8093943	hypothetical LOC93622	LOC93622	6.93189	0.308646	0.0171519	7.03342	6.89785	7.16816	6.66762	6.78424	6.98261	6.76263	6.82752	6.68761	7.03388	8093943	hypothetical LOC93622	LOC93622	4	8093944 /// 8093945 /// 8093946 /// 8093947 /// 8093948 /// 8093949	6675171	2604	AK026375	Homo sapiens cDNA: FLJ22722 fis, clone HSI14444.	---	---	---
7920594	pygopus homolog 2 (Drosophila)	PYGO2	7.27366	0.494418	0.0171519	7.56914	7.20224	7.83755	7.16443	7.05898	7.63778	7.31363	7.1494	7.09584	7.09614	7920594	pygopus homolog 2 (Drosophila)	PYGO2	1	7920595 /// 7920596 /// 7920597 /// 7920598 /// 7920599	154929502	5010	NM_138300 /// BC006132 /// ENST00000368457 /// ENST00000368456	Homo sapiens pygopus homolog 2 (Drosophila) (PYGO2), mRNA. /// Homo sapiens pygopus homolog 2 (Drosophila), mRNA (cDNA clone MGC:13050 IMAGE:3627860), complete cds. /// Pygopus homolog 2 gene:ENSG00000163348 /// Pygopus homolog 2 (Drosophila), isoform CRA_b gene:ENSG00000163348	NM_138300 // GO:0001701 // in utero embryonic development // inferred from electronic annotation /// NM_138300 // GO:0001822 // kidney development // inferred from electronic annotation /// NM_138300 // GO:0002088 // lens development in camera-type eye // inferred from electronic annotation /// NM_138300 // GO:0007420 // brain development // inferred from electronic annotation /// NM_138300 // GO…	NM_138300 // GO:0005634 // nucleus // inferred from electronic annotation /// ENST00000368457 // GO:0005634 // nucleus // inferred from electronic annotation /// BC006132 // GO:0005634 // nucleus // inferred from electronic annotation /// ENST00000368456 // GO:0005634 // nucleus // inferred from electronic annotation	NM_138300 // GO:0005515 // protein binding // inferred from physical interaction /// NM_138300 // GO:0008270 // zinc ion binding // inferred from electronic annotation /// NM_138300 // GO:0046872 // metal ion binding // inferred from electronic annotation /// ENST00000368457 // GO:0005515 // protein binding // inferred from physical interaction /// ENST00000368457 // GO:0008270 // zinc ion bindin…
7992795	host cell factor C1 regulator 1 (XPO1 dependent) /// THO complex 6 homolog (Drosophila)	HCFC1R1 /// THOC6	9.24656	0.304568	0.0171519	9.37735	8.97668	9.62291	9.09018	8.95164	9.33674	8.99613	9.21537	9.09683	9.2352	7992795	host cell factor C1 regulator 1 (XPO1 dependent) /// THO complex 6 homolog (Drosophila)	HCFC1R1 /// THOC6	16	7992796 /// 7992797 /// 7992798 /// 7992799 /// 7992800 /// 7992801 /// 7992802 /// 7992803 /// 7992804 /// 7992805 /// 7992806 /// 7992807 /// 7992808 /// 7992809 /// 7992810	3074040	3715	NM_017885 /// NM_001002017 /// NM_024339 /// NM_001142350 /// BC050674 /// BC064026 /// ENST00000248089 /// ENST00000354679 /// ENST00000326266 /// ENST00000253952	Homo sapiens host cell factor C1 regulator 1 (XPO1 dependent) (HCFC1R1), transcript variant 1, mRNA. /// Homo sapiens host cell factor C1 regulator 1 (XPO1 dependent) (HCFC1R1), transcript variant 2, mRNA. /// Homo sapiens THO complex 6 homolog (Drosophila) (THOC6), transcript variant 1, mRNA. /// Homo sapiens THO complex 6 homolog (Drosophila) (THOC6), transcript variant 2, mRNA. /// Homo sapien…	NM_024339 // GO:0006397 // mRNA processing // inferred from electronic annotation /// NM_024339 // GO:0006406 // mRNA export from nucleus // inferred from direct assay /// NM_024339 // GO:0006810 // transport // inferred from electronic annotation /// NM_024339 // GO:0008380 // RNA splicing // inferred from electronic annotation /// NM_024339 // GO:0046784 // intronless viral mRNA export from hos…	NM_024339 // GO:0000346 // transcription export complex // inferred from direct assay /// NM_024339 // GO:0000347 // THO complex // inferred from direct assay /// NM_024339 // GO:0000445 // THO complex part of transcription export complex // inferred from direct assay /// NM_001142350 // GO:0000346 // transcription export complex // inferred from direct assay /// NM_001142350 // GO:0000347 // THO…	NM_024339 // GO:0003723 // RNA binding // inferred from electronic annotation /// NM_001142350 // GO:0003723 // RNA binding // inferred from electronic annotation /// BC050674 // GO:0003723 // RNA binding // inferred from electronic annotation
8037071	Rab acceptor 1 (prenylated)	RABAC1	9.30792	0.375656	0.0171519	9.5604	9.17022	9.61576	8.98418	9.01963	9.49861	9.02313	9.08471	9.06231	9.32969	8037071	Rab acceptor 1 (prenylated)	RABAC1	19	8037072 /// 8037073 /// 8037074 /// 8037075 /// 8037076 /// 8037077 /// 8037078	42460835	2650	NM_006423 /// BC008950 /// ENST00000222008	Homo sapiens Rab acceptor 1 (prenylated) (RABAC1), mRNA. /// Homo sapiens Rab acceptor 1 (prenylated), mRNA (cDNA clone MGC:3593 IMAGE:2963628), complete cds. /// Prenylated Rab acceptor protein 1 gene:ENSG00000105404	---	NM_006423 // GO:0005737 // cytoplasm // inferred from electronic annotation /// NM_006423 // GO:0005794 // Golgi apparatus // inferred from electronic annotation /// NM_006423 // GO:0005886 // plasma membrane // inferred from electronic annotation /// NM_006423 // GO:0008021 // synaptic vesicle // inferred from electronic annotation /// NM_006423 // GO:0016021 // integral to membrane // inferred …	NM_006423 // GO:0005515 // protein binding // inferred from physical interaction /// NM_006423 // GO:0042802 // identical protein binding // inferred from physical interaction /// ENST00000222008 // GO:0042802 // identical protein binding // inferred from physical interaction /// BC008950 // GO:0005515 // protein binding // inferred from physical interaction /// BC008950 // GO:0042802 // identica…
8136987	Rho guanine nucleotide exchange factor (GEF) 5 /// Rho guanine nucleotide exchange factor (GEF) 5-like /// similar to rho guanine nucleotide exchange factor 5	ARHGEF5 /// ARHGEF5L /// LOC728377	8.50723	0.503949	0.0171519	9.13409	8.43431	8.99153	8.44409	7.85189	8.86359	8.34515	8.52845	8.31742	8.96213	8136987	Rho guanine nucleotide exchange factor (GEF) 5 /// Rho guanine nucleotide exchange factor (GEF) 5-like /// similar to rho guanine nucleotide exchange factor 5	ARHGEF5 /// ARHGEF5L /// LOC728377	7	8136988 /// 8136989 /// 8136990 /// 8136991 /// 8136992 /// 8136993 /// 8136994 /// 8136995 /// 8136996 /// 8136997 /// 8136998 /// 8136999 /// 8137000 /// 8137001 /// 8137002 /// 8137003 /// 8137004 /// 8137005	144052489	25236	NM_005435 /// NM_001003702 /// AK160365 /// BC107871 /// EF560743 /// ENST00000378115 /// ENST00000056217 /// ENST00000344879	Homo sapiens Rho guanine nucleotide exchange factor (GEF) 5 (ARHGEF5), mRNA. /// Homo sapiens Rho guanine nucleotide exchange factor (GEF) 5-like (ARHGEF5L), mRNA. /// Homo sapiens mRNA for FLJ00261 protein. /// Homo sapiens similar to rho guanine nucleotide exchange factor 5, mRNA (cDNA clone IMAGE:4719938), partial cds. /// Homo sapiens clone IMAGp958H011236 FLJ43692 protein (CTAGE4) mRNA, comp…	NM_005435 // GO:0035023 // regulation of Rho protein signal transduction // inferred from electronic annotation /// ENST00000056217 // GO:0007242 // intracellular signaling cascade // inferred from electronic annotation /// ENST00000056217 // GO:0035023 // regulation of Rho protein signal transduction // inferred from electronic annotation /// ENST00000344879 // GO:0007242 // intracellular signal…	NM_005435 // GO:0005622 // intracellular // inferred from electronic annotation /// ENST00000056217 // GO:0005622 // intracellular // inferred from electronic annotation /// ENST00000344879 // GO:0005622 // intracellular // inferred from electronic annotation /// AK160365 // GO:0005622 // intracellular // inferred from electronic annotation	NM_005435 // GO:0005085 // guanyl-nucleotide exchange factor activity // inferred from electronic annotation /// NM_005435 // GO:0005089 // Rho guanyl-nucleotide exchange factor activity // inferred from electronic annotation /// NM_005435 // GO:0005515 // protein binding // inferred from physical interaction /// NM_005435 // GO:0005525 // GTP binding // traceable author statement /// ENST0000005…
8055913	PRP40 pre-mRNA processing factor 40 homolog A (S. cerevisiae)	PRPF40A	8.59988	-0.641694	0.0171519	8.27815	8.8619	7.88229	9.05086	8.89957	7.72849	9.02338	9.12671	8.97028	8.76815	8055913	PRP40 pre-mRNA processing factor 40 homolog A (S. cerevisiae)	PRPF40A	2	8055914 /// 8055915 /// 8055916 /// 8055917 /// 8055918 /// 8055919 /// 8055920 /// 8055921 /// 8055922 /// 8055923 /// 8055924 /// 8055925 /// 8055926 /// 8055927 /// 8055928 /// 8055929 /// 8055930 /// 8055931 /// 8055932 /// 8055933 /// 8055934 /// 8055935 /// 8055936 /// 8055937 /// 8055938 /// 8055939 /// 8055940	153512045	61915	NM_017892 /// AF049528 /// ENST00000410080 /// ENST00000450135 /// ENST00000440252 /// ENST00000359961 /// ENST00000356402 /// ENST00000354363 /// ENST00000448428 /// ENST00000450303	Homo sapiens PRP40 pre-mRNA processing factor 40 homolog A (S. cerevisiae) (PRPF40A), mRNA. /// Homo sapiens huntingtin-interacting protein HYPA/FBP11 (HYPA) mRNA, partial cds. /// Isoform 2 of Pre-mRNA-processing factor 40 homolog A gene:ENSG00000196504 /// Isoform 2 of Pre-mRNA-processing factor 40 homolog A gene:ENSG00000196504 /// cDNA FLJ59286, highly similar to Pre-mRNA-processing factor 40…	NM_017892 // GO:0006397 // mRNA processing // inferred from electronic annotation /// NM_017892 // GO:0008380 // RNA splicing // inferred from electronic annotation /// ENST00000410080 // GO:0006397 // mRNA processing // inferred from electronic annotation /// ENST00000410080 // GO:0008380 // RNA splicing // inferred from electronic annotation /// ENST00000450135 // GO:0006397 // mRNA processing …	NM_017892 // GO:0005634 // nucleus // inferred from electronic annotation /// NM_017892 // GO:0016607 // nuclear speck // inferred from electronic annotation /// ENST00000410080 // GO:0005634 // nucleus // inferred from electronic annotation /// ENST00000410080 // GO:0016607 // nuclear speck // inferred from electronic annotation /// ENST00000450135 // GO:0005634 // nucleus // inferred from elect…	NM_017892 // GO:0005515 // protein binding // inferred from physical interaction /// ENST00000410080 // GO:0005515 // protein binding // inferred from physical interaction /// ENST00000450135 // GO:0005515 // protein binding // inferred from physical interaction /// ENST00000359961 // GO:0005515 // protein binding // inferred from physical interaction /// ENST00000356402 // GO:0005515 // protein …
8055350	transmembrane protein 163	TMEM163	6.32588	0.343702	0.0171519	6.66362	6.37364	6.64507	6.22436	6.41689	6.78053	6.17441	6.14319	6.23864	6.29866	8055350	transmembrane protein 163	TMEM163	2	8055351 /// 8055352 /// 8055353 /// 8055354 /// 8055355 /// 8055356 /// 8055357 /// 8055358 /// 8055359 /// 8055360	135213333	263245	NM_030923 /// BC026170 /// ENST00000281924	Homo sapiens transmembrane protein 163 (TMEM163), mRNA. /// Homo sapiens transmembrane protein 163, mRNA (cDNA clone MGC:26919 IMAGE:4837567), complete cds. /// Isoform 1 of Transmembrane protein 163 gene:ENSG00000152128	---	NM_030923 // GO:0016020 // membrane // inferred from electronic annotation /// NM_030923 // GO:0016021 // integral to membrane // inferred from electronic annotation /// ENST00000281924 // GO:0016020 // membrane // inferred from electronic annotation /// ENST00000281924 // GO:0016021 // integral to membrane // inferred from electronic annotation /// BC026170 // GO:0016020 // membrane // inferred …	---
8134122	A kinase (PRKA) anchor protein (yotiao) 9	AKAP9	8.37496	-0.836941	0.0171519	7.77778	8.67316	7.41327	8.73899	8.37173	7.15662	8.75574	8.98488	8.79139	8.84955	8134122	A kinase (PRKA) anchor protein (yotiao) 9	AKAP9	7	8134123 /// 8134124 /// 8134125 /// 8134126 /// 8134127 /// 8134128 /// 8134129 /// 8134130 /// 8134131 /// 8134132 /// 8134133 /// 8134134 /// 8134135 /// 8134136 /// 8134137 /// 8134138 /// 8134139 /// 8134140 /// 8134141 /// 8134142 /// 8134143 /// 8134144 /// 8134145 /// 8134146 /// 8134147 /// 8134148 /// 8134149 /// 8134150 /// 8134151 /// 8134152 /// 8134153 /// 8134154 /// 8134155 /// 813…	91570192	169797	uc003uld.1 /// uc003ule.1 /// uc003ulf.1 /// uc003ulg.1 /// uc003ulh.1 /// uc003uli.1 /// uc003ulj.1 /// uc003ulk.1 /// uc003ull.1 /// AL117418 /// NM_147185 /// NM_005751 /// AB019691 /// AF026245 /// AF091711 /// AJ131693 /// AK000270 /// AK026444 /// AK057546 /// AY803272 /// BC015533 /// BC062448 /// GENSCAN00000018740 /// GENSCAN00000056105 /// GENSCAN00000046856 /// ENST00000356239 /// ENST…	/// /// /// /// /// /// /// /// /// Homo sapiens mRNA; cDNA DKFZp564G2263 (from clone DKFZp564G2263). /// Homo sapiens A kinase (PRKA) anchor protein (yotiao) 9 (AKAP9), transcript variant 3, mRNA. /// Homo sapiens A kinase (PRKA) anchor protein (yotiao) 9 (AKAP9), transcript variant 2, mRNA. /// Homo sapiens mRNA for Centrosome- and Golgi-localized PKN-associated protein (CG-NAP), complete cds. …	NM_005751 // GO:0006810 // transport // traceable author statement /// NM_005751 // GO:0007165 // signal transduction // traceable author statement /// NM_005751 // GO:0007268 // synaptic transmission // traceable author statement /// NM_147185 // GO:0006810 // transport // traceable author statement /// NM_147185 // GO:0007165 // signal transduction // traceable author statement /// NM_147185 //…	NM_005751 // GO:0005737 // cytoplasm // inferred from direct assay /// NM_005751 // GO:0005794 // Golgi apparatus // inferred from direct assay /// NM_005751 // GO:0005813 // centrosome // inferred from direct assay /// NM_005751 // GO:0005829 // cytosol // not recorded /// NM_005751 // GO:0005856 // cytoskeleton // inferred from electronic annotation /// NM_005751 // GO:0043231 // intracellular …	NM_005751 // GO:0005102 // receptor binding // traceable author statement /// NM_005751 // GO:0005515 // protein binding // inferred from physical interaction /// NM_147185 // GO:0005102 // receptor binding // traceable author statement /// NM_147185 // GO:0005515 // protein binding // inferred from physical interaction /// ENST00000356239 // GO:0005102 // receptor binding // traceable author sta…
8117535	histone cluster 1, H2ag	HIST1H2AG	7.1357	0.26427	0.0171519	7.33279	7.154	7.42618	7.59975	7.14763	7.30234	7.77382	7.49997	6.94509	7.05379	8117535	histone cluster 1, H2ag	HIST1H2AG	6	8117536	27100821	2250	NM_021064 /// L19778 /// ENST00000359193	Homo sapiens histone cluster 1, H2ag (HIST1H2AG), mRNA. /// Homo sapiens histone H2A.1b mRNA, complete cds. /// cdna:known chromosome:GRCh37:6:27100821:27103070:1 gene:ENSG00000196787	NM_021064 // GO:0006334 // nucleosome assembly // inferred from electronic annotation /// L19778 // GO:0006334 // nucleosome assembly // inferred from electronic annotation	NM_021064 // GO:0000786 // nucleosome // inferred from electronic annotation /// NM_021064 // GO:0005634 // nucleus // inferred from electronic annotation /// NM_021064 // GO:0005694 // chromosome // inferred from electronic annotation /// L19778 // GO:0000786 // nucleosome // inferred from electronic annotation /// L19778 // GO:0005634 // nucleus // inferred from electronic annotation /// L19778…	NM_021064 // GO:0003677 // DNA binding // inferred from electronic annotation /// L19778 // GO:0003677 // DNA binding // inferred from electronic annotation
8079079	natural killer-tumor recognition sequence	NKTR	8.67938	-0.602492	0.0173232	8.28793	8.79071	7.92656	8.84793	8.97579	7.77136	8.8224	9.08252	9.01998	8.77346	8079079	natural killer-tumor recognition sequence	NKTR	3	8079080 /// 8079081 /// 8079082 /// 8079083 /// 8079084 /// 8079085 /// 8079086 /// 8079087 /// 8079088 /// 8079089 /// 8079090 /// 8079091 /// 8079092 /// 8079093 /// 8079094 /// 8079095 /// 8079096 /// 8079097 /// 8079098	42642101	48132	uc003cll.1 /// uc003clm.1 /// uc003cln.1 /// uc003clo.1 /// uc003clp.1 /// uc003clq.1 /// uc003clr.1 /// uc003cls.1 /// BC020672 /// BC035644 /// NM_005385 /// AK126234 /// AK292017 /// AB209888 /// BC144518 /// BX640751 /// BX641127 /// BX957215 /// BX957218 /// L04288 /// ENST00000232978 /// ENST00000429888 /// ENST00000383749 /// ENST00000442970 /// ENST00000445842	/// /// /// /// /// /// /// /// Homo sapiens natural killer-tumor recognition sequence, mRNA (cDNA clone IMAGE:4704614), with apparent retained intron. /// Homo sapiens natural killer-tumor recognition sequence, mRNA (cDNA clone IMAGE:5550348), with apparent retained intron. /// Homo sapiens natural killer-tumor recognition sequence (NKTR), mRNA. /// Homo sapiens cDNA FLJ44246 fis, clone THYMU300…	NM_005385 // GO:0006457 // protein folding // inferred from electronic annotation /// ENST00000232978 // GO:0006457 // protein folding // inferred from electronic annotation /// L04288 // GO:0006457 // protein folding // inferred from electronic annotation /// AK292017 // GO:0006457 // protein folding // inferred from electronic annotation /// ENST00000429888 // GO:0006457 // protein folding // i…	NM_005385 // GO:0016020 // membrane // inferred from electronic annotation /// ENST00000232978 // GO:0016020 // membrane // inferred from electronic annotation /// L04288 // GO:0016020 // membrane // inferred from electronic annotation /// AK292017 // GO:0016020 // membrane // inferred from electronic annotation /// ENST00000429888 // GO:0016020 // membrane // inferred from electronic annotation …	NM_005385 // GO:0003755 // peptidyl-prolyl cis-trans isomerase activity // inferred from electronic annotation /// NM_005385 // GO:0016018 // cyclosporin A binding // traceable author statement /// NM_005385 // GO:0016853 // isomerase activity // inferred from electronic annotation /// ENST00000232978 // GO:0003755 // peptidyl-prolyl cis-trans isomerase activity // inferred from electronic annota…
8139256	up-regulated gene 4	URG4	7.21146	0.467941	0.0174419	7.28284	7.18162	7.83837	6.97949	7.06643	7.55439	6.88155	7.40172	6.81367	7.39391	8139256	up-regulated gene 4	URG4	7	8139257 /// 8139258 /// 8139259 /// 8139260 /// 8139261 /// 8139262 /// 8139263	43915493	30732	uc003tiu.1 /// uc003tiv.1 /// uc003tiw.1 /// uc003tix.1 /// uc003tiy.1 /// uc003tiz.1 /// CR749398 /// NM_001077663 /// NM_017920 /// NM_001077664 /// AB040940 /// AK302459 /// AL832134 /// AY078404 /// BC018426 /// GENSCAN00000052263 /// ENST00000223341 /// ENST00000402306 /// ENST00000398990 /// ENST00000447717 /// ENST00000336086 /// ENST00000443736 /// ENST00000453200 /// ENST00000439702 /// …	/// /// /// /// /// /// Homo sapiens mRNA; cDNA DKFZp686O0457 (from clone DKFZp686O0457). /// Homo sapiens up-regulated gene 4 (URG4), nuclear gene encoding mitochondrial protein, transcript variant 3, mRNA. /// Homo sapiens up-regulated gene 4 (URG4), nuclear gene encoding mitochondrial protein, transcript variant 1, mRNA. /// Homo sapiens up-regulated gene 4 (URG4), nuclear gene encoding mitoch…	---	---	---
7909931	chromosome 1 open reading frame 58	C1orf58	9.5916	-0.580015	0.0180301	9.26492	9.78866	8.93096	9.85496	9.6959	8.82603	9.90993	9.94701	9.88037	9.78703	7909931	chromosome 1 open reading frame 58	C1orf58	1	7909932 /// 7909933 /// 7909934 /// 7909935 /// 7909936 /// 7909937 /// 7909938 /// 7909939 /// 7909940 /// 7909941 /// 7909942 /// 7909943 /// 7909944 /// 7909945	222885895	22643	NM_144695 /// BC113635 /// ENST00000340934 /// ENST00000426638	Homo sapiens chromosome 1 open reading frame 58 (C1orf58), mRNA. /// Homo sapiens chromosome 1 open reading frame 58, mRNA (cDNA clone MGC:142195 IMAGE:8322687), complete cds. /// BRO1 domain-containing protein BROX gene:ENSG00000162819 /// Chromosome 1 open reading frame 58 gene:ENSG00000162819	---	NM_144695 // GO:0016020 // membrane // inferred from electronic annotation /// ENST00000340934 // GO:0016020 // membrane // inferred from electronic annotation /// BC113635 // GO:0016020 // membrane // inferred from electronic annotation /// ENST00000426638 // GO:0016020 // membrane // inferred from electronic annotation	---
8154934	interleukin 11 receptor, alpha	IL11RA	7.69746	0.374951	0.0205692	8.16239	7.49997	7.91422	7.45505	7.44895	7.99582	7.55746	7.72613	7.66757	7.42836	8154934	interleukin 11 receptor, alpha	IL11RA	9	8154935 /// 8154936 /// 8154937 /// 8154938 /// 8154939 /// 8154940 /// 8154941 /// 8154942 /// 8154943 /// 8154944 /// 8154945 /// 8154946 /// 8154947 /// 8154948 /// 8154949 /// 8154950	34650699	11185	NM_004512 /// NM_147162 /// NM_001142784 /// BC003110 /// ENST00000441545 /// ENST00000318041 /// ENST00000378817	Homo sapiens interleukin 11 receptor, alpha (IL11RA), transcript variant 1, mRNA. /// Homo sapiens interleukin 11 receptor, alpha (IL11RA), transcript variant 2, mRNA. /// Homo sapiens interleukin 11 receptor, alpha (IL11RA), transcript variant 3, mRNA. /// Homo sapiens interleukin 11 receptor, alpha, mRNA (cDNA clone MGC:2146 IMAGE:3502059), complete cds. /// Isoform HCR1 of Interleukin-11 recep…	NM_147162 // GO:0007566 // embryo implantation // inferred from electronic annotation /// NM_004512 // GO:0007566 // embryo implantation // inferred from electronic annotation /// NM_001142784 // GO:0007566 // embryo implantation // inferred from electronic annotation /// BC003110 // GO:0007566 // embryo implantation // inferred from electronic annotation	NM_147162 // GO:0005887 // integral to plasma membrane // traceable author statement /// NM_147162 // GO:0016020 // membrane // inferred from electronic annotation /// NM_004512 // GO:0005887 // integral to plasma membrane // traceable author statement /// NM_004512 // GO:0016020 // membrane // inferred from electronic annotation /// NM_001142784 // GO:0005887 // integral to plasma membrane // tr…	NM_147162 // GO:0004871 // signal transducer activity // traceable author statement /// NM_147162 // GO:0004888 // transmembrane receptor activity // traceable author statement /// NM_147162 // GO:0004896 // cytokine receptor activity // inferred from electronic annotation /// NM_004512 // GO:0004871 // signal transducer activity // traceable author statement /// NM_004512 // GO:0004888 // transm…
8000932	chromosome 16 open reading frame 93	C16orf93	6.00234	0.257234	0.0205692	6.16045	5.8226	6.19699	5.802	5.86456	6.12435	5.94455	6.06065	5.93708	6.06365	8000932	chromosome 16 open reading frame 93	C16orf93	16	8000933 /// 8000934 /// 8000935 /// 8000936 /// 8000937 /// 8000938 /// 8000939 /// 8000940	30768752	4790	NM_001014979 /// BC042548 /// ENST00000354963 /// ENST00000433909	Homo sapiens chromosome 16 open reading frame 93 (C16orf93), mRNA. /// Homo sapiens, clone IMAGE:4778576, mRNA. /// Isoform 2 of Coiled-coil domain-containing protein C16orf93 gene:ENSG00000196118 /// Isoform 1 of Coiled-coil domain-containing protein C16orf93 gene:ENSG00000196118	---	---	---
7975406	ADAM metallopeptidase domain 21	ADAM21	4.3961	0.456517	0.0205692	4.55917	4.24884	4.61817	4.20458	3.99584	4.80976	4.22541	4.01749	4.26344	5.14305	7975406	ADAM metallopeptidase domain 21	ADAM21	14	7975407	70924217	2405	NM_003813 /// BC109024 /// ENST00000267499	Homo sapiens ADAM metallopeptidase domain 21 (ADAM21), mRNA. /// Homo sapiens ADAM metallopeptidase domain 21, mRNA (cDNA clone MGC:125389 IMAGE:40027108), complete cds. /// Disintegrin and metalloproteinase domain-containing protein 21 gene:ENSG00000139985	NM_003813 // GO:0006508 // proteolysis // inferred from electronic annotation /// NM_003813 // GO:0007338 // single fertilization // traceable author statement /// ENST00000267499 // GO:0006508 // proteolysis // inferred from electronic annotation /// ENST00000267499 // GO:0007338 // single fertilization // traceable author statement /// BC109024 // GO:0006508 // proteolysis // inferred from elec…	NM_003813 // GO:0016020 // membrane // inferred from electronic annotation /// NM_003813 // GO:0016021 // integral to membrane // inferred from electronic annotation /// ENST00000267499 // GO:0016020 // membrane // inferred from electronic annotation /// ENST00000267499 // GO:0016021 // integral to membrane // inferred from electronic annotation /// BC109024 // GO:0016020 // membrane // inferred …	NM_003813 // GO:0004222 // metalloendopeptidase activity // inferred from electronic annotation /// NM_003813 // GO:0008233 // peptidase activity // inferred from electronic annotation /// NM_003813 // GO:0008237 // metallopeptidase activity // traceable author statement /// NM_003813 // GO:0008270 // zinc ion binding // inferred from electronic annotation /// NM_003813 // GO:0046872 // metal ion…
8097062	---	---	8.75319	-0.492635	0.0205692	8.36011	9.00347	9.28393	8.80692	9.02477	8.46866	9.03198	8.4847	8.98166	7.98247	8097062	---	---	4	8097063	119527606	102	ENST00000411293	ncrna:snRNA chromosome:GRCh37:4:119527605:119527708:1 gene:ENSG00000223225	---	---	---
8143633	olfactory receptor, family 2, subfamily A, member 7 /// olfactory receptor, family 2, subfamily A, member 4 /// similar to rho guanine nucleotide exchange factor 5	OR2A7 /// OR2A4 /// LOC728377	7.66601	0.791138	0.0212675	8.76136	7.73306	8.41788	7.70022	7.4309	8.53809	7.77717	8.17694	6.96263	8.09617	8143633	olfactory receptor, family 2, subfamily A, member 7 /// olfactory receptor, family 2, subfamily A, member 4 /// similar to rho guanine nucleotide exchange factor 5	OR2A7 /// OR2A4 /// LOC728377	7	8143634	143955789	932	NM_001005328 /// NM_030908 /// BC120953 /// BC136704 /// DQ786236 /// ENST00000414940 /// ENST00000315453	Homo sapiens olfactory receptor, family 2, subfamily A, member 7 (OR2A7), mRNA. /// Homo sapiens olfactory receptor, family 2, subfamily A, member 4 (OR2A4), mRNA. /// Homo sapiens olfactory receptor, family 2, subfamily A, member 4, mRNA (cDNA clone MGC:149432 IMAGE:40115181), complete cds. /// Homo sapiens olfactory receptor, family 2, subfamily A, member 7, mRNA (cDNA clone MGC:168317 IMAGE:90…	NM_001005328 // GO:0007165 // signal transduction // inferred from electronic annotation /// NM_001005328 // GO:0007186 // G-protein coupled receptor protein signaling pathway // inferred from electronic annotation /// NM_001005328 // GO:0007608 // sensory perception of smell // inferred from electronic annotation /// NM_001005328 // GO:0050896 // response to stimulus // inferred from electronic …	NM_001005328 // GO:0005886 // plasma membrane // inferred from electronic annotation /// NM_001005328 // GO:0016021 // integral to membrane // inferred from electronic annotation /// NM_030908 // GO:0005886 // plasma membrane // inferred from electronic annotation /// NM_030908 // GO:0016021 // integral to membrane // inferred from electronic annotation /// ENST00000315453 // GO:0005886 // plasma…	NM_001005328 // GO:0004872 // receptor activity // inferred from electronic annotation /// NM_001005328 // GO:0004984 // olfactory receptor activity // inferred from electronic annotation /// NM_030908 // GO:0004872 // receptor activity // inferred from electronic annotation /// NM_030908 // GO:0004984 // olfactory receptor activity // inferred from electronic annotation /// ENST00000315453 // GO…
7897824	mitofusin 2	MFN2	8.95278	0.320759	0.0212675	9.12164	8.77122	9.32771	8.7777	8.65007	9.06976	8.69787	8.9255	8.781	9.04343	7897824	mitofusin 2	MFN2	1	7897825 /// 7897826 /// 7897827 /// 7897828 /// 7897829 /// 7897830 /// 7897831 /// 7897832 /// 7897833 /// 7897834 /// 7897835 /// 7897836 /// 7897837 /// 7897838 /// 7897839 /// 7897840 /// 7897841 /// 7897842 /// 7897843 /// 7897844 /// 7897845 /// 7897846 /// 7897847 /// 7897848	12040369	33198	NM_014874 /// NM_001127660 /// AF036536 /// ENST00000444836 /// ENST00000235329 /// ENST00000376337 /// ENST00000412236 /// ENST00000413450 /// ENST00000376320	Homo sapiens mitofusin 2 (MFN2), nuclear gene encoding mitochondrial protein, transcript variant 1, mRNA. /// Homo sapiens mitofusin 2 (MFN2), transcript variant 2, mRNA. /// Homo sapiens CPRP1 mRNA, complete cds. /// Isoform 1 of Mitofusin-2 gene:ENSG00000116688 /// Isoform 1 of Mitofusin-2 gene:ENSG00000116688 /// cDNA FLJ11885 fis, clone HEMBA1007203, highly similar to Transmembrane GTPase MFN…	NM_014874 // GO:0001825 // blastocyst formation // inferred from electronic annotation /// NM_014874 // GO:0006626 // protein targeting to mitochondrion // inferred from direct assay /// NM_014874 // GO:0007006 // mitochondrial membrane organization // inferred from direct assay /// NM_014874 // GO:0007050 // cell cycle arrest // inferred from sequence or structural similarity /// NM_014874 // GO…	NM_014874 // GO:0005739 // mitochondrion // inferred from direct assay /// NM_014874 // GO:0005829 // cytosol // inferred from sequence or structural similarity /// NM_014874 // GO:0015630 // microtubule cytoskeleton // inferred from electronic annotation /// NM_014874 // GO:0016020 // membrane // inferred from electronic annotation /// NM_014874 // GO:0016021 // integral to membrane // inferred …	NM_014874 // GO:0000166 // nucleotide binding // inferred from electronic annotation /// NM_014874 // GO:0003924 // GTPase activity // inferred from electronic annotation /// NM_014874 // GO:0005515 // protein binding // inferred from electronic annotation /// NM_014874 // GO:0005525 // GTP binding // inferred from electronic annotation /// NM_014874 // GO:0016787 // hydrolase activity // inferre…
7962013	ERGIC and golgi 2	ERGIC2	8.83479	-0.652418	0.0212675	8.55986	9.28339	8.10183	9.1782	9.07919	7.81528	9.48848	9.21587	9.11337	9.09466	7962013	ERGIC and golgi 2	ERGIC2	12	7962014 /// 7962015 /// 7962016 /// 7962017 /// 7962018 /// 7962019 /// 7962020 /// 7962021 /// 7962022 /// 7962023 /// 7962024 /// 7962025 /// 7962026 /// 7962027 /// 7962028	29490285	43858	NM_016570 /// AL834128 /// ENST00000360150 /// ENST00000201023	Homo sapiens ERGIC and golgi 2 (ERGIC2), mRNA. /// Homo sapiens mRNA; cDNA DKFZp451J152 (from clone DKFZp451J152); complete cds. /// Cd002 protein gene:ENSG00000087502 /// 43 kDa protein gene:ENSG00000087502	NM_016570 // GO:0016192 // vesicle-mediated transport // inferred from electronic annotation /// ENST00000360150 // GO:0016192 // vesicle-mediated transport // inferred from electronic annotation /// AL834128 // GO:0016192 // vesicle-mediated transport // inferred from electronic annotation /// ENST00000201023 // GO:0016192 // vesicle-mediated transport // inferred from electronic annotation	NM_016570 // GO:0005634 // nucleus // inferred from electronic annotation /// NM_016570 // GO:0005737 // cytoplasm // inferred from electronic annotation /// NM_016570 // GO:0005783 // endoplasmic reticulum // inferred from electronic annotation /// NM_016570 // GO:0005789 // endoplasmic reticulum membrane // inferred from electronic annotation /// NM_016570 // GO:0005794 // Golgi apparatus // in…	---
7949075	tRNA methyltransferase 11-2 homolog (S. cerevisiae)	TRMT112	11.183	0.444182	0.0212675	11.5132	11.09	11.7782	11.1662	11.162	11.7144	10.9884	11.1057	10.9891	11.0855	7949075	tRNA methyltransferase 11-2 homolog (S. cerevisiae)	TRMT112	11	7949076 /// 7949077 /// 7949078 /// 7949079	64084163	870	NM_016404 /// AF110774 /// ENST00000308774	Homo sapiens tRNA methyltransferase 11-2 homolog (S. cerevisiae) (TRMT112), mRNA. /// Homo sapiens adrenal gland protein AD-001 mRNA, complete cds. /// TRM112-like protein gene:ENSG00000173113	NM_016404 // GO:0008150 // biological_process // no biological data available /// AF110774 // GO:0008150 // biological_process // no biological data available /// ENST00000308774 // GO:0008150 // biological_process // no biological data available	NM_016404 // GO:0005575 // cellular_component // no biological data available /// NM_016404 // GO:0043234 // protein complex // inferred from direct assay /// AF110774 // GO:0005575 // cellular_component // no biological data available /// AF110774 // GO:0043234 // protein complex // inferred from direct assay /// ENST00000308774 // GO:0005575 // cellular_component // no biological data available…	NM_016404 // GO:0003674 // molecular_function // no biological data available /// NM_016404 // GO:0005515 // protein binding // inferred from direct assay /// NM_016404 // GO:0005515 // protein binding // inferred from physical interaction /// NM_016404 // GO:0008276 // protein methyltransferase activity // inferred from direct assay /// AF110774 // GO:0003674 // molecular_function // no biologic…
8054414	RANBP2-like and GRIP domain containing 1 /// RANBP2-like and GRIP domain containing 2 /// RANBP2-like and GRIP domain containing 5 /// RANBP2-like and GRIP domain containing 8 /// RANBP2-like and GRIP domain containing 3 /// RANBP2-like and GRIP domain containing 4 /// RANBP2-like and GRIP domain containing 6 /// RANBP2-like and GRIP domain containing 7 /// RAN binding protein 2	RGPD1 /// RGPD2 /// RGPD5 /// RGPD8 /// RGPD3 /// RGPD4 /// RGPD6 /// RGPD7 /// RANBP2	11.5936	-0.582592	0.0212675	11.1541	11.806	11.0216	11.9485	11.6148	10.972	11.8902	11.9607	11.7803	11.6817	8054414	RANBP2-like and GRIP domain containing 1 /// RANBP2-like and GRIP domain containing 2 /// RANBP2-like and GRIP domain containing 5 /// RANBP2-like and GRIP domain containing 8 /// RANBP2-like and GRIP domain containing 3 /// RANBP2-like and GRIP domain containing 4 /// RANBP2-like and GRIP domain containing 6 /// RANBP2-like and GRIP domain containing 7 /// RAN binding protein 2	RGPD1 /// RGPD2 /// RGPD5 /// RGPD8 /// RGPD3 /// RGPD4 /// RGPD6 /// RGPD7 /// RANBP2	2	8054415 /// 8054416 /// 8054417 /// 8054418 /// 8054419 /// 8054420 /// 8054421 /// 8054422 /// 8054423 /// 8054424 /// 8054425 /// 8054426 /// 8054427 /// 8054428 /// 8054429 /// 8054430 /// 8054431 /// 8054432 /// 8054433 /// 8054434 /// 8054435 /// 8054436	107029217	55604	uc002ssb.1 /// uc002ssc.1 /// uc002ssm.1 /// uc002ssn.1 /// uc002tdu.1 /// uc002tfc.1 /// uc002tfd.1 /// uc002tfe.1 /// uc002tfx.1 /// uc002tfy.1 /// uc002tfz.1 /// uc002tga.1 /// uc002tgb.1 /// uc002ths.1 /// uc002tht.1 /// BC037274 /// AK310529 /// NM_182588 /// NM_001144013 /// NM_001123363 /// NM_001037866 /// NM_001078170 /// NM_001024457 /// NM_032260 /// NM_005054 /// AK298885 /// AK300276…	/// /// /// /// /// /// /// /// /// /// /// /// /// /// /// Homo sapiens cDNA clone IMAGE:4827820, containing frame-shift errors. /// Homo sapiens cDNA, FLJ17571. /// Homo sapiens RANBP2-like and GRIP domain containing 4 (RGPD4), mRNA. /// Homo sapiens RANBP2-like and GRIP domain containing 3 (RGPD3), mRNA. /// Homo sapiens RANBP2-like and GRIP domain containing 6 (RGPD6), mRNA. /// Homo sapiens …	NM_001144013 // GO:0046907 // intracellular transport // inferred from electronic annotation /// NM_182588 // GO:0046907 // intracellular transport // inferred from electronic annotation /// NM_001024457 // GO:0046907 // intracellular transport // inferred from electronic annotation /// NM_001078170 // GO:0046907 // intracellular transport // inferred from electronic annotation /// NM_005054 // G…	NM_001123363 // GO:0005737 // cytoplasm // inferred from electronic annotation /// NM_001164463 // GO:0005634 // nucleus // inferred from electronic annotation /// NM_001164463 // GO:0005643 // nuclear pore // non-traceable author statement /// ENST00000409491 // GO:0005622 // intracellular // inferred from electronic annotation /// ENST00000409491 // GO:0005634 // nucleus // inferred from electr…	NM_182588 // GO:0005488 // binding // inferred from electronic annotation /// NM_001024457 // GO:0005488 // binding // inferred from electronic annotation /// NM_005054 // GO:0005488 // binding // inferred from electronic annotation /// NM_001123363 // GO:0005488 // binding // inferred from electronic annotation /// NM_001164463 // GO:0008536 // Ran GTPase binding // non-traceable author statemen…
8149380	defensin, beta 109, pseudogene 1 /// defensin, beta 109, pseudogene 1B	DEFB109P1 /// DEFB109P1B	5.40465	-0.270882	0.0212675	5.04384	5.39632	5.108	4.90134	5.6828	4.92837	5.22227	5.19103	5.4447	5.46352	8149380	defensin, beta 109, pseudogene 1 /// defensin, beta 109, pseudogene 1B	DEFB109P1 /// DEFB109P1B	8	8149381 /// 8149382	12250718	7156	NR_024044 /// NR_003668 /// DQ012013	Homo sapiens defensin, beta 109, pseudogene 1 (DEFB109P1), non-coding RNA. /// Homo sapiens defensin, beta 109, pseudogene 1B (DEF109P1B), non-coding RNA. /// Homo sapiens beta-defensin 109 (DEFB109) mRNA, complete cds.	---	---	---
8014916	ORM1-like 3 (S. cerevisiae)	ORMDL3	7.86755	0.50784	0.0222432	8.34304	7.75158	8.25901	7.5427	7.36245	8.08435	7.50006	8.03936	7.8402	7.70428	8014916	ORM1-like 3 (S. cerevisiae)	ORMDL3	17	8014917 /// 8014918 /// 8014919 /// 8014920 /// 8014921 /// 8014922 /// 8014923 /// 8014924	38077295	6559	NM_139280 /// BC017087 /// ENST00000304046 /// ENST00000394169	Homo sapiens ORM1-like 3 (S. cerevisiae) (ORMDL3), mRNA. /// Homo sapiens ORM1-like 3 (S. cerevisiae), mRNA (cDNA clone MGC:9711 IMAGE:3850211), complete cds. /// Isoform 1 of ORM1-like protein 3 gene:ENSG00000172057 /// Isoform 1 of ORM1-like protein 3 gene:ENSG00000172057	---	NM_139280 // GO:0005783 // endoplasmic reticulum // inferred from electronic annotation /// NM_139280 // GO:0016020 // membrane // inferred from electronic annotation /// NM_139280 // GO:0016021 // integral to membrane // inferred from electronic annotation /// ENST00000304046 // GO:0005783 // endoplasmic reticulum // inferred from electronic annotation /// ENST00000304046 // GO:0016020 // membra…	---
8120826	interleukin-1 receptor-associated kinase 1 binding protein 1	IRAK1BP1	5.14719	-0.550764	0.0222432	4.75871	5.18381	4.96055	5.64112	6.09305	4.79715	5.10467	4.83551	5.46347	4.2624	8120826	interleukin-1 receptor-associated kinase 1 binding protein 1	IRAK1BP1	6	8120827 /// 8120828 /// 8120829 /// 8120830 /// 8120831 /// 8120832	79577181	31139	NM_001010844 /// BC112253 /// ENST00000369940	Homo sapiens interleukin-1 receptor-associated kinase 1 binding protein 1 (IRAK1BP1), mRNA. /// Homo sapiens interleukin-1 receptor-associated kinase 1 binding protein 1, mRNA (cDNA clone MGC:138458 IMAGE:8327721), complete cds. /// Interleukin-1 receptor-associated kinase 1-binding protein 1 gene:ENSG00000146243	NM_001010844 // GO:0007249 // I-kappaB kinase/NF-kappaB cascade // inferred from sequence or structural similarity /// NM_001010844 // GO:0045449 // regulation of transcription // inferred from electronic annotation /// ENST00000369940 // GO:0007249 // I-kappaB kinase/NF-kappaB cascade // inferred from sequence or structural similarity /// ENST00000369940 // GO:0045449 // regulation of transcript…	NM_001010844 // GO:0005634 // nucleus // inferred from electronic annotation /// NM_001010844 // GO:0005737 // cytoplasm // inferred from electronic annotation /// ENST00000369940 // GO:0005634 // nucleus // inferred from electronic annotation /// ENST00000369940 // GO:0005737 // cytoplasm // inferred from electronic annotation /// BC112253 // GO:0005634 // nucleus // inferred from electronic ann…	NM_001010844 // GO:0005515 // protein binding // inferred from sequence or structural similarity /// ENST00000369940 // GO:0005515 // protein binding // inferred from sequence or structural similarity /// BC112253 // GO:0005515 // protein binding // inferred from sequence or structural similarity
8167103	PCTAIRE protein kinase 1	PCTK1	9.41371	0.528119	0.0229389	9.8062	9.17687	10.0274	9.21858	9.00758	9.79431	9.10428	9.28717	9.18192	9.62357	8167103	PCTAIRE protein kinase 1	PCTK1	X	8167104 /// 8167105 /// 8167106 /// 8167107 /// 8167108 /// 8167109 /// 8167110 /// 8167111 /// 8167112 /// 8167113 /// 8167114 /// 8167115 /// 8167116 /// 8167117 /// 8167118 /// 8167119 /// 8167120 /// 8167121 /// 8167122 /// 8167123 /// 8167124	47077632	11764	NM_006201 /// NM_033018 /// BC015607 /// ENST00000457458 /// ENST00000276052 /// ENST00000357227 /// ENST00000428400	Homo sapiens PCTAIRE protein kinase 1 (PCTK1), transcript variant 1, mRNA. /// Homo sapiens PCTAIRE protein kinase 1 (PCTK1), transcript variant 2, mRNA. /// Homo sapiens PCTAIRE protein kinase 1, mRNA (cDNA clone MGC:23461 IMAGE:4762081), complete cds. /// cDNA FLJ55502, highly similar to Serine/threonine-protein kinase PCTAIRE-1 gene:ENSG00000102225 /// Serine/threonine-protein kinase PCTAIRE-1…	NM_006201 // GO:0006468 // protein amino acid phosphorylation // inferred from electronic annotation /// NM_033018 // GO:0006468 // protein amino acid phosphorylation // inferred from electronic annotation /// NM_001170460 // GO:0006468 // protein amino acid phosphorylation // inferred from electronic annotation /// ENST00000276052 // GO:0006468 // protein amino acid phosphorylation // traceable …	---	NM_006201 // GO:0000166 // nucleotide binding // inferred from electronic annotation /// NM_006201 // GO:0004672 // protein kinase activity // non-traceable author statement /// NM_006201 // GO:0004674 // protein serine/threonine kinase activity // traceable author statement /// NM_006201 // GO:0004693 // cyclin-dependent protein kinase activity // inferred from electronic annotation /// NM_00620…
8092514	melanoma antigen family F, 1	MAGEF1	9.168	0.239484	0.0229389	9.34158	9.04593	9.29028	8.93416	9.08584	9.28833	9.07899	9.25208	9.00791	9.16659	8092514	melanoma antigen family F, 1	MAGEF1	3	8092515 /// 8092516 /// 8092517 /// 8092518 /// 8092519	184428155	1681	NM_022149 /// BC010056 /// ENST00000317897	Homo sapiens melanoma antigen family F, 1 (MAGEF1), mRNA. /// Homo sapiens melanoma antigen family F, 1, mRNA (cDNA clone MGC:19617 IMAGE:3943384), complete cds. /// Melanoma-associated antigen F1 gene:ENSG00000177383	---	---	---
8005955	small nucleolar RNA, C/D box 42A	SNORD42A	7.86781	0.433037	0.0229389	8.26797	8.36114	8.77781	7.84976	7.73145	8.29246	8.23637	8.11287	7.72499	7.59648	8005955	small nucleolar RNA, C/D box 42A	SNORD42A	17	8005956	27050447	63	NR_000014	Homo sapiens small nucleolar RNA, C/D box 42A (SNORD42A), non-coding RNA.	---	---	---
7899562	protein tyrosine phosphatase, receptor type, U	PTPRU	8.49935	0.415232	0.0231002	8.76531	7.92223	9.08538	8.44664	8.29965	8.66071	8.40698	8.27391	8.37675	8.79044	7899562	protein tyrosine phosphatase, receptor type, U	PTPRU	1	7899563 /// 7899564 /// 7899565 /// 7899566 /// 7899567 /// 7899568 /// 7899569 /// 7899570 /// 7899571 /// 7899572 /// 7899573 /// 7899574 /// 7899575 /// 7899576 /// 7899577 /// 7899578 /// 7899579 /// 7899580 /// 7899581 /// 7899582 /// 7899583 /// 7899584 /// 7899585 /// 7899586 /// 7899587 /// 7899588 /// 7899589 /// 7899590 /// 7899591 /// 7899592 /// 7899593 /// 7899594	29563028	90288	uc001bru.1 /// uc001brv.1 /// uc001brw.1 /// uc001brx.1 /// BC033131 /// NM_005704 /// NM_133177 /// NM_133178 /// AK094849 /// BC146655 /// U71075 /// U73727 /// GENSCAN00000010559 /// ENST00000373779 /// ENST00000428026 /// ENST00000356870 /// ENST00000345512 /// ENST00000323874 /// ENST00000078545	/// /// /// /// Homo sapiens protein tyrosine phosphatase, receptor type, U, mRNA (cDNA clone IMAGE:3611600), with apparent retained intron. /// Homo sapiens protein tyrosine phosphatase, receptor type, U (PTPRU), transcript variant 3, mRNA. /// Homo sapiens protein tyrosine phosphatase, receptor type, U (PTPRU), transcript variant 2, mRNA. /// Homo sapiens protein tyrosine phosphatase, receptor …	NM_133178 // GO:0006470 // protein amino acid dephosphorylation // inferred from direct assay /// NM_133178 // GO:0007155 // cell adhesion // non-traceable author statement /// NM_133178 // GO:0007185 // transmembrane receptor protein tyrosine phosphatase signaling pathway // non-traceable author statement /// NM_133178 // GO:0008285 // negative regulation of cell proliferation // inferred from d…	NM_133178 // GO:0005886 // plasma membrane // inferred from electronic annotation /// NM_133178 // GO:0005887 // integral to plasma membrane // non-traceable author statement /// NM_133178 // GO:0005911 // cell-cell junction // inferred from direct assay /// NM_133177 // GO:0005886 // plasma membrane // inferred from electronic annotation /// NM_133177 // GO:0005887 // integral to plasma membrane…	NM_133178 // GO:0004725 // protein tyrosine phosphatase activity // inferred from direct assay /// NM_133178 // GO:0004725 // protein tyrosine phosphatase activity // inferred from mutant phenotype /// NM_133178 // GO:0004872 // receptor activity // inferred from electronic annotation /// NM_133178 // GO:0005001 // transmembrane receptor protein tyrosine phosphatase activity // non-traceable auth…
8154872	ubiquitin associated protein 1	UBAP1	8.58117	0.260914	0.0235312	8.72439	8.41446	8.97878	8.41885	8.34785	8.7049	8.53154	8.62145	8.37566	8.5576	8154872	ubiquitin associated protein 1	UBAP1	9	8154873 /// 8154874 /// 8154875 /// 8154876 /// 8154877 /// 8154878 /// 8154879 /// 8154880 /// 8154881 /// 8154882 /// 8154883 /// 8154884	34178998	73523	NM_016525 /// AK074969 /// ENST00000297661 /// ENST00000379186 /// ENST00000359544	Homo sapiens ubiquitin associated protein 1 (UBAP1), mRNA. /// Homo sapiens cDNA FLJ90488 fis, clone NT2RP3003469. /// cDNA FLJ56416, highly similar to Ubiquitin-associated protein 1 gene:ENSG00000165006 /// Isoform 2 of Ubiquitin-associated protein 1 gene:ENSG00000165006 /// cDNA FLJ56416, highly similar to Ubiquitin-associated protein 1 gene:ENSG00000165006	---	NM_016525 // GO:0005737 // cytoplasm // inferred from direct assay /// NM_001171203 // GO:0005737 // cytoplasm // inferred from direct assay /// NM_001171204 // GO:0005737 // cytoplasm // inferred from direct assay /// NR_033243 // GO:0005737 // cytoplasm // inferred from direct assay /// NM_001171201 // GO:0005737 // cytoplasm // inferred from direct assay /// NM_001171202 // GO:0005737 // cytop…	---
8027169	GATA zinc finger domain containing 2A	GATAD2A	9.17464	0.34358	0.0235312	9.32173	8.83278	9.46813	9.10107	8.92633	9.39826	8.97502	8.90878	8.99816	9.27284	8027169	GATA zinc finger domain containing 2A	GATAD2A	19	8027170 /// 8027171 /// 8027172 /// 8027173 /// 8027174 /// 8027175 /// 8027176 /// 8027177 /// 8027178 /// 8027179 /// 8027180 /// 8027181 /// 8027182 /// 8027183	19376469	241320	uc002nmm.1 /// uc002nmn.1 /// uc002nmo.1 /// NM_017660 /// AK125974 /// AK296781 /// AK303482 /// AY186731 /// BC011684 /// GENSCAN00000031813 /// ENST00000417582 /// ENST00000413273 /// ENST00000360315 /// ENST00000252577 /// ENST00000429563 /// ENST00000457895 /// ENST00000432704 /// ENST00000404158 /// ENST00000429242 /// ENST00000358713 /// ENST00000418032	/// /// /// Homo sapiens GATA zinc finger domain containing 2A (GATAD2A), mRNA. /// Homo sapiens cDNA FLJ43986 fis, clone TESTI4019140, moderately similar to Xenopus laevis Mi-2 histone deacetylase complex protein 66. /// Homo sapiens cDNA FLJ55704 complete cds, highly similar to Transcriptional repressor p66 alpha. /// Homo sapiens cDNA FLJ60209 complete cds, highly similar to Transcriptional re…	NM_017660 // GO:0006306 // DNA methylation // traceable author statement /// NM_017660 // GO:0045892 // negative regulation of transcription, DNA-dependent // inferred from direct assay /// ENST00000358713 // GO:0006306 // DNA methylation // traceable author statement /// ENST00000358713 // GO:0045892 // negative regulation of transcription, DNA-dependent // inferred from direct assay /// ENST000…	NM_017660 // GO:0005634 // nucleus // inferred from direct assay /// NM_017660 // GO:0005730 // nucleolus // inferred from direct assay /// NM_017660 // GO:0016581 // NuRD complex // inferred from direct assay /// NM_017660 // GO:0016607 // nuclear speck // inferred from electronic annotation /// ENST00000358713 // GO:0005634 // nucleus // inferred from direct assay /// ENST00000358713 // GO:0005…	NM_017660 // GO:0003700 // transcription factor activity // inferred from electronic annotation /// NM_017660 // GO:0005515 // protein binding // inferred from physical interaction /// NM_017660 // GO:0008270 // zinc ion binding // inferred from electronic annotation /// NM_017660 // GO:0016564 // transcription repressor activity // inferred from direct assay /// NM_017660 // GO:0030674 // protei…
7917255	synovial sarcoma, X breakpoint 2 interacting protein	SSX2IP	5.43855	-0.482135	0.0240684	5.11512	5.61534	5.15872	5.61127	5.62897	4.74616	5.60502	5.62699	5.66905	5.24276	7917255	synovial sarcoma, X breakpoint 2 interacting protein	SSX2IP	1	7917256 /// 7917257 /// 7917258 /// 7917259 /// 7917260 /// 7917261 /// 7917262 /// 7917263 /// 7917264 /// 7917265 /// 7917266 /// 7917267 /// 7917268 /// 7917269 /// 7917270 /// 7917271 /// 7917272 /// 7917273 /// 7917274 /// 7917275	85109390	46838	NM_014021 /// AB023140 /// ENST00000342203 /// ENST00000437941 /// ENST00000370612 /// ENST00000422026	Homo sapiens synovial sarcoma, X breakpoint 2 interacting protein (SSX2IP), mRNA. /// Homo sapiens mRNA for KIAA0923 protein, partial cds. /// Isoform 1 of Afadin- and alpha-actinin-binding protein gene:ENSG00000117155 /// Isoform 1 of Afadin- and alpha-actinin-binding protein gene:ENSG00000117155 /// Isoform 2 of Afadin- and alpha-actinin-binding protein gene:ENSG00000117155 /// Isoform 2 of Afa…	NM_014021 // GO:0007155 // cell adhesion // inferred from electronic annotation /// NM_001166417 // GO:0007155 // cell adhesion // inferred from electronic annotation /// NM_001166293 // GO:0007155 // cell adhesion // inferred from electronic annotation /// NM_001166294 // GO:0007155 // cell adhesion // inferred from electronic annotation /// NM_001166295 // GO:0007155 // cell adhesion // inferre…	NM_014021 // GO:0005634 // nucleus // inferred from electronic annotation /// NM_014021 // GO:0005913 // cell-cell adherens junction // inferred from electronic annotation /// NM_014021 // GO:0030054 // cell junction // inferred from electronic annotation /// NM_014021 // GO:0043234 // protein complex // inferred from direct assay /// NM_001166417 // GO:0005634 // nucleus // inferred from electro…	NM_014021 // GO:0005515 // protein binding // inferred from physical interaction /// NM_014021 // GO:0042805 // actinin binding // inferred from electronic annotation /// NM_001166417 // GO:0005515 // protein binding // inferred from physical interaction /// NM_001166417 // GO:0042805 // actinin binding // inferred from electronic annotation /// NM_001166293 // GO:0005515 // protein binding // in…
7965264	centrosomal protein 290kDa	CEP290	5.51494	-0.69422	0.0245481	5.19557	5.82642	4.79567	5.90687	6.36555	4.64257	5.93441	5.85194	5.90738	5.47826	7965264	centrosomal protein 290kDa	CEP290	12	7965265 /// 7965266 /// 7965267 /// 7965268 /// 7965269 /// 7965270 /// 7965271 /// 7965272 /// 7965273 /// 7965274 /// 7965275 /// 7965276 /// 7965277 /// 7965278 /// 7965279 /// 7965280 /// 7965281 /// 7965282 /// 7965283 /// 7965284 /// 7965285 /// 7965286 /// 7965287 /// 7965288 /// 7965289 /// 7965290 /// 7965291 /// 7965292 /// 7965293 /// 7965294 /// 7965295 /// 7965296 /// 7965297 /// 796…	88442785	93208	NM_025114 /// DQ109808 /// ENST00000309041 /// ENST00000397838	Homo sapiens centrosomal protein 290kDa (CEP290), mRNA. /// Homo sapiens nephrocystin-6 (CEP290) mRNA, complete cds. /// Isoform 1 of Centrosomal protein of 290 kDa gene:ENSG00000198707 /// Prostate cancer antigen T21 gene:ENSG00000198707	NM_025114 // GO:0015031 // protein transport // inferred from sequence or structural similarity /// NM_025114 // GO:0030030 // cell projection organization // inferred from electronic annotation /// NM_025114 // GO:0030902 // hindbrain development // inferred from sequence or structural similarity /// NM_025114 // GO:0030916 // otic vesicle formation // inferred from sequence or structural simila…	NM_025114 // GO:0000930 // gamma-tubulin complex // inferred from direct assay /// NM_025114 // GO:0005634 // nucleus // inferred from direct assay /// NM_025114 // GO:0005737 // cytoplasm // inferred from direct assay /// NM_025114 // GO:0005813 // centrosome // inferred from direct assay /// NM_025114 // GO:0005829 // cytosol // not recorded /// NM_025114 // GO:0005829 // cytosol // inferred fr…	NM_025114 // GO:0005515 // protein binding // inferred from physical interaction /// NM_025114 // GO:0016563 // transcription activator activity // inferred from direct assay /// NM_025114 // GO:0051011 // microtubule minus-end binding // inferred from direct assay /// ENST00000309041 // GO:0005515 // protein binding // inferred from physical interaction /// ENST00000309041 // GO:0016563 // trans…
8138091	diacylglycerol lipase, beta	DAGLB	9.1823	0.47549	0.0251185	9.00007	8.96815	9.4651	9.0646	8.15944	9.51517	8.99232	9.3401	8.77136	9.71792	8138091	diacylglycerol lipase, beta	DAGLB	7	8138092 /// 8138093 /// 8138094 /// 8138095 /// 8138096 /// 8138097 /// 8138098 /// 8138099 /// 8138100 /// 8138101 /// 8138102 /// 8138103 /// 8138104 /// 8138105 /// 8138106 /// 8138107	6448759	38836	uc003spy.1 /// uc003spz.1 /// uc003sqa.1 /// uc003sqb.1 /// uc003sqc.1 /// uc003sqd.1 /// NM_139179 /// NM_001142936 /// AF450090 /// AK090943 /// AK091228 /// AK127440 /// AK298910 /// AK298955 /// AK301087 /// AK301104 /// BC027603 /// GENSCAN00000016823 /// GENSCAN00000052113 /// ENST00000297056 /// ENST00000425398 /// ENST00000428902 /// ENST00000421761 /// ENST00000436575 /// ENST00000454738…	/// /// /// /// /// /// Homo sapiens diacylglycerol lipase, beta (DAGLB), transcript variant 1, mRNA. /// Homo sapiens diacylglycerol lipase, beta (DAGLB), transcript variant 2, mRNA. /// Homo sapiens KCCR13L mRNA, complete cds. /// Homo sapiens cDNA FLJ33624 fis, clone BRAMY2021962, highly similar to Homo sapiens diacylglycerol lipase beta. /// Homo sapiens cDNA FLJ33909 fis, clone CTONG2008521,…	NM_139179 // GO:0016042 // lipid catabolic process // inferred from electronic annotation /// NM_001142936 // GO:0016042 // lipid catabolic process // inferred from electronic annotation /// ENST00000297056 // GO:0016042 // lipid catabolic process // inferred from electronic annotation /// ENST00000425398 // GO:0016042 // lipid catabolic process // inferred from electronic annotation /// BC027603…	NM_139179 // GO:0005886 // plasma membrane // inferred from electronic annotation /// NM_139179 // GO:0016021 // integral to membrane // inferred from electronic annotation /// NM_001142936 // GO:0005886 // plasma membrane // inferred from electronic annotation /// NM_001142936 // GO:0016021 // integral to membrane // inferred from electronic annotation /// ENST00000297056 // GO:0005886 // plasma…	NM_139179 // GO:0004806 // triglyceride lipase activity // inferred from electronic annotation /// NM_139179 // GO:0016787 // hydrolase activity // inferred from electronic annotation /// NM_139179 // GO:0046872 // metal ion binding // inferred from electronic annotation /// NM_001142936 // GO:0004806 // triglyceride lipase activity // inferred from electronic annotation /// NM_001142936 // GO:00…
7967030	RNA, U4 small nuclear 1 /// RNA, U4 small nuclear 1B	RNU4-1 /// RNU4-1B	10.338	0.911924	0.0257362	11.0722	9.73281	10.3557	9.99095	10.7183	10.6552	10.0337	11.2203	9.71572	11.0513	7967030	RNA, U4 small nuclear 1 /// RNA, U4 small nuclear 1B	RNU4-1 /// RNU4-1B	12	7967031	120730900	140	NR_003925 /// NR_002759	Homo sapiens RNA, U4 small nuclear 1 (RNU4-1), non-coding RNA. /// Homo sapiens RNA, U4 small nuclear 1B (RNU4-1B), non-coding RNA.	---	---	---
8075322	TBC1 domain family, member 10A /// GATS protein-like 3	TBC1D10A /// GATSL3	8.34571	0.397902	0.0260137	8.40228	8.08414	8.88814	8.16522	8.21431	8.44818	8.10862	8.03382	7.94892	8.55048	8075322	TBC1 domain family, member 10A /// GATS protein-like 3	TBC1D10A /// GATSL3	22	8075323 /// 8075324 /// 8075325 /// 8075326 /// 8075327 /// 8075328 /// 8075329 /// 8075330 /// 8075331	30681107	4415	uc003ahc.1 /// uc003ahd.1 /// uc003ahe.1 /// uc003ahf.1 /// uc003ahg.1 /// uc003ahh.1 /// uc003ahi.1 /// AY927419 /// AY927421 /// AK309436 /// AK310246 /// NM_001037666 /// CR456449 /// GENSCAN00000039879 /// ENST00000407689 /// ENST00000404953 /// ENST00000434987 /// ENST00000330168 /// ENST00000434291 /// ENST00000447976 /// ENST00000418047 /// ENST00000440839 /// ENST00000418586 /// ENST00000…	/// /// /// /// /// /// /// Homo sapiens mRNA sequence. /// Homo sapiens mRNA sequence. /// Homo sapiens cDNA, FLJ99477. /// Homo sapiens cDNA, FLJ17288. /// Homo sapiens GATS protein-like 3 (GATSL3), mRNA. /// Homo sapiens dJ130H16.1 full length open reading frame (ORF) cDNA clone (cDNA clone C22ORF:pGEM.dJ130H16.1.V3). /// cdna:Genscan chromosome:GRCh37:22:30681609:30685486:-1 /// cdna:known ch…	ENST00000404953 // GO:0008150 // biological_process // no biological data available /// ENST00000404953 // GO:0032313 // regulation of Rab GTPase activity // inferred from electronic annotation /// ENST00000330168 // GO:0008150 // biological_process // no biological data available /// ENST00000330168 // GO:0032313 // regulation of Rab GTPase activity // inferred from electronic annotation /// ENS…	ENST00000404953 // GO:0005622 // intracellular // inferred from electronic annotation /// ENST00000404953 // GO:0005902 // microvillus // traceable author statement /// ENST00000330168 // GO:0005622 // intracellular // inferred from electronic annotation /// ENST00000330168 // GO:0005902 // microvillus // traceable author statement /// ENST00000434987 // GO:0005622 // intracellular // inferred fr…	ENST00000404953 // GO:0005097 // Rab GTPase activator activity // inferred from electronic annotation /// ENST00000404953 // GO:0005515 // protein binding // inferred from physical interaction /// ENST00000404953 // GO:0030165 // PDZ domain binding // inferred from physical interaction /// ENST00000330168 // GO:0005097 // Rab GTPase activator activity // inferred from electronic annotation /// EN…
7989159	zinc finger protein 280D	ZNF280D	8.48812	-0.505508	0.0260137	8.19465	8.64393	8.02314	8.85959	8.85404	7.94795	8.80261	8.87193	8.81112	8.51942	7989159	zinc finger protein 280D	ZNF280D	15	7989160 /// 7989161 /// 7989162 /// 7989163 /// 7989164 /// 7989165 /// 7989166 /// 7989167 /// 7989168 /// 7989169 /// 7989170 /// 7989171 /// 7989172 /// 7989173 /// 7989174 /// 7989175 /// 7989176 /// 7989177 /// 7989178 /// 7989179 /// 7989180 /// 7989181 /// 7989182 /// 7989183 /// 7989184 /// 7989185 /// 7989186 /// 7989187 /// 7989188 /// 7989189 /// 7989190 /// 7989191 /// 7989192	56922374	107727	NM_017661 /// NM_001002844 /// NM_001002843 /// BC040532 /// ENST00000396250 /// ENST00000267807 /// ENST00000455329 /// ENST00000260435 /// ENST00000396245 /// ENST00000313282	Homo sapiens zinc finger protein 280D (ZNF280D), transcript variant 1, mRNA. /// Homo sapiens zinc finger protein 280D (ZNF280D), transcript variant 3, mRNA. /// Homo sapiens zinc finger protein 280D (ZNF280D), transcript variant 2, mRNA. /// Homo sapiens zinc finger protein 280D, mRNA (cDNA clone IMAGE:5261474). /// Isoform 2 of Zinc finger protein 280D gene:ENSG00000137871 /// Isoform 1 of Zinc…	NM_017661 // GO:0045449 // regulation of transcription // inferred from electronic annotation /// NM_001002843 // GO:0045449 // regulation of transcription // inferred from electronic annotation /// NM_001002844 // GO:0045449 // regulation of transcription // inferred from electronic annotation /// ENST00000267807 // GO:0045449 // regulation of transcription // inferred from electronic annotation…	NM_017661 // GO:0005622 // intracellular // inferred from electronic annotation /// NM_017661 // GO:0005634 // nucleus // inferred from electronic annotation /// NM_001002843 // GO:0005622 // intracellular // inferred from electronic annotation /// NM_001002843 // GO:0005634 // nucleus // inferred from electronic annotation /// NM_001002844 // GO:0005622 // intracellular // inferred from electron…	NM_017661 // GO:0003677 // DNA binding // inferred from electronic annotation /// NM_017661 // GO:0008270 // zinc ion binding // inferred from electronic annotation /// NM_017661 // GO:0046872 // metal ion binding // inferred from electronic annotation /// NM_001002843 // GO:0003677 // DNA binding // inferred from electronic annotation /// NM_001002843 // GO:0008270 // zinc ion binding // inferre…
8012099	PHD finger protein 23 /// nucleoporin 98kDa	PHF23 /// NUP98	7.4864	0.332925	0.0262433	7.60769	7.25042	7.77161	7.34394	7.30694	7.55006	7.3055	7.31094	7.23993	7.71629	8012099	PHD finger protein 23 /// nucleoporin 98kDa	PHF23 /// NUP98	17	8012100 /// 8012101 /// 8012102 /// 8012103 /// 8012104 /// 8012105 /// 8012106 /// 8012107 /// 8012108 /// 8012109	7138347	4478	NM_024297 /// AK297040 /// EF071958 /// ENST00000320316 /// ENST00000454255 /// ENST00000043410	Homo sapiens PHD finger protein 23 (PHF23), mRNA. /// Homo sapiens cDNA FLJ55099 complete cds, moderately similar to Mus musculus PHD finger protein 23 (Phf23), mRNA. /// Homo sapiens NUP98/PHF23 fusion protein mRNA, complete cds. /// Isoform 1 of PHD finger protein 23 gene:ENSG00000040633 /// cDNA FLJ55099, moderately similar to Mus musculus PHD finger protein 23 (Phf23), mRNA gene:ENSG000000406…	EF071958 // GO:0000059 // protein import into nucleus, docking // non-traceable author statement /// EF071958 // GO:0006260 // DNA replication // inferred from mutant phenotype /// EF071958 // GO:0006913 // nucleocytoplasmic transport // traceable author statement /// EF071958 // GO:0006999 // nuclear pore organization // non-traceable author statement /// EF071958 // GO:0015031 // protein transp…	EF071958 // GO:0000776 // kinetochore // inferred from direct assay /// EF071958 // GO:0005634 // nucleus // inferred from electronic annotation /// EF071958 // GO:0005635 // nuclear envelope // not recorded /// EF071958 // GO:0005635 // nuclear envelope // inferred from direct assay /// EF071958 // GO:0005643 // nuclear pore // inferred from direct assay /// EF071958 // GO:0005643 // nuclear por…	NM_024297 // GO:0005515 // protein binding // inferred from electronic annotation /// NM_024297 // GO:0008270 // zinc ion binding // inferred from electronic annotation /// NM_024297 // GO:0046872 // metal ion binding // inferred from electronic annotation /// ENST00000320316 // GO:0005515 // protein binding // inferred from electronic annotation /// ENST00000320316 // GO:0008270 // zinc ion bind…
8021528	tumor necrosis factor receptor superfamily, member 11a, NFKB activator	TNFRSF11A	7.49032	0.289128	0.0262433	7.64147	7.32411	7.72869	7.27515	7.7589	7.72529	7.25087	7.37286	7.30994	7.29471	8021528	tumor necrosis factor receptor superfamily, member 11a, NFKB activator	TNFRSF11A	18	8021529 /// 8021530 /// 8021531 /// 8021532 /// 8021533 /// 8021534 /// 8021535 /// 8021536 /// 8021537 /// 8021538 /// 8021539	59992520	62372	NM_003839 /// AF018253 /// ENST00000382790 /// ENST00000269485	Homo sapiens tumor necrosis factor receptor superfamily, member 11a, NFKB activator (TNFRSF11A), mRNA. /// Homo sapiens receptor activator of nuclear factor-kappa B (RANK) mRNA, complete cds. /// Tumor necrosis factor receptor superfamily, member 11a variant (Fragment) gene:ENSG00000141655 /// Tumor necrosis factor receptor superfamily member 11A gene:ENSG00000141655	NM_003839 // GO:0001503 // ossification // inferred from electronic annotation /// NM_003839 // GO:0007165 // signal transduction // traceable author statement /// NM_003839 // GO:0007267 // cell-cell signaling // traceable author statement /// NM_003839 // GO:0007275 // multicellular organismal development // inferred from electronic annotation /// NM_003839 // GO:0008284 // positive regulation …	NM_003839 // GO:0016020 // membrane // inferred from electronic annotation /// NM_003839 // GO:0016021 // integral to membrane // inferred from electronic annotation /// ENST00000269485 // GO:0016020 // membrane // inferred from electronic annotation /// ENST00000269485 // GO:0016021 // integral to membrane // inferred from electronic annotation /// AF018253 // GO:0016020 // membrane // inferred …	NM_003839 // GO:0004872 // receptor activity // inferred from electronic annotation /// NM_003839 // GO:0005515 // protein binding // inferred from physical interaction /// ENST00000269485 // GO:0004872 // receptor activity // traceable author statement /// ENST00000269485 // GO:0005515 // protein binding // inferred from physical interaction /// AF018253 // GO:0004872 // receptor activity // inf…
8119503	TAF8 RNA polymerase II, TATA box binding protein (TBP)-associated factor, 43kDa	TAF8	8.26529	0.296762	0.0267966	8.4908	8.25762	8.46772	8.18256	8.20919	8.45338	8.126	8.37401	8.06951	8.109	8119503	TAF8 RNA polymerase II, TATA box binding protein (TBP)-associated factor, 43kDa	TAF8	6	8119504 /// 8119505 /// 8119506 /// 8119507 /// 8119508 /// 8119509 /// 8119510 /// 8119511 /// 8119512 /// 8119513 /// 8119514	42018251	36948	uc003orr.1 /// uc003ors.1 /// uc003ort.1 /// uc003oru.1 /// uc003orv.1 /// BC033728 /// NM_138572 /// AF465841 /// AK057383 /// AK303097 /// AL833401 /// BC119678 /// BC119679 /// GENSCAN00000009724 /// GENSCAN00000041630 /// ENST00000372977 /// ENST00000456846 /// ENST00000372982 /// ENST00000320973 /// ENST00000372978	/// /// /// /// /// Homo sapiens TAF8 RNA polymerase II, TATA box binding protein (TBP)-associated factor, 43kDa, mRNA (cDNA clone IMAGE:5166848), with apparent retained intron. /// Homo sapiens TAF8 RNA polymerase II, TATA box binding protein (TBP)-associated factor, 43kDa (TAF8), mRNA. /// Homo sapiens TBP-associated factor TAFII43 (TAFII43) mRNA, complete cds. /// Homo sapiens cDNA FLJ32821 fi…	NM_138572 // GO:0007275 // multicellular organismal development // inferred from electronic annotation /// NM_138572 // GO:0030154 // cell differentiation // inferred from electronic annotation /// NM_138572 // GO:0045449 // regulation of transcription // inferred from electronic annotation /// NM_138572 // GO:0045598 // regulation of fat cell differentiation // inferred from direct assay /// NM_…	NM_138572 // GO:0005634 // nucleus // inferred from direct assay /// NM_138572 // GO:0005669 // transcription factor TFIID complex // inferred from direct assay /// NM_138572 // GO:0005737 // cytoplasm // inferred from electronic annotation /// NM_138572 // GO:0048471 // perinuclear region of cytoplasm // inferred from direct assay /// ENST00000372977 // GO:0005634 // nucleus // inferred from ele…	NM_138572 // GO:0003677 // DNA binding // inferred from electronic annotation /// NM_138572 // GO:0005515 // protein binding // inferred from direct assay /// NM_138572 // GO:0005515 // protein binding // inferred from physical interaction /// NM_138572 // GO:0016563 // transcription activator activity // inferred from direct assay /// ENST00000372977 // GO:0003677 // DNA binding // inferred from…
7941460	DR1-associated protein 1 (negative cofactor 2 alpha)	DRAP1	9.29768	0.37579	0.0267976	9.48878	9.10287	9.60642	9.0589	9.14569	9.74121	9.03184	9.35075	9.15245	9.19314	7941460	DR1-associated protein 1 (negative cofactor 2 alpha)	DRAP1	11	7941461 /// 7941462 /// 7941463 /// 7941464 /// 7941465 /// 7941466 /// 7941467 /// 7941468	65686728	2667	NM_006442 /// BC010025 /// ENST00000376991 /// ENST00000312515	Homo sapiens DR1-associated protein 1 (negative cofactor 2 alpha) (DRAP1), mRNA. /// Homo sapiens DR1-associated protein 1 (negative cofactor 2 alpha), mRNA (cDNA clone MGC:19653 IMAGE:3029273), complete cds. /// Isoform 2 of Dr1-associated corepressor gene:ENSG00000175550 /// Isoform 1 of Dr1-associated corepressor gene:ENSG00000175550	NM_006442 // GO:0000122 // negative regulation of transcription from RNA polymerase II promoter // traceable author statement /// NM_006442 // GO:0045449 // regulation of transcription // inferred from electronic annotation /// ENST00000312515 // GO:0000122 // negative regulation of transcription from RNA polymerase II promoter // traceable author statement /// ENST00000312515 // GO:0045449 // re…	NM_006442 // GO:0005622 // intracellular // inferred from electronic annotation /// NM_006442 // GO:0005634 // nucleus // inferred from electronic annotation /// ENST00000312515 // GO:0005622 // intracellular // inferred from electronic annotation /// ENST00000312515 // GO:0005634 // nucleus // inferred from electronic annotation /// BC010025 // GO:0005622 // intracellular // inferred from electr…	NM_006442 // GO:0003677 // DNA binding // traceable author statement /// NM_006442 // GO:0003700 // transcription factor activity // traceable author statement /// NM_006442 // GO:0003714 // transcription corepressor activity // traceable author statement /// NM_006442 // GO:0043565 // sequence-specific DNA binding // inferred from electronic annotation /// ENST00000312515 // GO:0003700 // transc…
7953383	small Cajal body-specific RNA 10	SCARNA10	9.2361	0.537535	0.0269238	9.57661	9.00297	9.66003	9.18906	9.30739	9.38832	8.87588	9.85133	9.24683	9.56212	7953383	small Cajal body-specific RNA 10	SCARNA10	12	7953384	6619388	329	NR_004387	Homo sapiens small Cajal body-specific RNA 10 (SCARNA10), non-coding RNA.	---	---	---
8149718	hypothetical LOC80094	FLJ14107	7.07296	0.396668	0.0269238	7.41515	6.7878	7.83301	7.29087	6.94511	7.42481	7.01903	7.24461	6.85692	7.24566	8149718	hypothetical LOC80094	FLJ14107	8	8149719	22497869	1449	NR_027715	Homo sapiens hypothetical LOC80094 (FLJ14107), non-coding RNA.	---	---	---
8000634	---	---	4.65972	0.377564	0.0269238	4.85131	4.98151	5.19761	4.46095	4.04337	4.85605	4.5713	5.09183	4.70744	4.53469	8000634	---	---	16	8000635	29077577	102	ENST00000458995	ncrna:snoRNA chromosome:GRCh37:16:29077576:29077679:-1 gene:ENSG00000238699	---	---	---
7998117	septin 14 /// similar to hypothetical protein LOC284701 /// chromosome 20 open reading frame 69	SEPT14 /// DKFZP434B2016 /// C20orf69	8.65677	-0.479266	0.0269238	8.27289	8.73808	7.46861	8.89769	8.9314	8.68344	8.82199	8.48974	8.91475	8.37008	7998117	septin 14 /// similar to hypothetical protein LOC284701 /// chromosome 20 open reading frame 69	SEPT14 /// DKFZP434B2016 /// C20orf69	16	7998118	90244125	167	NM_207366 /// AK301928 /// AL137655 /// BC118988 /// ENST00000307499 /// ENST00000388975 /// ENST00000275579	Homo sapiens septin 14 (SEPT14), mRNA. /// Homo sapiens cDNA FLJ59065 complete cds, moderately similar to Septin-10. /// Homo sapiens mRNA; cDNA DKFZp434B2016 (from clone DKFZp434B2016). /// Homo sapiens chromosome 20 open reading frame 69, mRNA (cDNA clone MGC:141807 IMAGE:40035995), complete cds. /// cdna:known supercontig::HSCHRUN_RANDOM_CTG20:57780:70752:-1 gene:ENSG00000229450 /// Septin-14 …	NM_207366 // GO:0007049 // cell cycle // inferred from electronic annotation /// NM_207366 // GO:0051301 // cell division // inferred from electronic annotation /// ENST00000388975 // GO:0007049 // cell cycle // inferred from electronic annotation /// ENST00000388975 // GO:0051301 // cell division // inferred from electronic annotation /// AK301928 // GO:0007049 // cell cycle // inferred from ele…	NM_207366 // GO:0005737 // cytoplasm // inferred from electronic annotation /// NM_207366 // GO:0005856 // cytoskeleton // inferred from electronic annotation /// NM_207366 // GO:0031105 // septin complex // inferred from electronic annotation /// ENST00000388975 // GO:0031105 // septin complex // inferred from electronic annotation /// AK301928 // GO:0005737 // cytoplasm // inferred from electro…	NM_207366 // GO:0000166 // nucleotide binding // inferred from electronic annotation /// NM_207366 // GO:0005515 // protein binding // inferred from physical interaction /// NM_207366 // GO:0005525 // GTP binding // inferred from electronic annotation /// ENST00000388975 // GO:0000166 // nucleotide binding // inferred from electronic annotation /// ENST00000388975 // GO:0005515 // protein binding…
7924230	family with sequence similarity 108, member A1	FAM108A1	8.60544	0.352269	0.0269238	8.89264	8.45613	8.85656	8.52299	8.61841	9.02577	8.4237	8.44886	8.65624	8.54105	7924230	family with sequence similarity 108, member A1	FAM108A1	1	7924231 /// 7924232	214778800	3789	NM_001130111 /// AK289533 /// ENST00000292577 /// ENST00000454155 /// ENST00000457740 /// ENST00000369225	Homo sapiens family with sequence similarity 108, member A1 (FAM108A1), transcript variant 2, mRNA. /// Homo sapiens cDNA FLJ76994 complete cds. /// Isoform 1 of Abhydrolase domain-containing protein FAM108A1 gene:ENSG00000129968 /// 41 kDa protein gene:ENSG00000129968 /// cdna:known chromosome:GRCh37:1:147618345:147622067:1 gene:ENSG00000203835 /// cdna:known chromosome:GRCh37:1:147618411:147622…	---	NM_001130111 // GO:0005576 // extracellular region // inferred from electronic annotation /// ENST00000292577 // GO:0005576 // extracellular region // inferred from electronic annotation /// BC094816 // GO:0005576 // extracellular region // inferred from electronic annotation /// ENST00000454155 // GO:0005576 // extracellular region // inferred from electronic annotation	NM_001130111 // GO:0016787 // hydrolase activity // inferred from electronic annotation /// ENST00000292577 // GO:0016787 // hydrolase activity // inferred from electronic annotation /// BC094816 // GO:0016787 // hydrolase activity // inferred from electronic annotation /// ENST00000454155 // GO:0016787 // hydrolase activity // inferred from electronic annotation
7955179	tubulin, alpha 1c	TUBA1C	9.42573	0.558533	0.0269238	9.2928	9.12355	10.0756	9.11814	9.38147	9.91431	9.10855	9.26703	9.25638	9.80857	7955179	tubulin, alpha 1c	TUBA1C	12	7955180 /// 7955181 /// 7955182 /// 7955183	49621914	45207	NM_032704 /// BC004949 /// ENST00000321665 /// ENST00000301072	Homo sapiens tubulin, alpha 1c (TUBA1C), mRNA. /// Homo sapiens tubulin, alpha 1c, mRNA (cDNA clone MGC:10851 IMAGE:3617714), complete cds. /// TUBA1C protein gene:ENSG00000167553 /// Tubulin alpha-1C chain gene:ENSG00000167553	NM_032704 // GO:0007018 // microtubule-based movement // inferred from electronic annotation /// NM_032704 // GO:0051258 // protein polymerization // inferred from electronic annotation /// ENST00000301072 // GO:0007018 // microtubule-based movement // inferred from electronic annotation /// ENST00000301072 // GO:0051258 // protein polymerization // inferred from electronic annotation /// BC00494…	NM_032704 // GO:0005874 // microtubule // inferred from electronic annotation /// ENST00000301072 // GO:0005874 // microtubule // inferred from electronic annotation /// ENST00000301072 // GO:0043234 // protein complex // inferred from electronic annotation /// BC004949 // GO:0005874 // microtubule // inferred from electronic annotation /// ENST00000321665 // GO:0005874 // microtubule // inferred…	NM_032704 // GO:0000166 // nucleotide binding // inferred from electronic annotation /// NM_032704 // GO:0003924 // GTPase activity // inferred from electronic annotation /// NM_032704 // GO:0005198 // structural molecule activity // inferred from electronic annotation /// NM_032704 // GO:0005515 // protein binding // inferred from physical interaction /// NM_032704 // GO:0005525 // GTP binding /…
8028311	serine peptidase inhibitor, Kunitz type, 2	SPINT2	9.74975	0.37285	0.0269238	10.0048	9.72748	10.2332	9.65642	9.14533	9.93579	9.64742	10.0348	9.76524	9.63068	8028311	serine peptidase inhibitor, Kunitz type, 2	SPINT2	19	8028312 /// 8028313 /// 8028314 /// 8028315 /// 8028316 /// 8028317 /// 8028318 /// 8028319 /// 8028320 /// 8028321 /// 8028322	38755167	27941	NM_021102 /// AB006534 /// ENST00000301244 /// ENST00000454580	Homo sapiens serine peptidase inhibitor, Kunitz type, 2 (SPINT2), mRNA. /// Homo sapiens mRNA for hepatocyte growth factor activator inhibitor type 2, complete cds. /// Kunitz-type protease inhibitor 2 gene:ENSG00000167642 /// Serine peptidase inhibitor, Kunitz type, 2, isoform CRA_b gene:ENSG00000167642	NM_021102 // GO:0006928 // cellular component movement // traceable author statement /// NM_001166103 // GO:0006928 // cellular component movement // traceable author statement /// ENST00000301244 // GO:0006928 // cell motion // traceable author statement /// AB006534 // GO:0006928 // cellular component movement // traceable author statement /// ENST00000454580 // GO:0006928 // cell motion // tra…	NM_021102 // GO:0005576 // extracellular region // traceable author statement /// NM_021102 // GO:0005625 // soluble fraction // traceable author statement /// NM_021102 // GO:0005737 // cytoplasm // inferred from direct assay /// NM_021102 // GO:0005886 // plasma membrane // inferred from direct assay /// NM_021102 // GO:0016021 // integral to membrane // inferred from electronic annotation /// …	NM_021102 // GO:0004866 // endopeptidase inhibitor activity // traceable author statement /// NM_021102 // GO:0004867 // serine-type endopeptidase inhibitor activity // inferred from electronic annotation /// NM_001166103 // GO:0004866 // endopeptidase inhibitor activity // traceable author statement /// NM_001166103 // GO:0004867 // serine-type endopeptidase inhibitor activity // inferred from e…
7934968	---	---	5.22696	0.316379	0.0269238	5.05106	5.16425	5.49545	5.09984	4.98798	5.55774	5.22149	5.49162	5.15051	5.37317	7934968	---	---	10	7934969	92456032	569	AK025278 /// ENST00000418479	Homo sapiens cDNA: FLJ21625 fis, clone COL08015. /// cdna:known chromosome:GRCh37:10:92456032:92456601:-1 gene:ENSG00000237561	---	---	---
7992973	DnaJ (Hsp40) homolog, subfamily A, member 3	DNAJA3	8.1748	0.275802	0.0269238	8.42931	8.09892	8.68165	8.09446	8.06194	8.30999	8.11194	8.29586	8.1594	8.04783	7992973	DnaJ (Hsp40) homolog, subfamily A, member 3	DNAJA3	16	7992974 /// 7992975 /// 7992976 /// 7992977 /// 7992978 /// 7992979 /// 7992980 /// 7992981 /// 7992982 /// 7992983 /// 7992984 /// 7992985 /// 7992986	4475853	30923	NM_005147 /// NM_001135110 /// BC011855 /// ENST00000355296 /// ENST00000262375 /// ENST00000431375 /// ENST00000438177	Homo sapiens DnaJ (Hsp40) homolog, subfamily A, member 3 (DNAJA3), transcript variant 1, mRNA. /// Homo sapiens DnaJ (Hsp40) homolog, subfamily A, member 3 (DNAJA3), transcript variant 2, mRNA. /// Homo sapiens DnaJ (Hsp40) homolog, subfamily A, member 3, mRNA (cDNA clone MGC:20326 IMAGE:4139881), complete cds. /// Isoform 2 of DnaJ homolog subfamily A member 3, mitochondrial gene:ENSG00000103423…	NM_005147 // GO:0006264 // mitochondrial DNA replication // inferred from electronic annotation /// NM_005147 // GO:0006457 // protein folding // inferred from electronic annotation /// NM_005147 // GO:0006915 // apoptosis // inferred from electronic annotation /// NM_005147 // GO:0006924 // activation-induced cell death of T cells // inferred from electronic annotation /// NM_005147 // GO:000700…	NM_005147 // GO:0005634 // nucleus // inferred from electronic annotation /// NM_005147 // GO:0005739 // mitochondrion // inferred from electronic annotation /// NM_005147 // GO:0005759 // mitochondrial matrix // inferred from direct assay /// NM_005147 // GO:0005829 // cytosol // inferred from electronic annotation /// NM_005147 // GO:0005884 // actin filament // inferred from direct assay /// N…	NM_005147 // GO:0005083 // small GTPase regulator activity // inferred from electronic annotation /// NM_005147 // GO:0005515 // protein binding // inferred from physical interaction /// NM_005147 // GO:0005524 // ATP binding // inferred from electronic annotation /// NM_005147 // GO:0031072 // heat shock protein binding // inferred from electronic annotation /// NM_005147 // GO:0046872 // metal …
8171041	vesicle-associated membrane protein 7	VAMP7	10.2138	-0.554437	0.0269238	9.90164	10.4876	9.76203	10.5495	10.4864	9.57738	10.7944	10.0483	10.5138	10.1691	8171041	vesicle-associated membrane protein 7	VAMP7	X	8171042 /// 8171043 /// 8171044 /// 8171045 /// 8171046 /// 8171047 /// 8171048 /// 8171049 /// 8171050 /// 8171051	155110950	62483	NM_005638 /// NM_001145149 /// BC056141 /// ENST00000445807 /// ENST00000262640 /// ENST00000286448 /// ENST00000369427	Homo sapiens vesicle-associated membrane protein 7 (VAMP7), transcript variant 1, mRNA. /// Homo sapiens vesicle-associated membrane protein 7 (VAMP7), transcript variant 2, mRNA. /// Homo sapiens vesicle-associated membrane protein 7, mRNA (cDNA clone MGC:64832 IMAGE:6503665), complete cds. /// Isoform 3 of Vesicle-associated membrane protein 7 gene:ENSG00000124333 /// Isoform 2 of Vesicle-assoc…	NM_005638 // GO:0006888 // ER to Golgi vesicle-mediated transport // inferred from sequence or structural similarity /// NM_005638 // GO:0006892 // post-Golgi vesicle-mediated transport // not recorded /// NM_005638 // GO:0006906 // vesicle fusion // inferred from direct assay /// NM_005638 // GO:0006911 // phagocytosis, engulfment // inferred from sequence or structural similarity /// NM_005638 …	NM_005638 // GO:0005765 // lysosomal membrane // inferred from sequence or structural similarity /// NM_005638 // GO:0005768 // endosome // inferred from electronic annotation /// NM_005638 // GO:0005783 // endoplasmic reticulum // inferred from electronic annotation /// NM_005638 // GO:0005789 // endoplasmic reticulum membrane // inferred from sequence or structural similarity /// NM_005638 // G…	NM_005638 // GO:0005515 // protein binding // inferred from physical interaction /// NM_005638 // GO:0005515 // protein binding // inferred from sequence or structural similarity /// NM_001145149 // GO:0005515 // protein binding // inferred from physical interaction /// NM_001145149 // GO:0005515 // protein binding // inferred from sequence or structural similarity /// ENST00000286448 // GO:00055…
8176962	vesicle-associated membrane protein 7	VAMP7	10.2138	-0.554437	0.0269238	9.90164	10.4876	9.76203	10.5495	10.4864	9.57738	10.7944	10.0483	10.5138	10.1691	8176962	vesicle-associated membrane protein 7	VAMP7	Y	8176963 /// 8176964 /// 8176965 /// 8176966 /// 8176967 /// 8176968 /// 8176969 /// 8176970 /// 8176971	59213962	62477	NM_005638 /// NM_001145149 /// BC056141 /// ENST00000445807 /// ENST00000262640 /// ENST00000286448 /// ENST00000369427	Homo sapiens vesicle-associated membrane protein 7 (VAMP7), transcript variant 1, mRNA. /// Homo sapiens vesicle-associated membrane protein 7 (VAMP7), transcript variant 2, mRNA. /// Homo sapiens vesicle-associated membrane protein 7, mRNA (cDNA clone MGC:64832 IMAGE:6503665), complete cds. /// Isoform 3 of Vesicle-associated membrane protein 7 gene:ENSG00000124333 /// Isoform 2 of Vesicle-assoc…	NM_005638 // GO:0006888 // ER to Golgi vesicle-mediated transport // inferred from sequence or structural similarity /// NM_005638 // GO:0006892 // post-Golgi vesicle-mediated transport // not recorded /// NM_005638 // GO:0006906 // vesicle fusion // inferred from direct assay /// NM_005638 // GO:0006911 // phagocytosis, engulfment // inferred from sequence or structural similarity /// NM_005638 …	NM_005638 // GO:0005765 // lysosomal membrane // inferred from sequence or structural similarity /// NM_005638 // GO:0005768 // endosome // inferred from electronic annotation /// NM_005638 // GO:0005783 // endoplasmic reticulum // inferred from electronic annotation /// NM_005638 // GO:0005789 // endoplasmic reticulum membrane // inferred from sequence or structural similarity /// NM_005638 // G…	NM_005638 // GO:0005515 // protein binding // inferred from physical interaction /// NM_005638 // GO:0005515 // protein binding // inferred from sequence or structural similarity /// NM_001145149 // GO:0005515 // protein binding // inferred from physical interaction /// NM_001145149 // GO:0005515 // protein binding // inferred from sequence or structural similarity /// ENST00000286448 // GO:00055…
8113433	ephrin-A5	EFNA5	7.17919	0.533194	0.0269238	7.41426	7.01576	8.19318	7.01623	7.10504	7.3972	6.8138	7.66265	6.45447	7.32369	8113433	ephrin-A5	EFNA5	5	8113434 /// 8113435 /// 8113436 /// 8113437 /// 8113438 /// 8113439 /// 8113440 /// 8113441 /// 8113442	106712590	294006	NM_001962 /// U26403 /// ENST00000333274	Homo sapiens ephrin-A5 (EFNA5), mRNA. /// Human receptor tyrosine kinase ligand LERK-7 precursor (EPLG7) mRNA, complete cds. /// Ephrin-A5 gene:ENSG00000184349	NM_001962 // GO:0007267 // cell-cell signaling // traceable author statement /// NM_001962 // GO:0007275 // multicellular organismal development // inferred from electronic annotation /// NM_001962 // GO:0007399 // nervous system development // inferred from electronic annotation /// NM_001962 // GO:0007420 // brain development // inferred from electronic annotation /// NM_001962 // GO:0030154 //…	NM_001962 // GO:0005615 // extracellular space // traceable author statement /// NM_001962 // GO:0005886 // plasma membrane // inferred from electronic annotation /// NM_001962 // GO:0005901 // caveola // inferred from electronic annotation /// NM_001962 // GO:0046658 // anchored to plasma membrane // traceable author statement /// ENST00000333274 // GO:0005615 // extracellular space // traceable…	NM_001962 // GO:0005515 // protein binding // inferred from physical interaction /// NM_001962 // GO:0045499 // chemorepellent activity // inferred from electronic annotation /// NM_001962 // GO:0046875 // ephrin receptor binding // inferred from electronic annotation /// ENST00000333274 // GO:0005515 // protein binding // inferred from physical interaction /// ENST00000333274 // GO:0046875 // ep…
7917516	guanylate binding protein 3 /// interferon-induced guanylate-binding protein 1 pseudogene /// guanylate binding protein 1, interferon-inducible, 67kDa	GBP3 /// LOC400759 /// GBP1	9.36076	-0.690433	0.0269238	8.96039	8.95906	8.66761	9.3952	10.4959	8.59855	9.29071	8.96358	9.48116	9.42254	7917516	guanylate binding protein 3 /// interferon-induced guanylate-binding protein 1 pseudogene /// guanylate binding protein 1, interferon-inducible, 67kDa	GBP3 /// LOC400759 /// GBP1	1	7917517 /// 7917518 /// 7917519 /// 7917520 /// 7917521 /// 7917522 /// 7917523 /// 7917524 /// 7917525 /// 7917526 /// 7917527	89518001	13042	NM_018284 /// NR_003133 /// NM_002053 /// AB208912 /// BC140837 /// ENST00000370482 /// ENST00000370481 /// ENST00000235878 /// ENST00000370473 /// ENST00000422952	Homo sapiens guanylate binding protein 3 (GBP3), mRNA. /// Homo sapiens interferon-induced guanylate-binding protein 1 pseudogene (LOC400759), non-coding RNA. /// Homo sapiens guanylate binding protein 1, interferon-inducible, 67kDa (GBP1), mRNA. /// Homo sapiens mRNA for guanylate binding protein 1, interferon-inducible, 67kD variant protein. /// Homo sapiens guanylate binding protein 3, mRNA (c…	ENST00000370473 // GO:0006955 // immune response // inferred from electronic annotation /// ENST00000370481 // GO:0006955 // immune response // inferred from electronic annotation /// ENST00000422952 // GO:0006955 // immune response // inferred from electronic annotation /// ENST00000370482 // GO:0006955 // immune response // inferred from electronic annotation /// ENST00000235878 // GO:0006955 /…	NM_002053 // GO:0005886 // plasma membrane // inferred from electronic annotation /// NM_018284 // GO:0016020 // membrane // inferred from electronic annotation /// NM_018284 // GO:0016021 // integral to membrane // inferred from electronic annotation /// ENST00000370473 // GO:0005886 // plasma membrane // inferred from electronic annotation /// ENST00000370481 // GO:0016020 // membrane // inferr…	NM_002053 // GO:0000166 // nucleotide binding // inferred from electronic annotation /// NM_002053 // GO:0003924 // GTPase activity // inferred from electronic annotation /// NM_002053 // GO:0005525 // GTP binding // inferred from electronic annotation /// NM_018284 // GO:0000166 // nucleotide binding // inferred from electronic annotation /// NM_018284 // GO:0003924 // GTPase activity // inferre…
8050302	Rho-associated, coiled-coil containing protein kinase 2	ROCK2	8.92075	-0.737845	0.0269238	8.64392	9.172	7.71096	9.20078	9.7617	7.97848	9.2105	9.05506	9.44214	9.07079	8050302	Rho-associated, coiled-coil containing protein kinase 2	ROCK2	2	8050303 /// 8050304 /// 8050305 /// 8050306 /// 8050307 /// 8050308 /// 8050309 /// 8050310 /// 8050311 /// 8050312 /// 8050313 /// 8050314 /// 8050315 /// 8050316 /// 8050317 /// 8050318 /// 8050319 /// 8050320 /// 8050321 /// 8050322 /// 8050323 /// 8050324 /// 8050325 /// 8050326 /// 8050327 /// 8050328 /// 8050329 /// 8050330 /// 8050331 /// 8050332 /// 8050333 /// 8050334 /// 8050335	11321778	162933	NM_004850 /// AB014519 /// ENST00000315872 /// ENST00000399089 /// ENST00000401753 /// ENST00000261535 /// ENST00000431087	Homo sapiens Rho-associated, coiled-coil containing protein kinase 2 (ROCK2), mRNA. /// Homo sapiens mRNA for KIAA0619 protein, partial cds. /// Rho-associated protein kinase 2 gene:ENSG00000134318 /// cDNA FLJ51533, highly similar to Rho-associated protein kinase 2 gene:ENSG00000134318 /// cDNA FLJ51533, highly similar to Rho-associated protein kinase 2 gene:ENSG00000134318 /// Putative uncharac…	NM_004850 // GO:0000910 // cytokinesis // inferred from electronic annotation /// NM_004850 // GO:0006468 // protein amino acid phosphorylation // inferred from electronic annotation /// NM_004850 // GO:0010825 // positive regulation of centrosome duplication // inferred from electronic annotation /// NM_004850 // GO:0030036 // actin cytoskeleton organization // inferred from electronic annotatio…	NM_004850 // GO:0005737 // cytoplasm // inferred from electronic annotation /// NM_004850 // GO:0005829 // cytosol // not recorded /// NM_004850 // GO:0005886 // plasma membrane // inferred from electronic annotation /// NM_004850 // GO:0031616 // spindle pole centrosome // inferred from electronic annotation /// ENST00000315872 // GO:0005622 // intracellular // inferred from electronic annotatio…	NM_004850 // GO:0000166 // nucleotide binding // inferred from electronic annotation /// NM_004850 // GO:0004674 // protein serine/threonine kinase activity // inferred from electronic annotation /// NM_004850 // GO:0005198 // structural molecule activity // non-traceable author statement /// NM_004850 // GO:0005515 // protein binding // inferred from physical interaction /// NM_004850 // GO:0005…
8157450	orosomucoid 2 /// orosomucoid 1	ORM2 /// ORM1	5.3661	-0.452539	0.0269238	4.97828	5.41327	5.08636	5.61436	5.01484	5.03522	5.91724	5.1448	5.60648	5.21809	8157450	orosomucoid 2 /// orosomucoid 1	ORM2 /// ORM1	9	8157451 /// 8157452 /// 8157453	117092069	3952	NM_000608 /// AK303760 /// BC143314 /// ENST00000431067 /// ENST00000412657	Homo sapiens orosomucoid 2 (ORM2), mRNA. /// Homo sapiens cDNA FLJ56763 complete cds, weakly similar to Alpha-1-acid glycoprotein 2 precursor. /// Homo sapiens orosomucoid 1, mRNA (cDNA clone MGC:176836 IMAGE:9051819), complete cds. /// Alpha-1-acid glycoprotein 2 gene:ENSG00000228278 /// 20 kDa protein gene:ENSG00000228278	NM_000608 // GO:0002682 // regulation of immune system process // inferred from electronic annotation /// NM_000608 // GO:0006953 // acute-phase response // inferred from electronic annotation /// ENST00000431067 // GO:0002682 // regulation of immune system process // inferred from electronic annotation /// ENST00000431067 // GO:0006953 // acute-phase response // traceable author statement /// AK…	NM_000608 // GO:0005576 // extracellular region // inferred from electronic annotation /// NM_000608 // GO:0005615 // extracellular space // inferred from electronic annotation /// ENST00000431067 // GO:0005576 // extracellular region // inferred from electronic annotation /// ENST00000431067 // GO:0005615 // extracellular space // traceable author statement /// AK303760 // GO:0005576 // extracel…	NM_000608 // GO:0005488 // binding // inferred from electronic annotation /// ENST00000431067 // GO:0005488 // binding // inferred from electronic annotation /// AK303760 // GO:0005488 // binding // inferred from electronic annotation /// BC143314 // GO:0005515 // protein binding // inferred from physical interaction /// ENST00000412657 // GO:0005488 // binding // inferred from electronic annotat…
8033233	tubulin, beta 4	TUBB4	6.33794	0.323064	0.0269238	6.39664	6.09554	6.50182	6.21506	5.94714	6.60991	6.07162	6.28851	6.22963	6.53614	8033233	tubulin, beta 4	TUBB4	19	8033234 /// 8033235 /// 8033236 /// 8033237 /// 8033238	6494330	8000	NM_006087 /// BC013683 /// ENST00000264071 /// ENST00000412858 /// ENST00000411712	Homo sapiens tubulin, beta 4 (TUBB4), mRNA. /// Homo sapiens tubulin, beta 4, mRNA (cDNA clone MGC:18193 IMAGE:4155617), complete cds. /// Tubulin beta-4 chain gene:ENSG00000104833 /// cDNA FLJ53341, highly similar to Tubulin beta-4 chain gene:ENSG00000104833 /// cDNA FLJ52536, highly similar to Tubulin beta-4 chain gene:ENSG00000104833	NM_006087 // GO:0007018 // microtubule-based movement // inferred from electronic annotation /// NM_006087 // GO:0051258 // protein polymerization // inferred from electronic annotation /// ENST00000264071 // GO:0007018 // microtubule-based movement // inferred from electronic annotation /// ENST00000264071 // GO:0051258 // protein polymerization // inferred from electronic annotation /// BC01368…	NM_006087 // GO:0005829 // cytosol // not recorded /// NM_006087 // GO:0005874 // microtubule // inferred from electronic annotation /// NM_006087 // GO:0005929 // cilium // inferred from electronic annotation /// NM_006087 // GO:0033269 // internode region of axon // inferred from electronic annotation /// NM_006087 // GO:0043025 // neuronal cell body // inferred from electronic annotation /// N…	NM_006087 // GO:0000166 // nucleotide binding // inferred from electronic annotation /// NM_006087 // GO:0003924 // GTPase activity // inferred from electronic annotation /// NM_006087 // GO:0005198 // structural molecule activity // inferred from electronic annotation /// NM_006087 // GO:0005525 // GTP binding // inferred from electronic annotation /// ENST00000264071 // GO:0000166 // nucleotide…
8055249	family with sequence similarity 168, member B	FAM168B	9.42356	0.450925	0.0269238	9.58731	9.16978	9.8555	9.15873	8.86311	9.84905	9.03827	9.35708	9.17503	9.61395	8055249	family with sequence similarity 168, member B	FAM168B	2	8055250 /// 8055251 /// 8055252 /// 8055253 /// 8055254 /// 8055255 /// 8055256 /// 8055257 /// 8055258 /// 8055259 /// 8055260	131805449	45555	NM_001009993 /// BC110642 /// ENST00000409185 /// ENST00000409424 /// ENST00000389915 /// ENST00000354183	Homo sapiens family with sequence similarity 168, member B (FAM168B), mRNA. /// Homo sapiens family with sequence similarity 168, member B, mRNA (cDNA clone MGC:110972 IMAGE:6144610), complete cds. /// Isoform 1 of Protein FAM168B gene:ENSG00000152102 /// Putative uncharacterized protein FAM168B gene:ENSG00000152102 /// Isoform 1 of Protein FAM168B gene:ENSG00000152102 /// Isoform 2 of Protein FA…	---	---	---
8087473	inositol hexakisphosphate kinase 1	IP6K1	7.81222	0.344668	0.0269238	7.96629	7.50563	8.39558	7.64524	7.81153	8.00456	7.49794	7.73093	7.56665	7.81084	8087473	inositol hexakisphosphate kinase 1	IP6K1	3	8087474 /// 8087475 /// 8087476 /// 8087477 /// 8087478 /// 8087479 /// 8087480	49761728	62245	NM_153273 /// NM_001006115 /// BC012944 /// ENST00000321599 /// ENST00000448476 /// ENST00000395238	Homo sapiens inositol hexakisphosphate kinase 1 (IP6K1), transcript variant 1, mRNA. /// Homo sapiens inositol hexakisphosphate kinase 1 (IP6K1), transcript variant 2, mRNA. /// Homo sapiens inositol hexakisphosphate kinase 1, mRNA (cDNA clone MGC:9925 IMAGE:3872311), complete cds. /// Inositol hexakisphosphate kinase 1 gene:ENSG00000176095 /// inositol hexakisphosphate kinase 1 isoform 2 gene:EN…	NM_153273 // GO:0046854 // phosphoinositide phosphorylation // inferred from direct assay /// NM_001006115 // GO:0046854 // phosphoinositide phosphorylation // inferred from direct assay /// ENST00000321599 // GO:0046854 // phosphoinositide phosphorylation // inferred from direct assay /// ENST00000448476 // GO:0046854 // phosphoinositide phosphorylation // inferred from direct assay /// ENST0000…	NM_153273 // GO:0005634 // nucleus // inferred from electronic annotation /// NM_153273 // GO:0005737 // cytoplasm // inferred from electronic annotation /// NM_001006115 // GO:0005634 // nucleus // inferred from electronic annotation /// NM_001006115 // GO:0005737 // cytoplasm // inferred from electronic annotation /// ENST00000321599 // GO:0005634 // nucleus // inferred from electronic annotati…	NM_153273 // GO:0000166 // nucleotide binding // inferred from electronic annotation /// NM_153273 // GO:0004428 // inositol or phosphatidylinositol kinase activity // inferred from direct assay /// NM_153273 // GO:0005515 // protein binding // inferred from electronic annotation /// NM_153273 // GO:0005524 // ATP binding // inferred from electronic annotation /// NM_153273 // GO:0008440 // inosi…
7989309	---	---	6.83997	-0.710001	0.0269238	6.49229	7.16247	6.08008	7.19696	7.30945	6.35485	7.5776	7.05646	7.04514	6.60744	7989309	---	---	15	7989310	59633519	100	ENST00000362642	ncrna:snRNA chromosome:GRCh37:15:59633513:59633616:-1 gene:ENSG00000199512	---	---	---
8129379	enoyl Coenzyme A hydratase domain containing 1	ECHDC1	7.86175	-0.730177	0.0269238	7.52953	8.05827	7.05024	8.363	8.46601	6.69148	8.27376	8.55111	8.30258	7.83721	8129379	enoyl Coenzyme A hydratase domain containing 1	ECHDC1	6	8129380 /// 8129381 /// 8129382 /// 8129383 /// 8129384 /// 8129385 /// 8129386 /// 8129387 /// 8129388 /// 8129389	127606925	57822	uc003qax.1 /// uc003qay.1 /// uc003qaz.1 /// NM_001139510 /// NM_001002030 /// NM_018479 /// NM_001105544 /// NM_001105545 /// AF220192 /// AK021464 /// AK098146 /// AK303812 /// BC003549 /// GENSCAN00000032524 /// ENST00000454859 /// ENST00000309620 /// ENST00000368293 /// ENST00000454591 /// ENST00000368292 /// ENST00000368290 /// ENST00000368295 /// ENST00000207783 /// ENST00000368291 /// ENST…	/// /// /// Homo sapiens enoyl Coenzyme A hydratase domain containing 1 (ECHDC1), transcript variant 5, mRNA. /// Homo sapiens enoyl Coenzyme A hydratase domain containing 1 (ECHDC1), transcript variant 1, mRNA. /// Homo sapiens enoyl Coenzyme A hydratase domain containing 1 (ECHDC1), transcript variant 2, mRNA. /// Homo sapiens enoyl Coenzyme A hydratase domain containing 1 (ECHDC1), transcript …	NM_001002030 // GO:0008152 // metabolic process // inferred from electronic annotation /// NM_018479 // GO:0008152 // metabolic process // inferred from electronic annotation /// NM_001105544 // GO:0008152 // metabolic process // inferred from electronic annotation /// NM_001139510 // GO:0008152 // metabolic process // inferred from electronic annotation /// NM_001105545 // GO:0008152 // metaboli…	---	NM_001002030 // GO:0003824 // catalytic activity // inferred from electronic annotation /// NM_018479 // GO:0003824 // catalytic activity // inferred from electronic annotation /// NM_001105544 // GO:0003824 // catalytic activity // inferred from electronic annotation /// NM_001139510 // GO:0003824 // catalytic activity // inferred from electronic annotation /// NM_001105545 // GO:0003824 // cata…
8035156	chromosome 19 open reading frame 44 /// calcium homeostasis endoplasmic reticulum protein	C19orf44 /// CHERP	8.84845	0.333352	0.0269238	8.89555	8.67562	9.20126	8.74593	8.55166	9.16024	8.72147	8.52091	8.73917	8.99184	8035156	chromosome 19 open reading frame 44 /// calcium homeostasis endoplasmic reticulum protein	C19orf44 /// CHERP	19	8035157 /// 8035158 /// 8035159 /// 8035160 /// 8035161 /// 8035162 /// 8035163 /// 8035164 /// 8035165 /// 8035166 /// 8035167 /// 8035168 /// 8035169 /// 8035170 /// 8035171 /// 8035172 /// 8035173 /// 8035174	16628705	24600	NM_032207 /// NM_006387 /// BC021294 /// BC027869 /// ENST00000221671 /// ENST00000198939	Homo sapiens chromosome 19 open reading frame 44 (C19orf44), mRNA. /// Homo sapiens calcium homeostasis endoplasmic reticulum protein (CHERP), mRNA. /// Homo sapiens calcium homeostasis endoplasmic reticulum protein, mRNA (cDNA clone MGC:29449 IMAGE:4053575), complete cds. /// Homo sapiens chromosome 19 open reading frame 44, mRNA (cDNA clone MGC:34101 IMAGE:5205152), complete cds. /// Isoform 1 …	NM_006387 // GO:0006396 // RNA processing // inferred from electronic annotation /// NM_006387 // GO:0006874 // cellular calcium ion homeostasis // inferred from direct assay /// NM_006387 // GO:0007399 // nervous system development // traceable author statement /// NM_006387 // GO:0008150 // biological_process // no biological data available /// NM_006387 // GO:0008285 // negative regulation of …	NM_006387 // GO:0005575 // cellular_component // no biological data available /// NM_006387 // GO:0005622 // intracellular // inferred from electronic annotation /// NM_006387 // GO:0005737 // cytoplasm // inferred from direct assay /// NM_006387 // GO:0005783 // endoplasmic reticulum // inferred from electronic annotation /// NM_006387 // GO:0048471 // perinuclear region of cytoplasm // inferred…	NM_006387 // GO:0003674 // molecular_function // no biological data available /// NM_006387 // GO:0003723 // RNA binding // inferred from electronic annotation /// ENST00000198939 // GO:0003674 // molecular_function // no biological data available /// ENST00000198939 // GO:0003723 // RNA binding // inferred from electronic annotation /// BC021294 // GO:0003674 // molecular_function // no biologic…
8128991	laminin, alpha 4	LAMA4	8.83547	-0.63683	0.0269238	9.3172	9.15134	8.20878	9.01754	9.96517	8.16964	8.7132	8.35971	9.31348	8.37331	8128991	laminin, alpha 4	LAMA4	6	8128992 /// 8128993 /// 8128994 /// 8128995 /// 8128996 /// 8128997 /// 8128998 /// 8128999 /// 8129000 /// 8129001 /// 8129002 /// 8129003 /// 8129004 /// 8129005 /// 8129006 /// 8129007 /// 8129008 /// 8129009 /// 8129010 /// 8129011 /// 8129012 /// 8129013 /// 8129014 /// 8129015 /// 8129016 /// 8129017 /// 8129018 /// 8129019 /// 8129020 /// 8129021 /// 8129022 /// 8129023 /// 8129024 /// 812…	112429961	145951	NM_002290 /// NM_001105206 /// NM_001105207 /// NM_001105208 /// NM_001105209 /// BC066552 /// ENST00000230538 /// ENST00000424408 /// ENST00000389463 /// ENST00000368640 /// ENST00000454881 /// ENST00000368639 /// ENST00000423735 /// ENST00000243219 /// ENST00000453937 /// ENST00000368638 /// ENST00000455073	Homo sapiens laminin, alpha 4 (LAMA4), transcript variant 2, mRNA. /// Homo sapiens laminin, alpha 4 (LAMA4), transcript variant 1, mRNA. /// Homo sapiens laminin, alpha 4 (LAMA4), transcript variant 3, mRNA. /// Homo sapiens laminin, alpha 4 (LAMA4), transcript variant 4, mRNA. /// Homo sapiens laminin, alpha 4 (LAMA4), transcript variant 5, mRNA. /// Homo sapiens laminin, alpha 4, mRNA (cDNA cl…	NM_001105206 // GO:0001568 // blood vessel development // inferred from electronic annotation /// NM_001105206 // GO:0030155 // regulation of cell adhesion // inferred from electronic annotation /// NM_001105206 // GO:0030334 // regulation of cell migration // inferred from electronic annotation /// NM_001105206 // GO:0045995 // regulation of embryonic development // inferred from electronic anno…	NM_001105206 // GO:0005576 // extracellular region // inferred from electronic annotation /// NM_001105206 // GO:0005604 // basement membrane // inferred from direct assay /// NM_001105206 // GO:0005605 // basal lamina // inferred from electronic annotation /// NM_001105206 // GO:0005606 // laminin-1 complex // inferred from electronic annotation /// NM_002290 // GO:0005576 // extracellular regio…	NM_001105206 // GO:0005102 // receptor binding // inferred from electronic annotation /// NM_001105206 // GO:0005201 // extracellular matrix structural constituent // traceable author statement /// NM_002290 // GO:0005102 // receptor binding // inferred from electronic annotation /// NM_002290 // GO:0005201 // extracellular matrix structural constituent // traceable author statement /// NM_001105…
7908672	plakophilin 1 (ectodermal dysplasia/skin fragility syndrome)	PKP1	7.0455	0.415568	0.0269238	7.35992	6.80173	7.20525	6.75907	6.66343	7.1747	6.64668	7.25935	6.89004	6.79092	7908672	plakophilin 1 (ectodermal dysplasia/skin fragility syndrome)	PKP1	1	7908673 /// 7908674 /// 7908675 /// 7908676 /// 7908677 /// 7908678 /// 7908679 /// 7908680 /// 7908681 /// 7908682 /// 7908683 /// 7908684 /// 7908685 /// 7908686 /// 7908687 /// 7908688 /// 7908689 /// 7908690 /// 7908691	201252235	49886	NM_001005337 /// NM_000299 /// BC114571 /// ENST00000367324 /// ENST00000263946 /// ENST00000352845	Homo sapiens plakophilin 1 (ectodermal dysplasia/skin fragility syndrome) (PKP1), transcript variant 1a, mRNA. /// Homo sapiens plakophilin 1 (ectodermal dysplasia/skin fragility syndrome) (PKP1), transcript variant 1b, mRNA. /// Homo sapiens plakophilin 1 (ectodermal dysplasia/skin fragility syndrome), mRNA (cDNA clone MGC:138829 IMAGE:40082609), complete cds. /// Isoform 1 of Plakophilin-1 gene…	NM_000299 // GO:0007155 // cell adhesion // non-traceable author statement /// NM_000299 // GO:0007165 // signal transduction // non-traceable author statement /// NM_000299 // GO:0007275 // multicellular organismal development // inferred from electronic annotation /// NM_001005337 // GO:0007155 // cell adhesion // non-traceable author statement /// NM_001005337 // GO:0007165 // signal transduct…	NM_000299 // GO:0005634 // nucleus // non-traceable author statement /// NM_000299 // GO:0005882 // intermediate filament // traceable author statement /// NM_000299 // GO:0005886 // plasma membrane // not recorded /// NM_000299 // GO:0030054 // cell junction // inferred from electronic annotation /// NM_000299 // GO:0030057 // desmosome // non-traceable author statement /// NM_001005337 // GO:00…	NM_000299 // GO:0004871 // signal transducer activity // traceable author statement /// NM_000299 // GO:0005515 // protein binding // inferred from electronic annotation /// NM_000299 // GO:0019215 // intermediate filament binding // non-traceable author statement /// NM_000299 // GO:0030280 // structural constituent of epidermis // non-traceable author statement /// NM_001005337 // GO:0004871 //…
8054676	RANBP2-like and GRIP domain containing 2 /// RANBP2-like and GRIP domain containing 5 /// RANBP2-like and GRIP domain containing 8 /// RANBP2-like and GRIP domain containing 3 /// RANBP2-like and GRIP domain containing 4 /// RANBP2-like and GRIP domain containing 6 /// RANBP2-like and GRIP domain containing 7 /// RANBP2-like and GRIP domain containing 1 /// RAN binding protein 2	RGPD2 /// RGPD5 /// RGPD8 /// RGPD3 /// RGPD4 /// RGPD6 /// RGPD7 /// RGPD1 /// RANBP2	11.5029	-0.586952	0.0269238	11.1058	11.7453	10.8822	11.875	11.5472	10.8217	11.783	11.907	11.7448	11.6302	8054676	RANBP2-like and GRIP domain containing 2 /// RANBP2-like and GRIP domain containing 5 /// RANBP2-like and GRIP domain containing 8 /// RANBP2-like and GRIP domain containing 3 /// RANBP2-like and GRIP domain containing 4 /// RANBP2-like and GRIP domain containing 6 /// RANBP2-like and GRIP domain containing 7 /// RANBP2-like and GRIP domain containing 1 /// RAN binding protein 2	RGPD2 /// RGPD5 /// RGPD8 /// RGPD3 /// RGPD4 /// RGPD6 /// RGPD7 /// RGPD1 /// RANBP2	2	8054677 /// 8054678 /// 8054679 /// 8054680 /// 8054681 /// 8054682 /// 8054683 /// 8054684 /// 8054685 /// 8054686 /// 8054687 /// 8054688 /// 8054689 /// 8054690 /// 8054691 /// 8054692 /// 8054693 /// 8054694 /// 8054695 /// 8054696 /// 8054697 /// 8054698 /// 8054699	113125966	65141	uc002ssc.1 /// uc002ssm.1 /// uc002tdu.1 /// uc002tfc.1 /// uc002tfd.1 /// uc002tfe.1 /// uc002tfx.1 /// uc002tfy.1 /// uc002tfz.1 /// uc002tga.1 /// uc002tgb.1 /// uc002ths.1 /// uc002tht.1 /// BC037274 /// CR936614 /// AK310529 /// NM_182588 /// NM_001144013 /// NM_001123363 /// NM_001037866 /// NM_001078170 /// NM_032260 /// NM_005054 /// XM_002346267 /// AK300352 /// AK302429 /// AK302921 ///…	/// /// /// /// /// /// /// /// /// /// /// /// /// Homo sapiens cDNA clone IMAGE:4827820, containing frame-shift errors. /// Homo sapiens mRNA; cDNA DKFZp686I1842 (from clone DKFZp686I1842). /// Homo sapiens cDNA, FLJ17571. /// Homo sapiens RANBP2-like and GRIP domain containing 4 (RGPD4), mRNA. /// Homo sapiens RANBP2-like and GRIP domain containing 3 (RGPD3), mRNA. /// Homo sapiens RANBP2-like…	NM_005054 // GO:0046907 // intracellular transport // inferred from electronic annotation /// NM_001164463 // GO:0008150 // biological_process // no biological data available /// NM_001164463 // GO:0015031 // protein transport // inferred from electronic annotation /// NM_001164463 // GO:0046907 // intracellular transport // inferred from electronic annotation /// NM_001164463 // GO:0051028 // mR…	NM_001123363 // GO:0005737 // cytoplasm // inferred from electronic annotation /// NM_001164463 // GO:0005634 // nucleus // inferred from electronic annotation /// NM_001164463 // GO:0005643 // nuclear pore // non-traceable author statement /// NM_001037866 // GO:0005737 // cytoplasm // inferred from electronic annotation /// ENST00000302558 // GO:0005634 // nucleus // inferred from electronic an…	NM_005054 // GO:0005488 // binding // inferred from electronic annotation /// NM_001123363 // GO:0005488 // binding // inferred from electronic annotation /// NM_001164463 // GO:0008536 // Ran GTPase binding // non-traceable author statement /// NM_182588 // GO:0005488 // binding // inferred from electronic annotation /// NM_032260 // GO:0005488 // binding // inferred from electronic annotation /…
8084878	---	---	6.50967	-0.919183	0.0269238	5.87622	6.90427	5.87685	6.70138	7.12955	5.62317	7.13565	7.46171	6.69766	6.0834	8084878	---	---	3	8084879	193341977	111	ENST00000384640	ncrna:misc_RNA chromosome:GRCh37:3:193341978:193342090:1 gene:ENSG00000207370	---	---	---
7898663	PTEN induced putative kinase 1	PINK1	8.5539	0.443407	0.0272155	8.60829	8.34952	9.08547	8.39015	7.77365	9.03314	8.26951	8.58743	8.29977	8.62497	7898663	PTEN induced putative kinase 1	PINK1	1	7898664 /// 7898665 /// 7898666 /// 7898667 /// 7898668 /// 7898669 /// 7898670 /// 7898671 /// 7898672	20959948	18056	NM_032409 /// AB053323 /// ENST00000321556	Homo sapiens PTEN induced putative kinase 1 (PINK1), nuclear gene encoding mitochondrial protein, mRNA. /// Homo sapiens PINK1 mRNA for PTEN induced putative kinase 1, complete cds. /// Isoform 1 of Serine/threonine-protein kinase PINK1, mitochondrial gene:ENSG00000158828	NM_032409 // GO:0006468 // protein amino acid phosphorylation // inferred from direct assay /// NM_032409 // GO:0006950 // response to stress // inferred from direct assay /// NM_032409 // GO:0007243 // intracellular protein kinase cascade // inferred from direct assay /// NM_032409 // GO:0018105 // peptidyl-serine phosphorylation // inferred from direct assay /// NM_032409 // GO:0031396 // regul…	NM_032409 // GO:0005739 // mitochondrion // inferred from direct assay /// NM_032409 // GO:0005741 // mitochondrial outer membrane // inferred from electronic annotation /// NM_032409 // GO:0005829 // cytosol // inferred from direct assay /// NM_032409 // GO:0016020 // membrane // inferred from electronic annotation /// NM_032409 // GO:0016021 // integral to membrane // inferred from electronic a…	NM_032409 // GO:0000166 // nucleotide binding // inferred from electronic annotation /// NM_032409 // GO:0000287 // magnesium ion binding // inferred from direct assay /// NM_032409 // GO:0004674 // protein serine/threonine kinase activity // inferred from direct assay /// NM_032409 // GO:0005524 // ATP binding // inferred from direct assay /// NM_032409 // GO:0010857 // calcium-dependent protein…
8097066	methyltransferase like 14	METTL14	7.71521	-0.531709	0.0272155	7.4317	7.92802	7.18279	8.02614	8.22192	6.89696	7.95423	7.95443	7.92804	7.77711	8097066	methyltransferase like 14	METTL14	4	8097067 /// 8097068 /// 8097069 /// 8097070 /// 8097071 /// 8097072 /// 8097073 /// 8097074 /// 8097075 /// 8097076 /// 8097077 /// 8097078 /// 8097079	119606547	25543	NM_020961 /// BC006565 /// ENST00000388822	Homo sapiens methyltransferase like 14 (METTL14), mRNA. /// Homo sapiens methyltransferase like 14, mRNA (cDNA clone MGC:2902 IMAGE:3010654), complete cds. /// Methyltransferase-like protein 14 gene:ENSG00000145388	NM_020961 // GO:0001510 // RNA methylation // inferred from sequence or structural similarity /// NM_020961 // GO:0006139 // nucleobase, nucleoside, nucleotide and nucleic acid metabolic process // inferred from electronic annotation /// ENST00000388822 // GO:0001510 // RNA methylation // inferred from sequence or structural similarity /// ENST00000388822 // GO:0006139 // nucleobase, nucleoside, …	NM_020961 // GO:0005634 // nucleus // inferred from sequence or structural similarity /// ENST00000388822 // GO:0005634 // nucleus // inferred from sequence or structural similarity /// BC006565 // GO:0005634 // nucleus // inferred from sequence or structural similarity	NM_020961 // GO:0008168 // methyltransferase activity // inferred from electronic annotation /// NM_020961 // GO:0016422 // mRNA (2'-O-methyladenosine-N6-)-methyltransferase activity // inferred from sequence or structural similarity /// NM_020961 // GO:0016740 // transferase activity // inferred from electronic annotation /// ENST00000388822 // GO:0008168 // methyltransferase activity // inferre…
7978866	serologically defined colon cancer antigen 1	SDCCAG1	7.95188	-0.717657	0.0272155	7.55467	8.26499	7.24331	8.49886	8.45491	7.16803	8.44496	8.42695	8.28069	8.10624	7978866	serologically defined colon cancer antigen 1	SDCCAG1	14	7978867 /// 7978868 /// 7978869 /// 7978870 /// 7978871 /// 7978872 /// 7978873 /// 7978874 /// 7978875 /// 7978876 /// 7978877 /// 7978878 /// 7978879 /// 7978880 /// 7978881 /// 7978882 /// 7978883 /// 7978884 /// 7978885 /// 7978886 /// 7978887 /// 7978888 /// 7978889 /// 7978890 /// 7978891 /// 7978892 /// 7978893 /// 7978894 /// 7978895 /// 7978896 /// 7978897 /// 7978898 /// 7978899 /// 797…	50250532	69007	NM_004713 /// AK295010 /// ENST00000298310 /// ENST00000382135	Homo sapiens serologically defined colon cancer antigen 1 (SDCCAG1), mRNA. /// Homo sapiens cDNA FLJ60527 complete cds, highly similar to Serologically defined colon cancer antigen 1. /// Isoform 1 of Serologically defined colon cancer antigen 1 gene:ENSG00000165525 /// Isoform 2 of Serologically defined colon cancer antigen 1 gene:ENSG00000165525	---	NM_004713 // GO:0005634 // nucleus // inferred from direct assay /// NM_004713 // GO:0005737 // cytoplasm // inferred from direct assay /// ENST00000298310 // GO:0005634 // nucleus // inferred from electronic annotation /// ENST00000298310 // GO:0005737 // cytoplasm // inferred from direct assay /// AK295010 // GO:0005634 // nucleus // inferred from direct assay /// AK295010 // GO:0005737 // cyto…	---
8150714	protein-L-isoaspartate (D-aspartate) O-methyltransferase domain containing 1	PCMTD1	9.56572	-0.492352	0.0276982	9.32764	9.86532	8.94274	9.88129	9.68664	8.80322	9.88687	9.82406	9.76092	9.67868	8150714	protein-L-isoaspartate (D-aspartate) O-methyltransferase domain containing 1	PCMTD1	8	8150715 /// 8150716 /// 8150717 /// 8150718 /// 8150719 /// 8150720 /// 8150721	52730147	81511	NM_052937 /// BC032670 /// ENST00000360540 /// ENST00000415643	Homo sapiens protein-L-isoaspartate (D-aspartate) O-methyltransferase domain containing 1 (PCMTD1), mRNA. /// Homo sapiens protein-L-isoaspartate (D-aspartate) O-methyltransferase domain containing 1, mRNA (cDNA clone MGC:45385 IMAGE:5539318), complete cds. /// Isoform 1 of Protein-L-isoaspartate O-methyltransferase domain-containing protein 1 gene:ENSG00000168300 /// Putative uncharacterized pro…	NM_052937 // GO:0006464 // protein modification process // inferred from electronic annotation /// ENST00000360540 // GO:0006464 // protein modification process // inferred from electronic annotation /// BC032670 // GO:0006464 // protein modification process // inferred from electronic annotation /// ENST00000415643 // GO:0006464 // protein modification process // inferred from electronic annotat…	NM_052937 // GO:0005737 // cytoplasm // inferred from electronic annotation /// ENST00000360540 // GO:0005737 // cytoplasm // inferred from electronic annotation /// BC032670 // GO:0005737 // cytoplasm // inferred from electronic annotation /// ENST00000415643 // GO:0005737 // cytoplasm // inferred from electronic annotation	NM_052937 // GO:0004719 // protein-L-isoaspartate (D-aspartate) O-methyltransferase activity // inferred from electronic annotation /// ENST00000360540 // GO:0004719 // protein-L-isoaspartate (D-aspartate) O-methyltransferase activity // inferred from electronic annotation /// BC032670 // GO:0004719 // protein-L-isoaspartate (D-aspartate) O-methyltransferase activity // inferred from electronic a…
7899519	YTH domain family, member 2	YTHDF2	8.68808	0.21363	0.0276982	8.81268	8.58592	9.03003	8.62122	8.42622	8.81301	8.6679	8.73645	8.60272	8.81321	7899519	YTH domain family, member 2	YTHDF2	1	7899520 /// 7899521 /// 7899522 /// 7899523 /// 7899524 /// 7899525 /// 7899526 /// 7899527	29063136	33151	NM_016258 /// AF432214 /// ENST00000373812 /// ENST00000401077	Homo sapiens YTH domain family, member 2 (YTHDF2), mRNA. /// Homo sapiens CLL-associated antigen KW-14 mRNA, complete cds. /// Isoform 1 of YTH domain family protein 2 gene:ENSG00000198492 /// Putative uncharacterized protein YTHDF2 gene:ENSG00000198492	NM_016258 // GO:0006959 // humoral immune response // traceable author statement /// NM_001173128 // GO:0006959 // humoral immune response // traceable author statement /// NM_001172828 // GO:0006959 // humoral immune response // traceable author statement /// ENST00000373812 // GO:0006959 // humoral immune response // traceable author statement /// AF432214 // GO:0006959 // humoral immune respon…	---	---
7933877	jumonji domain containing 1C	JMJD1C	8.73812	-0.612754	0.028827	8.5374	8.98392	7.63623	9.1239	9.10157	7.6539	9.03101	9.09234	9.14647	9.00265	7933877	jumonji domain containing 1C	JMJD1C	10	7933878 /// 7933879 /// 7933880 /// 7933881 /// 7933882 /// 7933883 /// 7933884 /// 7933885 /// 7933886 /// 7933887 /// 7933888 /// 7933889 /// 7933890 /// 7933891 /// 7933892 /// 7933893 /// 7933894 /// 7933895 /// 7933896 /// 7933897 /// 7933898 /// 7933899 /// 7933900 /// 7933901 /// 7933902 /// 7933903	64926981	102001	NM_004241 /// NM_032776 /// BC143722 /// ENST00000399251 /// ENST00000399262 /// ENST00000402544 /// ENST00000327520	Homo sapiens jumonji domain containing 1C (JMJD1C), transcript variant 2, mRNA. /// Homo sapiens jumonji domain containing 1C (JMJD1C), transcript variant 1, mRNA. /// Homo sapiens jumonji domain containing 1C, mRNA (cDNA clone MGC:177253 IMAGE:9052236), complete cds. /// Isoform 2 of Probable JmjC domain-containing histone demethylation protein 2C gene:ENSG00000171988 /// Isoform 1 of Probable J…	NM_004241 // GO:0006355 // regulation of transcription, DNA-dependent // traceable author statement /// NM_004241 // GO:0016568 // chromatin modification // inferred from electronic annotation /// NM_004241 // GO:0055114 // oxidation reduction // inferred from electronic annotation /// NM_032776 // GO:0006355 // regulation of transcription, DNA-dependent // traceable author statement /// NM_03277…	NM_004241 // GO:0005622 // intracellular // non-traceable author statement /// NM_004241 // GO:0005634 // nucleus // inferred from electronic annotation /// NM_032776 // GO:0005622 // intracellular // non-traceable author statement /// NM_032776 // GO:0005634 // nucleus // inferred from electronic annotation /// ENST00000402544 // GO:0005622 // intracellular // non-traceable author statement /// …	NM_004241 // GO:0005515 // protein binding // inferred from physical interaction /// NM_004241 // GO:0016491 // oxidoreductase activity // inferred from electronic annotation /// NM_004241 // GO:0016702 // oxidoreductase activity, acting on single donors with incorporation of molecular oxygen, incorporation of two atoms of oxygen // inferred from electronic annotation /// NM_004241 // GO:0046872 …
7901140	microtubule associated serine/threonine kinase 2	MAST2	7.88723	0.336092	0.028827	7.83614	7.70337	8.22635	7.69732	7.65175	8.19117	7.62749	7.67376	7.60463	8.04675	7901140	microtubule associated serine/threonine kinase 2	MAST2	1	7901141 /// 7901142 /// 7901143 /// 7901144 /// 7901145 /// 7901146 /// 7901147 /// 7901148 /// 7901149 /// 7901150 /// 7901151 /// 7901152 /// 7901153 /// 7901154 /// 7901155 /// 7901156 /// 7901157 /// 7901158 /// 7901159 /// 7901160 /// 7901161 /// 7901162 /// 7901163 /// 7901164 /// 7901165 /// 7901166 /// 7901167 /// 7901168 /// 7901169 /// 7901170 /// 7901171 /// 7901172 /// 7901173 /// 790…	46269285	232511	NM_015112 /// BC065499 /// ENST00000361297 /// ENST00000372009 /// ENST00000456625 /// ENST00000432341 /// ENST00000372008	Homo sapiens microtubule associated serine/threonine kinase 2 (MAST2), mRNA. /// Homo sapiens microtubule associated serine/threonine kinase 2, mRNA (cDNA clone MGC:74852 IMAGE:5499830), complete cds. /// Isoform 1 of Microtubule-associated serine/threonine-protein kinase 2 gene:ENSG00000086015 /// Isoform 2 of Microtubule-associated serine/threonine-protein kinase 2 gene:ENSG00000086015 /// cDNA…	NM_015112 // GO:0006468 // protein amino acid phosphorylation // inferred from sequence or structural similarity /// NM_015112 // GO:0045075 // regulation of interleukin-12 biosynthetic process // inferred from sequence or structural similarity /// NM_015112 // GO:0048515 // spermatid differentiation // inferred from sequence or structural similarity /// ENST00000361297 // GO:0006468 // protein a…	NM_015112 // GO:0005737 // cytoplasm // inferred from electronic annotation /// NM_015112 // GO:0005856 // cytoskeleton // inferred from electronic annotation /// NM_015112 // GO:0005886 // plasma membrane // inferred from electronic annotation /// ENST00000361297 // GO:0005737 // cytoplasm // inferred from electronic annotation /// ENST00000361297 // GO:0005856 // cytoskeleton // inferred from e…	NM_015112 // GO:0000166 // nucleotide binding // inferred from electronic annotation /// NM_015112 // GO:0000287 // magnesium ion binding // inferred from sequence or structural similarity /// NM_015112 // GO:0004674 // protein serine/threonine kinase activity // inferred from electronic annotation /// NM_015112 // GO:0005515 // protein binding // inferred from physical interaction /// NM_015112 …
8044161	RANBP2-like and GRIP domain containing 2 /// RANBP2-like and GRIP domain containing 5 /// RANBP2-like and GRIP domain containing 8 /// RANBP2-like and GRIP domain containing 3 /// RANBP2-like and GRIP domain containing 4 /// RANBP2-like and GRIP domain containing 6 /// RANBP2-like and GRIP domain containing 1 /// RAN binding protein 2	RGPD2 /// RGPD5 /// RGPD8 /// RGPD3 /// RGPD4 /// RGPD6 /// RGPD1 /// RANBP2	11.4823	-0.543369	0.028827	11.0635	11.6708	10.914	11.8153	11.4855	10.8372	11.7695	11.8369	11.6532	11.576	8044161	RANBP2-like and GRIP domain containing 2 /// RANBP2-like and GRIP domain containing 5 /// RANBP2-like and GRIP domain containing 8 /// RANBP2-like and GRIP domain containing 3 /// RANBP2-like and GRIP domain containing 4 /// RANBP2-like and GRIP domain containing 6 /// RANBP2-like and GRIP domain containing 1 /// RAN binding protein 2	RGPD2 /// RGPD5 /// RGPD8 /// RGPD3 /// RGPD4 /// RGPD6 /// RGPD1 /// RANBP2	2	8044162 /// 8044163 /// 8044164 /// 8044165 /// 8044166 /// 8044167 /// 8044168 /// 8044169 /// 8044170 /// 8044171 /// 8044172 /// 8044173 /// 8044174 /// 8044175 /// 8044176 /// 8044177 /// 8044178 /// 8044179 /// 8044180 /// 8044181 /// 8044182 /// 8044183 /// 8044184 /// 8044185 /// 8044186 /// 8044187 /// 8044188	108443393	65607	uc002ssc.1 /// uc002ssm.1 /// uc002tdu.1 /// uc002tfd.1 /// uc002tfe.1 /// uc002tfx.1 /// uc002tfy.1 /// uc002tga.1 /// uc002ths.1 /// uc002tht.1 /// BC037274 /// CR936614 /// AK310529 /// NM_182588 /// NM_001144013 /// NM_001123363 /// NM_001078170 /// NM_001024457 /// NM_005054 /// AK300352 /// AK302429 /// AK302921 /// AK303443 /// AY354203 /// BX537861 /// U64675 /// GENSCAN00000056107 /// GE…	/// /// /// /// /// /// /// /// /// /// Homo sapiens cDNA clone IMAGE:4827820, containing frame-shift errors. /// Homo sapiens mRNA; cDNA DKFZp686I1842 (from clone DKFZp686I1842). /// Homo sapiens cDNA, FLJ17571. /// Homo sapiens RANBP2-like and GRIP domain containing 4 (RGPD4), mRNA. /// Homo sapiens RANBP2-like and GRIP domain containing 3 (RGPD3), mRNA. /// Homo sapiens RANBP2-like and GRIP do…	NM_182588 // GO:0046907 // intracellular transport // inferred from electronic annotation /// NM_001144013 // GO:0046907 // intracellular transport // inferred from electronic annotation /// NM_001078170 // GO:0046907 // intracellular transport // inferred from electronic annotation /// NM_005054 // GO:0046907 // intracellular transport // inferred from electronic annotation /// NM_001164463 // G…	NM_001123363 // GO:0005737 // cytoplasm // inferred from electronic annotation /// NM_001164463 // GO:0005634 // nucleus // inferred from electronic annotation /// NM_001164463 // GO:0005643 // nuclear pore // non-traceable author statement /// ENST00000436001 // GO:0005622 // intracellular // inferred from electronic annotation /// ENST00000436001 // GO:0005634 // nucleus // inferred from electr…	NM_182588 // GO:0005488 // binding // inferred from electronic annotation /// NM_005054 // GO:0005488 // binding // inferred from electronic annotation /// NM_001123363 // GO:0005488 // binding // inferred from electronic annotation /// NM_001164463 // GO:0008536 // Ran GTPase binding // non-traceable author statement /// ENST00000398193 // GO:0005488 // binding // inferred from electronic annota…
8103778	glycine receptor, alpha 3	GLRA3	4.5825	0.249099	0.028827	4.58927	4.41416	4.6642	4.32251	4.49291	4.75829	4.37659	4.4052	4.53043	4.66361	8103778	glycine receptor, alpha 3	GLRA3	4	8103779 /// 8103780 /// 8103781 /// 8103782 /// 8103783 /// 8103784 /// 8103785 /// 8103786 /// 8103787 /// 8103788	175563198	187267	NM_006529 /// NM_001042543 /// BC036086 /// ENST00000274093 /// ENST00000340217	Homo sapiens glycine receptor, alpha 3 (GLRA3), transcript variant 1, mRNA. /// Homo sapiens glycine receptor, alpha 3 (GLRA3), transcript variant 2, mRNA. /// Homo sapiens glycine receptor, alpha 3, mRNA (cDNA clone MGC:33772 IMAGE:5286731), complete cds. /// Isoform Alpha-3L of Glycine receptor subunit alpha-3 gene:ENSG00000145451 /// Isoform Alpha-3K of Glycine receptor subunit alpha-3 gene:EN…	NM_006529 // GO:0006811 // ion transport // inferred from electronic annotation /// NM_006529 // GO:0006821 // chloride transport // inferred from electronic annotation /// NM_006529 // GO:0007268 // synaptic transmission // non-traceable author statement /// NM_001042543 // GO:0006811 // ion transport // inferred from electronic annotation /// NM_001042543 // GO:0006821 // chloride transport // …	NM_006529 // GO:0005886 // plasma membrane // inferred from electronic annotation /// NM_006529 // GO:0016021 // integral to membrane // non-traceable author statement /// NM_006529 // GO:0030054 // cell junction // inferred from electronic annotation /// NM_006529 // GO:0034707 // chloride channel complex // inferred from electronic annotation /// NM_006529 // GO:0045202 // synapse // inferred f…	NM_006529 // GO:0004872 // receptor activity // inferred from electronic annotation /// NM_006529 // GO:0005216 // ion channel activity // inferred from electronic annotation /// NM_006529 // GO:0005230 // extracellular ligand-gated ion channel activity // non-traceable author statement /// NM_006529 // GO:0016934 // extracellular-glycine-gated chloride channel activity // inferred from electroni…
7993114	chromosome 16 open reading frame 68	C16orf68	7.77865	0.231767	0.0291093	7.85814	7.51068	8.00952	7.65255	7.62221	7.93199	7.72195	7.70113	7.56153	7.71912	7993114	chromosome 16 open reading frame 68	C16orf68	16	7993115 /// 7993116 /// 7993117 /// 7993118 /// 7993119 /// 7993120 /// 7993121 /// 7993122 /// 7993123 /// 7993124 /// 7993125	8715527	24552	NM_024109 /// BC001908 /// ENST00000381920 /// ENST00000163678	Homo sapiens chromosome 16 open reading frame 68 (C16orf68), mRNA. /// Homo sapiens chromosome 16 open reading frame 68, mRNA (cDNA clone MGC:2654 IMAGE:3536628), complete cds. /// Isoform 1 of Uncharacterized protein C16orf68 gene:ENSG00000067365 /// Isoform 2 of Uncharacterized protein C16orf68 gene:ENSG00000067365	---	---	---
8026122	RAD23 homolog A (S. cerevisiae)	RAD23A	8.33052	0.38464	0.0291491	8.44555	8.03952	8.64806	8.29938	8.1562	8.80744	8.15367	8.30887	8.2205	8.2561	8026122	RAD23 homolog A (S. cerevisiae)	RAD23A	19	8026123 /// 8026124 /// 8026125 /// 8026126 /// 8026127 /// 8026128 /// 8026129 /// 8026130 /// 8026131 /// 8026132	13056654	7802	NM_005053 /// BC088364 /// ENST00000316856	Homo sapiens RAD23 homolog A (S. cerevisiae) (RAD23A), mRNA. /// Homo sapiens RAD23 homolog A (S. cerevisiae), mRNA (cDNA clone MGC:111083 IMAGE:30389208), complete cds. /// UV excision repair protein RAD23 homolog A gene:ENSG00000179262	NM_005053 // GO:0006289 // nucleotide-excision repair // inferred from electronic annotation /// NM_005053 // GO:0043161 // proteasomal ubiquitin-dependent protein catabolic process // inferred from electronic annotation /// NM_005053 // GO:0044419 // interspecies interaction between organisms // inferred from electronic annotation /// ENST00000316856 // GO:0006289 // nucleotide-excision repair /…	NM_005053 // GO:0005634 // nucleus // inferred from electronic annotation /// ENST00000316856 // GO:0005634 // nucleus // inferred from electronic annotation /// BC088364 // GO:0005634 // nucleus // inferred from electronic annotation	NM_005053 // GO:0003684 // damaged DNA binding // inferred from electronic annotation /// NM_005053 // GO:0003697 // single-stranded DNA binding // traceable author statement /// NM_005053 // GO:0005515 // protein binding // inferred from physical interaction /// ENST00000316856 // GO:0003684 // damaged DNA binding // inferred from electronic annotation /// ENST00000316856 // GO:0003697 // single…
8052925	testis expressed 261	TEX261	9.07814	0.401676	0.0295777	9.19641	9.06363	9.57886	8.91074	8.76727	9.47855	8.85577	9.17162	8.93151	8.8146	8052925	testis expressed 261	TEX261	2	8052926 /// 8052927 /// 8052928 /// 8052929 /// 8052930 /// 8052931	71213068	8933	NM_144582 /// AY358783 /// ENST00000453130 /// ENST00000272438 /// ENST00000450386 /// ENST00000433258	Homo sapiens testis expressed 261 (TEX261), mRNA. /// Homo sapiens clone DNA92269 tex261 (UNQ1882) mRNA, complete cds. /// 6 kDa protein gene:ENSG00000144043 /// Protein TEX261 gene:ENSG00000144043 /// cDNA, FLJ96610, Homo sapiens testis expressed gene 261 (TEX261), mRNA gene:ENSG00000144043 /// 6 kDa protein gene:ENSG00000144043	NM_144582 // GO:0043065 // positive regulation of apoptosis // inferred from electronic annotation /// ENST00000272438 // GO:0043065 // positive regulation of apoptosis // inferred from electronic annotation /// AY358783 // GO:0043065 // positive regulation of apoptosis // inferred from electronic annotation /// ENST00000450386 // GO:0043065 // positive regulation of apoptosis // inferred from el…	NM_144582 // GO:0016020 // membrane // inferred from electronic annotation /// NM_144582 // GO:0016021 // integral to membrane // inferred from electronic annotation /// ENST00000272438 // GO:0016020 // membrane // inferred from electronic annotation /// ENST00000272438 // GO:0016021 // integral to membrane // inferred from electronic annotation /// AY358783 // GO:0016020 // membrane // inferred …	---
7940698	TAF6-like RNA polymerase II, p300/CBP-associated factor (PCAF)-associated factor, 65kDa	TAF6L	7.58377	0.268876	0.0300679	7.72843	7.72806	7.91084	7.39862	7.37635	7.68867	7.46576	7.58614	7.62956	7.57085	7940698	TAF6-like RNA polymerase II, p300/CBP-associated factor (PCAF)-associated factor, 65kDa	TAF6L	11	7940699 /// 7940700 /// 7940701 /// 7940702 /// 7940703 /// 7940704 /// 7940705 /// 7940706 /// 7940707 /// 7940708 /// 7940709 /// 7940710	62538875	15939	NM_006473 /// AK289499 /// ENST00000294168	Homo sapiens TAF6-like RNA polymerase II, p300/CBP-associated factor (PCAF)-associated factor, 65kDa (TAF6L), mRNA. /// Homo sapiens cDNA FLJ78693 complete cds, highly similar to Homo sapiens TAF6-like RNA polymerase II, p300/CBP-associated factor (PCAF)-associated factor, 65kDa (TAF6L), mRNA. /// TAF6-like RNA polymerase II p300/CBP-associated factor-associated factor 65 kDa subunit 6L gene:ENSG…	NM_006473 // GO:0006338 // chromatin remodeling // traceable author statement /// NM_006473 // GO:0006352 // transcription initiation // inferred from electronic annotation /// NM_006473 // GO:0006357 // regulation of transcription from RNA polymerase II promoter // traceable author statement /// NM_006473 // GO:0043966 // histone H3 acetylation // inferred from direct assay /// NM_006473 // GO:0…	NM_006473 // GO:0000118 // histone deacetylase complex // traceable author statement /// NM_006473 // GO:0005634 // nucleus // inferred from electronic annotation /// NM_006473 // GO:0030914 // STAGA complex // inferred from direct assay /// ENST00000294168 // GO:0000118 // histone deacetylase complex // traceable author statement /// ENST00000294168 // GO:0005634 // nucleus // inferred from elec…	NM_006473 // GO:0003677 // DNA binding // inferred from electronic annotation /// NM_006473 // GO:0003702 // RNA polymerase II transcription factor activity // inferred from electronic annotation /// NM_006473 // GO:0003713 // transcription coactivator activity // inferred from direct assay /// NM_006473 // GO:0004402 // histone acetyltransferase activity // inferred from direct assay /// NM_0064…
7998267	jumonji domain containing 8	JMJD8	8.7574	0.37083	0.0300679	8.9584	8.61342	9.13161	8.65272	8.43918	9.053	8.64354	8.74671	8.40535	8.68295	7998267	jumonji domain containing 8	JMJD8	16	7998268 /// 7998269 /// 7998270 /// 7998271 /// 7998272 /// 7998273 /// 7998274 /// 7998275 /// 7998276 /// 7998277 /// 7998278 /// 7998279	731667	2862	NM_001005920 /// BC073785 /// ENST00000412368 /// ENST00000293882 /// ENST00000454700	Homo sapiens jumonji domain containing 8 (JMJD8), mRNA. /// Homo sapiens jumonji domain containing 8, mRNA (cDNA clone IMAGE:4553282), partial cds. /// jumonji domain containing 8 gene:ENSG00000161999 /// Isoform 1 of JmjC domain-containing protein 8 gene:ENSG00000161999 /// Isoform 2 of JmjC domain-containing protein 8 gene:ENSG00000161999	---	---	---
7917604	zinc finger protein 644	ZNF644	8.70692	-0.664133	0.0300679	8.34896	9.02171	7.9902	9.13959	8.96157	7.7647	9.26704	8.94699	9.08388	8.80562	7917604	zinc finger protein 644	ZNF644	1	7917605 /// 7917606 /// 7917607 /// 7917608 /// 7917609 /// 7917610 /// 7917611	91380855	106974	NM_032186 /// NM_201269 /// NM_016620 /// BC150177 /// ENST00000361321 /// ENST00000370440 /// ENST00000347275 /// ENST00000443982 /// ENST00000337393 /// ENST00000394578	Homo sapiens zinc finger protein 644 (ZNF644), transcript variant 3, mRNA. /// Homo sapiens zinc finger protein 644 (ZNF644), transcript variant 1, mRNA. /// Homo sapiens zinc finger protein 644 (ZNF644), transcript variant 2, mRNA. /// Homo sapiens zinc finger protein 644, mRNA (cDNA clone MGC:164892 IMAGE:40148078), complete cds. /// Isoform 3 of Zinc finger protein 644 gene:ENSG00000122482 ///…	NM_201269 // GO:0045449 // regulation of transcription // inferred from electronic annotation /// NM_016620 // GO:0045449 // regulation of transcription // inferred from electronic annotation /// NM_032186 // GO:0045449 // regulation of transcription // inferred from electronic annotation /// ENST00000370440 // GO:0045449 // regulation of transcription // inferred from electronic annotation /// E…	NM_201269 // GO:0005622 // intracellular // inferred from electronic annotation /// NM_201269 // GO:0005634 // nucleus // inferred from electronic annotation /// NM_016620 // GO:0005622 // intracellular // inferred from electronic annotation /// NM_016620 // GO:0005634 // nucleus // inferred from electronic annotation /// NM_032186 // GO:0005622 // intracellular // inferred from electronic annota…	NM_201269 // GO:0003677 // DNA binding // inferred from electronic annotation /// NM_201269 // GO:0008270 // zinc ion binding // inferred from electronic annotation /// NM_201269 // GO:0046872 // metal ion binding // inferred from electronic annotation /// NM_016620 // GO:0003677 // DNA binding // inferred from electronic annotation /// NM_016620 // GO:0008270 // zinc ion binding // inferred from…
8049919	D-2-hydroxyglutarate dehydrogenase	D2HGDH	8.10877	0.296364	0.0300679	8.17159	8.03423	8.39996	7.93565	7.67851	8.29819	8.02052	7.89575	8.06283	8.22541	8049919	D-2-hydroxyglutarate dehydrogenase	D2HGDH	2	8049920 /// 8049921 /// 8049922 /// 8049923 /// 8049924 /// 8049925 /// 8049926 /// 8049927 /// 8049928 /// 8049929 /// 8049930 /// 8049931 /// 8049932 /// 8049933	242674030	34196	NM_152783 /// BC071598 /// ENST00000403782 /// ENST00000321264 /// ENST00000436747 /// ENST00000400769 /// ENST00000342518 /// ENST00000437164 /// ENST00000454048 /// ENST00000417686 /// ENST00000432449 /// ENST00000445308	Homo sapiens D-2-hydroxyglutarate dehydrogenase (D2HGDH), nuclear gene encoding mitochondrial protein, mRNA. /// Homo sapiens D-2-hydroxyglutarate dehydrogenase, mRNA (cDNA clone MGC:87530 IMAGE:30334929), complete cds. /// Putative uncharacterized protein D2HGDH gene:ENSG00000180902 /// Isoform 1 of D-2-hydroxyglutarate dehydrogenase, mitochondrial gene:ENSG00000180902 /// 26 kDa protein gene:EN…	NM_152783 // GO:0010042 // response to manganese ion // inferred from sequence or structural similarity /// NM_152783 // GO:0010043 // response to zinc ion // inferred from sequence or structural similarity /// NM_152783 // GO:0032025 // response to cobalt ion // inferred from sequence or structural similarity /// NM_152783 // GO:0032026 // response to magnesium ion // inferred from sequence or s…	NM_152783 // GO:0005739 // mitochondrion // inferred from sequence or structural similarity /// ENST00000321264 // GO:0005739 // mitochondrion // inferred from sequence or structural similarity /// BC071598 // GO:0005739 // mitochondrion // inferred from sequence or structural similarity /// ENST00000436747 // GO:0005739 // mitochondrion // inferred from sequence or structural similarity /// ENST…	NM_152783 // GO:0005515 // protein binding // inferred from physical interaction /// NM_152783 // GO:0016491 // oxidoreductase activity // inferred from electronic annotation /// NM_152783 // GO:0050660 // FAD binding // inferred from electronic annotation /// NM_152783 // GO:0051990 // (R)-2-hydroxyglutarate dehydrogenase activity // inferred from sequence or structural similarity /// ENST000003…
8004556	WD repeat containing, antisense to TP53	WRAP53	6.77948	0.296647	0.0300679	7.03233	6.81306	6.989	6.72374	6.64226	7.10646	6.6674	6.61109	6.63218	6.8088	8004556	WD repeat containing, antisense to TP53	WRAP53	17	8004557 /// 8004558 /// 8004559 /// 8004560 /// 8004561 /// 8004562 /// 8004563 /// 8004564 /// 8004565 /// 8004566 /// 8004567 /// 8004568 /// 8004569 /// 8004570	7589998	16822	NM_018081 /// NM_001143990 /// NM_001143991 /// NM_001143992 /// AK056669 /// ENST00000431639 /// ENST00000457584 /// ENST00000396463 /// ENST00000316024 /// ENST00000451908	Homo sapiens WD repeat containing, antisense to TP53 (WRAP53), transcript variant 1, mRNA. /// Homo sapiens WD repeat containing, antisense to TP53 (WRAP53), transcript variant 2, mRNA. /// Homo sapiens WD repeat containing, antisense to TP53 (WRAP53), transcript variant 3, mRNA. /// Homo sapiens WD repeat containing, antisense to TP53 (WRAP53), transcript variant 4, mRNA. /// Homo sapiens cDNA F…	NM_018081 // GO:0032203 // telomere formation via telomerase // inferred from mutant phenotype /// NM_018081 // GO:0051973 // positive regulation of telomerase activity // inferred from direct assay /// NM_001143991 // GO:0032203 // telomere formation via telomerase // inferred from mutant phenotype /// NM_001143991 // GO:0051973 // positive regulation of telomerase activity // inferred from dire…	NM_018081 // GO:0005634 // nucleus // inferred from electronic annotation /// NM_018081 // GO:0005697 // telomerase holoenzyme complex // inferred from direct assay /// NM_018081 // GO:0005737 // cytoplasm // inferred from electronic annotation /// NM_018081 // GO:0015030 // Cajal body // inferred from direct assay /// NM_001143991 // GO:0005634 // nucleus // inferred from electronic annotation /…	NM_018081 // GO:0003723 // RNA binding // inferred from direct assay /// NM_018081 // GO:0005515 // protein binding // inferred from physical interaction /// NM_001143991 // GO:0003723 // RNA binding // inferred from direct assay /// NM_001143991 // GO:0005515 // protein binding // inferred from physical interaction /// NM_001143990 // GO:0003723 // RNA binding // inferred from direct assay /// N…
8044304	RANBP2-like and GRIP domain containing 2 /// RANBP2-like and GRIP domain containing 5 /// RANBP2-like and GRIP domain containing 8 /// RANBP2-like and GRIP domain containing 3 /// RANBP2-like and GRIP domain containing 4 /// RANBP2-like and GRIP domain containing 6 /// RANBP2-like and GRIP domain containing 7 /// RANBP2-like and GRIP domain containing 1 /// RAN binding protein 2	RGPD2 /// RGPD5 /// RGPD8 /// RGPD3 /// RGPD4 /// RGPD6 /// RGPD7 /// RGPD1 /// RANBP2	11.3397	-0.562606	0.0300679	10.9765	11.6192	10.8135	11.7482	11.401	10.693	11.661	11.7861	11.6197	11.5043	8044304	RANBP2-like and GRIP domain containing 2 /// RANBP2-like and GRIP domain containing 5 /// RANBP2-like and GRIP domain containing 8 /// RANBP2-like and GRIP domain containing 3 /// RANBP2-like and GRIP domain containing 4 /// RANBP2-like and GRIP domain containing 6 /// RANBP2-like and GRIP domain containing 7 /// RANBP2-like and GRIP domain containing 1 /// RAN binding protein 2	RGPD2 /// RGPD5 /// RGPD8 /// RGPD3 /// RGPD4 /// RGPD6 /// RGPD7 /// RGPD1 /// RANBP2	2	8044305 /// 8044306 /// 8044307 /// 8044308 /// 8044309 /// 8044310 /// 8044311 /// 8044312 /// 8044313 /// 8044314 /// 8044315 /// 8044316 /// 8044317 /// 8044318 /// 8044319 /// 8044320 /// 8044321 /// 8044322 /// 8044323 /// 8044324 /// 8044325 /// 8044326 /// 8044327 /// 8044328 /// 8044329 /// 8044330 /// 8044331 /// 8044332	110550335	64928	uc002ssc.1 /// uc002ssm.1 /// uc002tdu.1 /// uc002tfc.1 /// uc002tfd.1 /// uc002tfe.1 /// uc002tfx.1 /// uc002tfy.1 /// uc002tfz.1 /// uc002tga.1 /// uc002tgb.1 /// uc002ths.1 /// uc002tht.1 /// BC037274 /// CR936614 /// AK310529 /// NM_182588 /// NM_001144013 /// NM_001123363 /// NM_001037866 /// NM_001078170 /// NM_032260 /// NM_005054 /// XM_002346267 /// AK300352 /// AK302429 /// AK302921 ///…	/// /// /// /// /// /// /// /// /// /// /// /// /// Homo sapiens cDNA clone IMAGE:4827820, containing frame-shift errors. /// Homo sapiens mRNA; cDNA DKFZp686I1842 (from clone DKFZp686I1842). /// Homo sapiens cDNA, FLJ17571. /// Homo sapiens RANBP2-like and GRIP domain containing 4 (RGPD4), mRNA. /// Homo sapiens RANBP2-like and GRIP domain containing 3 (RGPD3), mRNA. /// Homo sapiens RANBP2-like…	NM_001164463 // GO:0008150 // biological_process // no biological data available /// NM_001164463 // GO:0015031 // protein transport // inferred from electronic annotation /// NM_001164463 // GO:0046907 // intracellular transport // inferred from electronic annotation /// NM_001164463 // GO:0051028 // mRNA transport // inferred from electronic annotation /// NM_001164463 // GO:0055085 // transmem…	NM_001123363 // GO:0005737 // cytoplasm // inferred from electronic annotation /// NM_001164463 // GO:0005634 // nucleus // inferred from electronic annotation /// NM_001164463 // GO:0005643 // nuclear pore // non-traceable author statement /// NM_001037866 // GO:0005737 // cytoplasm // inferred from electronic annotation /// ENST00000302558 // GO:0005634 // nucleus // inferred from electronic an…	NM_001123363 // GO:0005488 // binding // inferred from electronic annotation /// NM_001164463 // GO:0008536 // Ran GTPase binding // non-traceable author statement /// NM_005054 // GO:0005488 // binding // inferred from electronic annotation /// NM_032260 // GO:0005488 // binding // inferred from electronic annotation /// NM_001037866 // GO:0005488 // binding // inferred from electronic annotatio…
7944341	uroplakin 2	UPK2	7.27752	0.438219	0.0300679	7.01626	7.14734	7.68567	6.82965	6.74845	7.77454	6.92861	6.93904	7.15767	7.64086	7944341	uroplakin 2	UPK2	11	7944342 /// 7944343 /// 7944344 /// 7944345 /// 7944346 /// 7944347 /// 7944348	118827026	2243	NM_006760 /// Y13645 /// ENST00000264031	Homo sapiens uroplakin 2 (UPK2), mRNA. /// Homo sapiens mRNA for uroplakin II. /// Uroplakin-2 gene:ENSG00000110375	NM_006760 // GO:0007275 // multicellular organismal development // traceable author statement /// NM_006760 // GO:0016044 // cellular membrane organization // inferred from electronic annotation /// NM_006760 // GO:0030855 // epithelial cell differentiation // inferred from direct assay /// ENST00000264031 // GO:0007275 // multicellular organismal development // traceable author statement /// ENS…	NM_006760 // GO:0005886 // plasma membrane // inferred from electronic annotation /// NM_006760 // GO:0005887 // integral to plasma membrane // traceable author statement /// NM_006760 // GO:0030176 // integral to endoplasmic reticulum membrane // inferred from electronic annotation /// ENST00000264031 // GO:0005886 // plasma membrane // inferred from electronic annotation /// ENST00000264031 // …	---
7907213	golgin, RAB6-interacting	GORAB	7.20313	-0.441224	0.0304413	7.10403	7.46375	6.72995	7.61304	7.39832	6.49868	7.59984	7.46526	7.40268	7.04947	7907213	golgin, RAB6-interacting	GORAB	1	7907214 /// 7907215 /// 7907216 /// 7907217 /// 7907218 /// 7907219 /// 7907220 /// 7907221	170501270	21317	NR_027397 /// NM_001146039 /// NM_152281 /// BC047476 /// ENST00000367763 /// ENST00000367762	Homo sapiens golgin, RAB6-interacting (GORAB), transcript variant 2, transcribed RNA. /// Homo sapiens golgin, RAB6-interacting (GORAB), transcript variant 3, mRNA. /// Homo sapiens golgin, RAB6-interacting (GORAB), transcript variant 1, mRNA. /// Homo sapiens golgin, RAB6-interacting, mRNA (cDNA clone MGC:51263 IMAGE:5296051), complete cds. /// Isoform 1 of RAB6-interacting golgin gene:ENSG00000…	---	NM_152281 // GO:0005737 // cytoplasm // inferred from sequence or structural similarity /// NM_152281 // GO:0005794 // Golgi apparatus // inferred from electronic annotation /// NR_027397 // GO:0005737 // cytoplasm // inferred from sequence or structural similarity /// NR_027397 // GO:0005794 // Golgi apparatus // inferred from electronic annotation /// NM_001146039 // GO:0005737 // cytoplasm // …	NM_152281 // GO:0005515 // protein binding // inferred from sequence or structural similarity /// NR_027397 // GO:0005515 // protein binding // inferred from sequence or structural similarity /// NM_001146039 // GO:0005515 // protein binding // inferred from sequence or structural similarity /// ENST00000367763 // GO:0005515 // protein binding // inferred from sequence or structural similarity //…
7927854	heterogeneous nuclear ribonucleoprotein H3 (2H9)	HNRNPH3	9.38595	-0.352687	0.030473	9.01627	9.44668	9.18102	9.49381	9.50086	8.98891	9.64959	9.57036	9.46796	9.40482	7927854	heterogeneous nuclear ribonucleoprotein H3 (2H9)	HNRNPH3	10	7927855 /// 7927856 /// 7927857 /// 7927858 /// 7927859 /// 7927860 /// 7927861 /// 7927862 /// 7927863 /// 7927864 /// 7927865 /// 7927866 /// 7927867 /// 7927868 /// 7927869 /// 7927870 /// 7927871	70091832	11116	uc001jnw.1 /// uc001jnx.1 /// uc001jny.1 /// NM_021644 /// NM_012207 /// AF132361 /// AF132362 /// AF132363 /// AF132364 /// AK091411 /// AK093710 /// AK291547 /// AK295316 /// AL117395 /// BC039824 /// L32610 /// GENSCAN00000024339 /// ENST00000441000 /// ENST00000354695 /// ENST00000265866 /// ENST00000430522	/// /// /// Homo sapiens heterogeneous nuclear ribonucleoprotein H3 (2H9) (HNRNPH3), transcript variant 2H9A, mRNA. /// Homo sapiens heterogeneous nuclear ribonucleoprotein H3 (2H9) (HNRNPH3), transcript variant 2H9, mRNA. /// Homo sapiens hnRNP 2H9A mRNA, complete cds. /// Homo sapiens hnRNP 2H9B mRNA, complete cds. /// Homo sapiens hnRNP 2H9D mRNA, complete cds. /// Homo sapiens hnRNP 2H9E mRNA…	NM_012207 // GO:0000398 // nuclear mRNA splicing, via spliceosome // non-traceable author statement /// NM_012207 // GO:0006396 // RNA processing // traceable author statement /// NM_012207 // GO:0008380 // RNA splicing // traceable author statement /// NM_021644 // GO:0000398 // nuclear mRNA splicing, via spliceosome // non-traceable author statement /// NM_021644 // GO:0006396 // RNA processing…	NM_012207 // GO:0005634 // nucleus // inferred from electronic annotation /// NM_012207 // GO:0030530 // heterogeneous nuclear ribonucleoprotein complex // non-traceable author statement /// NM_021644 // GO:0005634 // nucleus // inferred from electronic annotation /// NM_021644 // GO:0030530 // heterogeneous nuclear ribonucleoprotein complex // non-traceable author statement /// ENST00000265866 /…	NM_012207 // GO:0000166 // nucleotide binding // inferred from electronic annotation /// NM_012207 // GO:0003723 // RNA binding // non-traceable author statement /// NM_012207 // GO:0005515 // protein binding // inferred from physical interaction /// NM_021644 // GO:0000166 // nucleotide binding // inferred from electronic annotation /// NM_021644 // GO:0003723 // RNA binding // non-traceable aut…
7915567	exoribonuclease 3	ERI3	8.46804	0.290695	0.0305323	8.58851	8.25708	8.83355	8.51324	8.29774	8.66053	8.30619	8.54991	8.44394	8.3822	7915567	exoribonuclease 3	ERI3	1	7915568 /// 7915569 /// 7915570 /// 7915571 /// 7915572 /// 7915573 /// 7915574 /// 7915575 /// 7915576 /// 7915577	44686742	134197	uc001clt.1 /// uc001clu.1 /// CR621093 /// AK308597 /// NM_024066 /// AK290567 /// AK293833 /// AK297708 /// BC001072 /// BC004456 /// GENSCAN00000032256 /// ENST00000456170 /// ENST00000372257 /// ENST00000433471 /// ENST00000372253 /// ENST00000372259 /// ENST00000452396 /// ENST00000372256 /// ENST00000457571	/// /// full-length cDNA clone CS0DD001YJ17 of Neuroblastoma Cot 50-normalized of Homo sapiens (human). /// Homo sapiens cDNA, FLJ98638. /// Homo sapiens exoribonuclease 3 (ERI3), mRNA. /// Homo sapiens cDNA FLJ77066 complete cds, highly similar to Homo sapiens prion protein interacting protein (PRNPIP), mRNA. /// Homo sapiens cDNA FLJ60449 complete cds, highly similar to Homo sapiens prion prote…	---	NM_024066 // GO:0005622 // intracellular // inferred from electronic annotation /// ENST00000372257 // GO:0005622 // intracellular // inferred from electronic annotation /// AK290567 // GO:0005622 // intracellular // inferred from electronic annotation /// AK297708 // GO:0005622 // intracellular // inferred from electronic annotation /// AK293833 // GO:0005622 // intracellular // inferred from el…	NM_024066 // GO:0003676 // nucleic acid binding // inferred from electronic annotation /// NM_024066 // GO:0004527 // exonuclease activity // inferred from electronic annotation /// NM_024066 // GO:0005515 // protein binding // inferred from electronic annotation /// NM_024066 // GO:0016787 // hydrolase activity // inferred from electronic annotation /// NM_024066 // GO:0046872 // metal ion bindi…
7959039	F-box and WD repeat domain containing 8	FBXW8	8.24809	0.237929	0.0305323	8.33328	8.16913	8.4422	8.12158	8.01923	8.28995	8.16622	8.34354	8.1911	8.22434	7959039	F-box and WD repeat domain containing 8	FBXW8	12	7959040 /// 7959041 /// 7959042 /// 7959043 /// 7959044 /// 7959045 /// 7959046 /// 7959047 /// 7959048 /// 7959049 /// 7959050 /// 7959051	117348761	120192	NM_153348 /// NM_012174 /// BC037296 /// ENST00000309909 /// ENST00000455858	Homo sapiens F-box and WD repeat domain containing 8 (FBXW8), transcript variant 1, mRNA. /// Homo sapiens F-box and WD repeat domain containing 8 (FBXW8), transcript variant 2, mRNA. /// Homo sapiens F-box and WD repeat domain containing 8, mRNA (cDNA clone MGC:33534 IMAGE:4821240), complete cds. /// Isoform 1 of F-box/WD repeat-containing protein 8 gene:ENSG00000174989 /// Isoform 2 of F-box/WD…	ENST00000309909 // GO:0019941 // modification-dependent protein catabolic process // inferred from electronic annotation /// ENST00000455858 // GO:0019941 // modification-dependent protein catabolic process // inferred from electronic annotation	---	NM_153348 // GO:0005515 // protein binding // inferred from physical interaction /// NM_012174 // GO:0005515 // protein binding // inferred from physical interaction /// ENST00000309909 // GO:0005515 // protein binding // inferred from physical interaction /// ENST00000455858 // GO:0005515 // protein binding // inferred from physical interaction /// BC037296 // GO:0005515 // protein binding // in…
8105229	pelota homolog (Drosophila) /// integrin, alpha 1	PELO /// ITGA1	8.82091	-0.485163	0.0305323	8.8074	8.95144	8.09671	9.02664	9.71346	8.38606	8.77677	8.46488	9.36782	8.73826	8105229	pelota homolog (Drosophila) /// integrin, alpha 1	PELO /// ITGA1	5	8105230 /// 8105231 /// 8105232 /// 8105233 /// 8105234 /// 8105235 /// 8105236 /// 8105237 /// 8105238 /// 8105239 /// 8105240 /// 8105241 /// 8105242 /// 8105243 /// 8105244 /// 8105245 /// 8105246 /// 8105247 /// 8105248 /// 8105249 /// 8105250 /// 8105251 /// 8105252 /// 8105253 /// 8105254 /// 8105255 /// 8105256 /// 8105257 /// 8105258 /// 8105259 /// 8105260 /// 8105261 /// 8105262 /// 810…	52083774	165711	NM_015946 /// NM_181501 /// AY117399 /// BC137121 /// ENST00000274311 /// ENST00000381463 /// ENST00000282588	Homo sapiens pelota homolog (Drosophila) (PELO), mRNA. /// Homo sapiens integrin, alpha 1 (ITGA1), mRNA. /// Homo sapiens pelota major mRNA, complete cds; alternatively spliced. /// Homo sapiens integrin, alpha 1, mRNA (cDNA clone MGC:168741 IMAGE:9021118), complete cds. /// Protein pelota homolog gene:ENSG00000152684 /// Protein pelota homolog gene:ENSG00000152684 /// Integrin alpha-1 gene:ENSG0…	NM_015946 // GO:0006412 // translation // inferred from electronic annotation /// NM_015946 // GO:0007049 // cell cycle // inferred from electronic annotation /// NM_015946 // GO:0008283 // cell proliferation // inferred from electronic annotation /// NM_015946 // GO:0051276 // chromosome organization // inferred from electronic annotation /// NM_015946 // GO:0051301 // cell division // inferred …	NM_015946 // GO:0005634 // nucleus // inferred from electronic annotation /// NM_015946 // GO:0005737 // cytoplasm // inferred from electronic annotation /// NM_181501 // GO:0001669 // acrosomal vesicle // inferred from electronic annotation /// NM_181501 // GO:0005624 // membrane fraction // inferred from electronic annotation /// NM_181501 // GO:0008305 // integrin complex // traceable author s…	NM_015946 // GO:0004519 // endonuclease activity // inferred from electronic annotation /// NM_015946 // GO:0005515 // protein binding // inferred from physical interaction /// NM_015946 // GO:0016787 // hydrolase activity // inferred from electronic annotation /// NM_015946 // GO:0046872 // metal ion binding // inferred from electronic annotation /// NM_181501 // GO:0004872 // receptor activity …
7929145	HECT domain containing 2	HECTD2	6.69375	-0.251739	0.0305323	6.59619	6.60158	6.39826	6.73958	7.31012	6.27328	6.72478	6.64056	6.71601	6.44696	7929145	HECT domain containing 2	HECTD2	10	7929146 /// 7929147 /// 7929148 /// 7929149 /// 7929150 /// 7929151 /// 7929152 /// 7929153 /// 7929154 /// 7929155 /// 7929156 /// 7929157 /// 7929158 /// 7929159 /// 7929160 /// 7929161 /// 7929162 /// 7929163 /// 7929164 /// 7929165 /// 7929166 /// 7929167	93170101	104485	NM_182765 /// NM_173497 /// BC040187 /// ENST00000446394 /// ENST00000298068 /// ENST00000371681 /// ENST00000371668 /// ENST00000371667	Homo sapiens HECT domain containing 2 (HECTD2), transcript variant 1, mRNA. /// Homo sapiens HECT domain containing 2 (HECTD2), transcript variant 2, mRNA. /// Homo sapiens HECT domain containing 2, mRNA (cDNA clone MGC:42202 IMAGE:4811444), complete cds. /// 89 kDa protein gene:ENSG00000165338 /// cDNA FLJ61276, highly similar to Probable E3 ubiquitin-protein ligase HECTD2 gene:ENSG00000165338 /…	NM_182765 // GO:0006464 // protein modification process // inferred from electronic annotation /// NM_173497 // GO:0006464 // protein modification process // inferred from electronic annotation /// ENST00000298068 // GO:0006464 // protein modification process // inferred from electronic annotation /// ENST00000298068 // GO:0019941 // modification-dependent protein catabolic process // inferred fr…	NM_182765 // GO:0005622 // intracellular // inferred from electronic annotation /// NM_173497 // GO:0005622 // intracellular // inferred from electronic annotation /// ENST00000298068 // GO:0005622 // intracellular // inferred from electronic annotation /// ENST00000371681 // GO:0005622 // intracellular // inferred from electronic annotation /// BC040187 // GO:0005622 // intracellular // inferred…	NM_182765 // GO:0016874 // ligase activity // inferred from electronic annotation /// NM_182765 // GO:0016881 // acid-amino acid ligase activity // inferred from electronic annotation /// NM_173497 // GO:0016874 // ligase activity // inferred from electronic annotation /// NM_173497 // GO:0016881 // acid-amino acid ligase activity // inferred from electronic annotation /// ENST00000298068 // GO:0…
7904869	family with sequence similarity 108, member A1	FAM108A1	8.83222	0.413521	0.0305323	9.21961	8.65662	9.1169	8.74855	8.93993	9.37967	8.6669	8.63598	8.83377	8.69706	7904869	family with sequence similarity 108, member A1	FAM108A1	1	7904870 /// 7904871	146076575	3656	NM_001130111 /// AK289533 /// ENST00000292577 /// ENST00000454155 /// ENST00000457740 /// ENST00000369225	Homo sapiens family with sequence similarity 108, member A1 (FAM108A1), transcript variant 2, mRNA. /// Homo sapiens cDNA FLJ76994 complete cds. /// Isoform 1 of Abhydrolase domain-containing protein FAM108A1 gene:ENSG00000129968 /// 41 kDa protein gene:ENSG00000129968 /// cdna:known chromosome:GRCh37:1:147618345:147622067:1 gene:ENSG00000203835 /// cdna:known chromosome:GRCh37:1:147618411:147622…	---	NM_001130111 // GO:0005576 // extracellular region // inferred from electronic annotation /// ENST00000292577 // GO:0005576 // extracellular region // inferred from electronic annotation /// AK289533 // GO:0005576 // extracellular region // inferred from electronic annotation /// ENST00000454155 // GO:0005576 // extracellular region // inferred from electronic annotation	NM_001130111 // GO:0016787 // hydrolase activity // inferred from electronic annotation /// ENST00000292577 // GO:0016787 // hydrolase activity // inferred from electronic annotation /// AK289533 // GO:0016787 // hydrolase activity // inferred from electronic annotation /// ENST00000454155 // GO:0016787 // hydrolase activity // inferred from electronic annotation
7904948	family with sequence similarity 108, member A1	FAM108A1	8.83222	0.413521	0.0305323	9.21961	8.65662	9.1169	8.74855	8.93993	9.37967	8.6669	8.63598	8.83377	8.69706	7904948	family with sequence similarity 108, member A1	FAM108A1	1	7904949 /// 7904950	147618345	3722	NM_001130111 /// AK289533 /// ENST00000292577 /// ENST00000454155 /// ENST00000457740 /// ENST00000369225	Homo sapiens family with sequence similarity 108, member A1 (FAM108A1), transcript variant 2, mRNA. /// Homo sapiens cDNA FLJ76994 complete cds. /// Isoform 1 of Abhydrolase domain-containing protein FAM108A1 gene:ENSG00000129968 /// 41 kDa protein gene:ENSG00000129968 /// cdna:known chromosome:GRCh37:1:147618345:147622067:1 gene:ENSG00000203835 /// cdna:known chromosome:GRCh37:1:147618411:147622…	---	NM_001130111 // GO:0005576 // extracellular region // inferred from electronic annotation /// ENST00000292577 // GO:0005576 // extracellular region // inferred from electronic annotation /// AK289533 // GO:0005576 // extracellular region // inferred from electronic annotation /// ENST00000454155 // GO:0005576 // extracellular region // inferred from electronic annotation	NM_001130111 // GO:0016787 // hydrolase activity // inferred from electronic annotation /// ENST00000292577 // GO:0016787 // hydrolase activity // inferred from electronic annotation /// AK289533 // GO:0016787 // hydrolase activity // inferred from electronic annotation /// ENST00000454155 // GO:0016787 // hydrolase activity // inferred from electronic annotation
8031566	similar to hCG2008275	LOC100132178	4.21103	0.343527	0.0305323	4.31452	4.3056	4.34192	3.54391	3.90877	4.39982	4.00341	4.29546	3.90171	3.82356	8031566	similar to hCG2008275	LOC100132178	19	8031567	56218943	305	ENST00000413847	FKSG41 gene:ENSG00000234916	---	---	---
8081233	---	---	4.96161	-0.421039	0.0305323	4.68374	5.37788	4.51885	4.79431	4.53895	4.56642	4.99624	5.0678	5.21553	4.63181	8081233	---	---	3	8081234	98627303	105	ENST00000384601	ncrna:snRNA chromosome:GRCh37:3:98627303:98627409:1 gene:ENSG00000207331	---	---	---
7919155	---	---	8.76362	0.377911	0.0305323	9.01747	8.69528	9.13058	8.26438	8.83636	8.75304	8.62071	9.08592	8.73614	9.26107	7919155	---	---	1	7919156	143673131	159	ENST00000384499 /// ENST00000365194	ncrna:snRNA chromosome:GRCh37:1:143673130:143673290:-1 gene:ENSG00000238825 /// ncrna:snRNA chromosome:GRCh37:1:147860643:147860803:-1 gene:ENSG00000202064	---	---	---
7919405	---	---	8.76362	0.377911	0.0305323	9.01747	8.69528	9.13058	8.26438	8.83636	8.75304	8.62071	9.08592	8.73614	9.26107	7919405	---	---	1	7919406	147860644	159	ENST00000384499 /// ENST00000365194	ncrna:snRNA chromosome:GRCh37:1:143673130:143673290:-1 gene:ENSG00000238825 /// ncrna:snRNA chromosome:GRCh37:1:147860643:147860803:-1 gene:ENSG00000202064	---	---	---
8025783	chromosome 19 open reading frame 52	C19orf52	7.39525	0.25975	0.0307618	7.3364	7.35713	7.58418	6.98464	7.05695	7.557	7.26606	7.46695	7.32535	7.57576	8025783	chromosome 19 open reading frame 52	C19orf52	19	8025784 /// 8025785 /// 8025786 /// 8025787	11039424	4767	BC005075 /// BC007244 /// BC011833 /// ENST00000270502	Homo sapiens chromosome 19 open reading frame 52, mRNA (cDNA clone MGC:13012 IMAGE:3534875), complete cds. /// Homo sapiens chromosome 19 open reading frame 52, mRNA (cDNA clone MGC:15460 IMAGE:2966591), complete cds. /// Homo sapiens chromosome 19 open reading frame 52, mRNA (cDNA clone MGC:20497 IMAGE:3941883), complete cds. /// Uncharacterized protein C19orf52 gene:ENSG00000142444	---	---	---
8125766	BCL2-antagonist/killer 1	BAK1	6.96077	0.339803	0.0307618	7.18164	7.03636	7.38253	6.69507	7.08694	7.11273	6.76853	7.12479	6.54444	6.7279	8125766	BCL2-antagonist/killer 1	BAK1	6	8125767 /// 8125768 /// 8125769 /// 8125770 /// 8125771	33540323	7747	uc003oer.1 /// uc003oes.1 /// uc003oet.1 /// uc003oeu.1 /// NM_001188 /// AF520590 /// AK292093 /// AK293547 /// AK303422 /// BC004431 /// BC110337 /// CR457419 /// U16811 /// U23765 /// GENSCAN00000017035 /// ENST00000374467 /// ENST00000374460 /// ENST00000360661 /// ENST00000442998	/// /// /// /// Homo sapiens BCL2-antagonist/killer 1 (BAK1), mRNA. /// Homo sapiens pro-apoptotic protein BAKM variant (BAK) mRNA, complete cds. /// Homo sapiens cDNA FLJ75165 complete cds, highly similar to Homo sapiens BCL2-antagonist/killer 1 (BAK1), mRNA. /// Homo sapiens cDNA FLJ55169 complete cds, highly similar to Bcl-2 homologous antagonist/killer. /// Homo sapiens cDNA FLJ56706 complete…	NM_001188 // GO:0001836 // release of cytochrome c from mitochondria // inferred from direct assay /// NM_001188 // GO:0006917 // induction of apoptosis // traceable author statement /// NM_001188 // GO:0010248 // establishment or maintenance of transmembrane electrochemical gradient // inferred from direct assay /// NM_001188 // GO:0042981 // regulation of apoptosis // inferred from electronic a…	NM_001188 // GO:0005739 // mitochondrion // inferred from direct assay /// NM_001188 // GO:0005741 // mitochondrial outer membrane // not recorded /// NM_001188 // GO:0016020 // membrane // inferred from electronic annotation /// NM_001188 // GO:0046930 // pore complex // inferred from direct assay /// ENST00000374467 // GO:0005739 // mitochondrion // inferred from direct assay /// ENST0000037446…	NM_001188 // GO:0005515 // protein binding // inferred from physical interaction /// NM_001188 // GO:0042802 // identical protein binding // inferred from physical interaction /// NM_001188 // GO:0046872 // metal ion binding // inferred from electronic annotation /// NM_001188 // GO:0046982 // protein heterodimerization activity // inferred from physical interaction /// ENST00000374467 // GO:0008…
8054532	---	---	11.4846	-0.568089	0.0308108	11.0717	11.7242	10.8927	11.8528	11.5154	10.7868	11.7549	11.8921	11.7241	11.6061	8054532	---	---	---	8054533 /// 8054534 /// 8054535 /// 8054536 /// 8054537 /// 8054538 /// 8054539 /// 8054540 /// 8054541 /// 8054542 /// 8054543 /// 8054544 /// 8054545 /// 8054546 /// 8054547 /// 8054548 /// 8054549 /// 8054550 /// 8054551 /// 8054552 /// 8054553 /// 8054554 /// 8054555 /// 8054556	---	---	---	---	NM_005054 // GO:0046907 // intracellular transport // inferred from electronic annotation /// NM_001164463 // GO:0008150 // biological_process // no biological data available /// NM_001164463 // GO:0015031 // protein transport // inferred from electronic annotation /// NM_001164463 // GO:0046907 // intracellular transport // inferred from electronic annotation /// NM_001164463 // GO:0051028 // mR…	NM_001123363 // GO:0005737 // cytoplasm // inferred from electronic annotation /// NM_001164463 // GO:0005634 // nucleus // inferred from electronic annotation /// NM_001164463 // GO:0005643 // nuclear pore // non-traceable author statement /// NM_001037866 // GO:0005737 // cytoplasm // inferred from electronic annotation	NM_005054 // GO:0005488 // binding // inferred from electronic annotation /// NM_001123363 // GO:0005488 // binding // inferred from electronic annotation /// NM_001164463 // GO:0008536 // Ran GTPase binding // non-traceable author statement /// NM_182588 // GO:0005488 // binding // inferred from electronic annotation /// NM_032260 // GO:0005488 // binding // inferred from electronic annotation /…
7942964	transmembrane protein 135	TMEM135	8.43676	0.277175	0.0309307	8.57961	8.3694	8.61686	8.39579	8.19285	8.26981	8.37635	8.69339	8.33189	8.64343	7942964	transmembrane protein 135	TMEM135	11	7942965 /// 7942966 /// 7942967 /// 7942968 /// 7942969 /// 7942970 /// 7942971 /// 7942972 /// 7942973 /// 7942974 /// 7942975 /// 7942976 /// 7942977 /// 7942978 /// 7942979 /// 7942980 /// 7942981 /// 7942982	86748900	285672	NM_022918 /// BC051462 /// ENST00000305494 /// ENST00000340353 /// ENST00000355734	Homo sapiens transmembrane protein 135 (TMEM135), mRNA. /// Homo sapiens transmembrane protein 135, mRNA (cDNA clone MGC:57140 IMAGE:5278478), complete cds. /// Isoform 1 of Transmembrane protein 135 gene:ENSG00000166575 /// Isoform 2 of Transmembrane protein 135 gene:ENSG00000166575 /// TMEM135 protein gene:ENSG00000166575	---	NM_022918 // GO:0016020 // membrane // inferred from electronic annotation /// NM_022918 // GO:0016021 // integral to membrane // inferred from electronic annotation /// NR_033149 // GO:0016020 // membrane // inferred from electronic annotation /// NR_033149 // GO:0016021 // integral to membrane // inferred from electronic annotation /// NM_001168724 // GO:0016020 // membrane // inferred from ele…	---
8016444	homeobox B3	HOXB3	6.73247	0.36521	0.0310838	7.05014	6.64534	7.07106	6.58854	6.77448	7.24722	6.5914	6.63954	6.82901	6.50284	8016444	homeobox B3	HOXB3	17	8016445 /// 8016446 /// 8016447 /// 8016448 /// 8016449 /// 8016450 /// 8016451	46626232	25617	NM_002146 /// AK291182 /// ENST00000311626	Homo sapiens homeobox B3 (HOXB3), mRNA. /// Homo sapiens cDNA FLJ78523 complete cds, highly similar to Homo sapiens homeo box B3 (HOXB3), mRNA. /// Homeobox protein Hox-B3 gene:ENSG00000120093	NM_002146 // GO:0006355 // regulation of transcription, DNA-dependent // inferred from electronic annotation /// NM_002146 // GO:0007275 // multicellular organismal development // inferred from electronic annotation /// NM_002146 // GO:0009952 // anterior/posterior pattern formation // inferred from electronic annotation /// NM_002146 // GO:0021615 // glossopharyngeal nerve morphogenesis // infer…	NM_002146 // GO:0005634 // nucleus // inferred from electronic annotation /// ENST00000311626 // GO:0005634 // nucleus // inferred from electronic annotation /// AK291182 // GO:0005634 // nucleus // inferred from electronic annotation	NM_002146 // GO:0003700 // transcription factor activity // inferred from electronic annotation /// NM_002146 // GO:0043565 // sequence-specific DNA binding // inferred from electronic annotation /// ENST00000311626 // GO:0003700 // transcription factor activity // inferred from electronic annotation /// ENST00000311626 // GO:0043565 // sequence-specific DNA binding // inferred from electronic an…
8055978	family with sequence similarity 133, member B /// family with sequence similarity 133, member B pseudogene	FAM133B /// LOC728640	8.48059	-0.63847	0.0318139	7.97639	8.63644	7.89249	8.87757	8.9684	7.82731	8.7623	8.83945	8.79133	8.53158	8055978	family with sequence similarity 133, member B /// family with sequence similarity 133, member B pseudogene	FAM133B /// LOC728640	2	8055979	158236543	383	NM_152789 /// NM_001040057 /// NR_027508 /// BC090868 /// ENST00000438306 /// ENST00000445716 /// ENST00000415397 /// ENST00000427372 /// ENST00000355813	Homo sapiens family with sequence similarity 133, member B (FAM133B), transcript variant 1, mRNA. /// Homo sapiens family with sequence similarity 133, member B (FAM133B), transcript variant 2, mRNA. /// Homo sapiens family with sequence similarity 133, member B pseudogene (LOC728640), non-coding RNA. /// Homo sapiens family with sequence similarity 133, member B, mRNA (cDNA clone MGC:102872 IMAG…	---	---	---
8022418	---	---	8.02746	0.33038	0.0321666	8.23501	7.76766	8.51593	8.04098	8.03811	8.26895	7.98251	8.31646	8.02165	7.99567	8022418	---	---	18	8022419	13919602	320	GENSCAN00000065478	cdna:Genscan chromosome:GRCh37:18:13919602:13919922:-1	---	---	---
7906642	kelch domain containing 9 /// zinc finger protein 333	KLHDC9 /// ZNF333	5.99621	0.27692	0.0321666	6.24589	5.7558	6.09778	5.85998	5.76822	6.20093	5.91953	5.95887	5.91068	5.89708	7906642	kelch domain containing 9 /// zinc finger protein 333	KLHDC9 /// ZNF333	1	7906643 /// 7906644 /// 7906645 /// 7906646 /// 7906647 /// 7906648 /// 7906649 /// 7906650 /// 7906651	161068154	1982	NM_152366 /// NM_001007255 /// NM_001007256 /// AK123144 /// BC032482 /// ENST00000368011 /// ENST00000392192 /// ENST00000452810 /// ENST00000392191 /// ENST00000444550	Homo sapiens kelch domain containing 9 (KLHDC9), transcript variant 1, mRNA. /// Homo sapiens kelch domain containing 9 (KLHDC9), transcript variant 2, mRNA. /// Homo sapiens kelch domain containing 9 (KLHDC9), transcript variant 3, mRNA. /// Homo sapiens cDNA FLJ41149 fis, clone BRACE2037431. /// Homo sapiens kelch domain containing 9, mRNA (cDNA clone MGC:40607 IMAGE:5222141), complete cds. ///…	---	---	---
8161575	COBW domain containing 3 /// COBW domain containing 5 /// COBW domain containing 6 /// COBW domain containing 7 /// similar to COBW domain containing 1 /// COBW domain containing 2 /// COBW domain containing 1	CBWD3 /// CBWD5 /// CBWD6 /// CBWD7 /// LOC653510 /// CBWD2 /// CBWD1	8.01685	-0.60584	0.0321666	7.79601	8.18908	7.42484	8.44627	8.26174	7.24288	8.42838	8.31832	8.45281	7.87044	8161575	COBW domain containing 3 /// COBW domain containing 5 /// COBW domain containing 6 /// COBW domain containing 7 /// similar to COBW domain containing 1 /// COBW domain containing 2 /// COBW domain containing 1	CBWD3 /// CBWD5 /// CBWD6 /// CBWD7 /// LOC653510 /// CBWD2 /// CBWD1	9	8161576 /// 8161577 /// 8161578 /// 8161579	70181137	14606	uc004acm.1 /// uc004afj.1 /// uc004afw.1 /// uc004afy.1 /// uc004agl.1 /// CR601704 /// CR627025 /// XM_001717050 /// XM_002347052 /// AF293368 /// AK124867 /// AK292585 /// AK293173 /// AK297292 /// AY344633 /// BC043420 /// BC069006 /// GENSCAN00000051318 /// GENSCAN00000034893 /// ENST00000377391 /// ENST00000456520 /// ENST00000448862 /// ENST00000377594 /// ENST00000382436 /// ENST0000045728…	/// /// /// /// /// full-length cDNA clone CS0DI026YI13 of Placenta Cot 25-normalized of Homo sapiens (human). /// Homo sapiens mRNA; cDNA DKFZp686L07117 (from clone DKFZp686L07117). /// PREDICTED: Homo sapiens COBW domain containing 7 (CBWD7), mRNA. /// PREDICTED: Homo sapiens hypothetical LOC653510 (LOC653510), mRNA. /// Homo sapiens clone 1659351 unknown mRNA. /// Homo sapiens cDNA FLJ42877 fi…	---	---	NM_001024916 // GO:0000166 // nucleotide binding // inferred from electronic annotation /// NM_001024916 // GO:0005524 // ATP binding // inferred from electronic annotation /// NM_201453 // GO:0000166 // nucleotide binding // inferred from electronic annotation /// NM_201453 // GO:0005524 // ATP binding // inferred from electronic annotation /// ENST00000377395 // GO:0000166 // nucleotide binding…
8145201	KIAA1967	KIAA1967	8.13538	0.326772	0.0321666	8.14817	7.87695	8.53463	8.17936	8.1787	8.4045	7.85862	7.96483	7.97125	8.28238	8145201	KIAA1967	KIAA1967	8	8145202 /// 8145203 /// 8145204 /// 8145205 /// 8145206 /// 8145207 /// 8145208 /// 8145209 /// 8145210 /// 8145211 /// 8145212 /// 8145213 /// 8145214 /// 8145215 /// 8145216 /// 8145217 /// 8145218 /// 8145219 /// 8145220 /// 8145221 /// 8145222 /// 8145223 /// 8145224	22462257	15727	NM_021174 /// NM_199205 /// BC065495 /// ENST00000308511 /// ENST00000389279 /// ENST00000413738	Homo sapiens KIAA1967 (KIAA1967), transcript variant 1, mRNA. /// Homo sapiens KIAA1967 (KIAA1967), transcript variant 2, mRNA. /// Homo sapiens KIAA1967, mRNA (cDNA clone MGC:74489 IMAGE:5496068), complete cds. /// Isoform 1 of Protein KIAA1967 gene:ENSG00000158941 /// Isoform 1 of Protein KIAA1967 gene:ENSG00000158941 /// 41 kDa protein gene:ENSG00000158941	NM_021174 // GO:0006915 // apoptosis // inferred from direct assay /// NM_021174 // GO:0043065 // positive regulation of apoptosis // inferred from mutant phenotype /// NM_199205 // GO:0006915 // apoptosis // inferred from direct assay /// NM_199205 // GO:0043065 // positive regulation of apoptosis // inferred from mutant phenotype /// ENST00000389279 // GO:0006915 // apoptosis // inferred from d…	NM_021174 // GO:0005634 // nucleus // inferred from direct assay /// NM_021174 // GO:0005737 // cytoplasm // inferred from direct assay /// NM_021174 // GO:0005759 // mitochondrial matrix // inferred from direct assay /// NM_199205 // GO:0005634 // nucleus // inferred from direct assay /// NM_199205 // GO:0005737 // cytoplasm // inferred from direct assay /// NM_199205 // GO:0005759 // mitochondr…	NM_021174 // GO:0004857 // enzyme inhibitor activity // inferred from direct assay /// NM_021174 // GO:0004857 // enzyme inhibitor activity // inferred from mutant phenotype /// NM_021174 // GO:0005515 // protein binding // inferred from physical interaction /// NM_021174 // GO:0019899 // enzyme binding // inferred from physical interaction /// NM_199205 // GO:0004857 // enzyme inhibitor activity…
8036302	hypothetical protein LOC100127980	LOC100127980	7.09151	0.540857	0.0321666	7.23137	6.79456	7.79094	6.95807	7.30801	7.59603	6.90832	7.51409	7.08599	6.71248	8036302	hypothetical protein LOC100127980	LOC100127980	19	8036303	36806255	362	AK090827 /// BC041478	Homo sapiens cDNA FLJ33508 fis, clone BRAMY2005094. /// Homo sapiens, clone IMAGE:5247201, mRNA.	---	---	---
8062880	tyrosine 3-monooxygenase/tryptophan 5-monooxygenase activation protein, beta polypeptide	YWHAB	10.5154	-0.286616	0.0321666	10.3948	10.724	10.4573	10.7117	10.8433	10.3089	10.8539	10.4547	10.6125	10.5	8062880	tyrosine 3-monooxygenase/tryptophan 5-monooxygenase activation protein, beta polypeptide	YWHAB	20	8062881 /// 8062882 /// 8062883 /// 8062884 /// 8062885 /// 8062886 /// 8062887 /// 8062888 /// 8062889	43514317	22942	NM_139323 /// NM_003404 /// AB209759 /// ENST00000372839 /// ENST00000353703 /// ENST00000428262 /// ENST00000445830	Homo sapiens tyrosine 3-monooxygenase/tryptophan 5-monooxygenase activation protein, beta polypeptide (YWHAB), transcript variant 2, mRNA. /// Homo sapiens tyrosine 3-monooxygenase/tryptophan 5-monooxygenase activation protein, beta polypeptide (YWHAB), transcript variant 1, mRNA. /// Homo sapiens mRNA for tyrosine 3-monooxygenase/tryptophan 5-monooxygenase activation protein, beta polypeptide va…	NM_003404 // GO:0006605 // protein targeting // inferred from electronic annotation /// NM_003404 // GO:0007264 // small GTPase mediated signal transduction // not recorded /// NM_003404 // GO:0007265 // Ras protein signal transduction // not recorded /// NM_003404 // GO:0008633 // activation of pro-apoptotic gene products // not recorded /// NM_003404 // GO:0016481 // negative regulation of tran…	NM_003404 // GO:0005634 // nucleus // inferred from electronic annotation /// NM_003404 // GO:0005737 // cytoplasm // inferred from direct assay /// NM_003404 // GO:0005829 // cytosol // not recorded /// NM_003404 // GO:0017053 // transcriptional repressor complex // inferred from electronic annotation /// NM_003404 // GO:0042470 // melanosome // inferred from electronic annotation /// NM_003404 …	NM_003404 // GO:0003714 // transcription corepressor activity // inferred from electronic annotation /// NM_003404 // GO:0005515 // protein binding // inferred from physical interaction /// NM_003404 // GO:0008022 // protein C-terminus binding // inferred from electronic annotation /// NM_003404 // GO:0019899 // enzyme binding // inferred from physical interaction /// NM_003404 // GO:0019904 // p…
7981181	small Cajal body-specific RNA 13 /// small nucleolar RNA host gene 10 (non-protein coding)	SCARNA13 /// SNHG10	9.67838	0.378905	0.0321666	9.9191	9.57913	10.2674	9.62656	9.6548	9.37044	9.43992	9.85637	9.41857	9.94554	7981181	small Cajal body-specific RNA 13 /// small nucleolar RNA host gene 10 (non-protein coding)	SCARNA13 /// SNHG10	14	7981182	95999692	274	NR_003002 /// NR_003138	Homo sapiens small Cajal body-specific RNA 13 (SCARNA13), non-coding RNA. /// Homo sapiens small nucleolar RNA host gene 10 (non-protein coding) (SNHG10), non-coding RNA.	---	---	---
8044236	GRIP and coiled-coil domain containing 2	GCC2	8.34551	-0.919095	0.0321666	7.90973	8.45027	7.08012	8.92877	9.08668	6.95721	8.90212	8.96697	8.68505	8.87365	8044236	GRIP and coiled-coil domain containing 2	GCC2	2	8044237 /// 8044238 /// 8044239 /// 8044240 /// 8044241 /// 8044242 /// 8044243 /// 8044244 /// 8044245 /// 8044246 /// 8044247 /// 8044248 /// 8044249 /// 8044250 /// 8044251 /// 8044252 /// 8044253 /// 8044254 /// 8044255 /// 8044256 /// 8044257	109065635	60219	NM_181453 /// NM_014635 /// BC146789 /// ENST00000435553 /// ENST00000309863 /// ENST00000409325 /// ENST00000409821 /// ENST00000409896 /// ENST00000393318 /// ENST00000447558 /// ENST00000393321	Homo sapiens GRIP and coiled-coil domain containing 2 (GCC2), transcript variant 1, mRNA. /// Homo sapiens GRIP and coiled-coil domain containing 2 (GCC2), transcript variant 2, mRNA. /// Homo sapiens GRIP and coiled-coil domain containing 2, mRNA (cDNA clone MGC:166883 IMAGE:9007253), complete cds. /// cDNA FLJ33494 fis, clone BRAMY2003898, highly similar to Homo sapiens GRIP and coiled-coil dom…	---	NM_181453 // GO:0000139 // Golgi membrane // inferred from electronic annotation /// NM_181453 // GO:0005737 // cytoplasm // inferred from electronic annotation /// NM_181453 // GO:0005794 // Golgi apparatus // inferred from direct assay /// NM_181453 // GO:0016020 // membrane // inferred from electronic annotation /// NR_028063 // GO:0000139 // Golgi membrane // inferred from electronic annotati…	NM_181453 // GO:0005515 // protein binding // inferred from physical interaction /// NM_181453 // GO:0042802 // identical protein binding // inferred from physical interaction /// NR_028063 // GO:0005515 // protein binding // inferred from physical interaction /// NR_028063 // GO:0042802 // identical protein binding // inferred from physical interaction /// ENST00000309863 // GO:0042802 // identi…
8066195	bladder cancer associated protein	BLCAP	9.66551	0.247018	0.0321666	9.92419	9.53802	9.75339	9.41913	9.64462	9.7732	9.48203	9.52929	9.58592	9.82214	8066195	bladder cancer associated protein	BLCAP	20	8066196 /// 8066197	36145819	10484	NM_006698 /// BC047692 /// ENST00000397137 /// ENST00000373537 /// ENST00000414542 /// ENST00000397135 /// ENST00000397134 /// ENST00000397131 /// ENST00000432507 /// ENST00000445723 /// ENST00000414080 /// ENST00000456058	Homo sapiens bladder cancer associated protein (BLCAP), mRNA. /// Homo sapiens bladder cancer associated protein, mRNA (cDNA clone MGC:51898 IMAGE:6059195), complete cds. /// Bladder cancer-associated protein gene:ENSG00000166619 /// Bladder cancer-associated protein gene:ENSG00000166619 /// 12 kDa protein gene:ENSG00000166619 /// Bladder cancer-associated protein gene:ENSG00000166619 /// Bladder…	NM_006698 // GO:0006915 // apoptosis // inferred from direct assay /// NM_006698 // GO:0007049 // cell cycle // inferred from electronic annotation /// NM_001167820 // GO:0006915 // apoptosis // inferred from direct assay /// NM_001167820 // GO:0007049 // cell cycle // inferred from electronic annotation /// NM_001167821 // GO:0006915 // apoptosis // inferred from direct assay /// NM_001167821 //…	NM_006698 // GO:0016020 // membrane // inferred from electronic annotation /// NM_006698 // GO:0016021 // integral to membrane // inferred from electronic annotation /// NM_001167820 // GO:0016020 // membrane // inferred from electronic annotation /// NM_001167820 // GO:0016021 // integral to membrane // inferred from electronic annotation /// NM_001167821 // GO:0016020 // membrane // inferred fr…	---
7903519	PRP38 pre-mRNA processing factor 38 (yeast) domain containing B	PRPF38B	8.28035	-0.439727	0.0321666	8.13785	8.5182	7.63586	8.38234	8.59136	7.69035	8.48484	8.77573	8.6021	8.10834	7903519	PRP38 pre-mRNA processing factor 38 (yeast) domain containing B	PRPF38B	1	7903520 /// 7903521 /// 7903522 /// 7903523 /// 7903524 /// 7903525 /// 7903526 /// 7903527 /// 7903528 /// 7903529	109234945	19656	NM_018061 /// BC130346 /// ENST00000370025 /// ENST00000370022 /// ENST00000370021	Homo sapiens PRP38 pre-mRNA processing factor 38 (yeast) domain containing B (PRPF38B), mRNA. /// Homo sapiens PRP38 pre-mRNA processing factor 38 (yeast) domain containing B, mRNA (cDNA clone MGC:163218 IMAGE:40146377), complete cds. /// Isoform 1 of Pre-mRNA-splicing factor 38B gene:ENSG00000134186 /// Isoform 2 of Pre-mRNA-splicing factor 38B gene:ENSG00000134186 /// 52 kDa protein gene:ENSG00…	NM_018061 // GO:0006397 // mRNA processing // inferred from electronic annotation /// NM_018061 // GO:0008380 // RNA splicing // inferred from electronic annotation /// ENST00000370025 // GO:0006397 // mRNA processing // inferred from electronic annotation /// ENST00000370025 // GO:0008380 // RNA splicing // inferred from electronic annotation /// BC130346 // GO:0006397 // mRNA processing // infe…	NM_018061 // GO:0005634 // nucleus // inferred from electronic annotation /// NM_018061 // GO:0005681 // spliceosomal complex // inferred from electronic annotation /// ENST00000370025 // GO:0005634 // nucleus // inferred from electronic annotation /// ENST00000370025 // GO:0005681 // spliceosomal complex // inferred from electronic annotation /// BC130346 // GO:0005634 // nucleus // inferred fro…	---
8026007	zinc finger protein 791	ZNF791	8.76255	-0.555996	0.0321666	8.43425	8.86811	8.05235	8.99229	9.12108	7.89294	9.05528	9.12397	8.87138	9.01421	8026007	zinc finger protein 791	ZNF791	19	8026008 /// 8026009 /// 8026010 /// 8026011 /// 8026012	12721753	18923	uc002mua.1 /// NM_153358 /// AK297715 /// AK298597 /// BC106937 /// BC106938 /// GENSCAN00000055867 /// ENST00000343325 /// ENST00000446165 /// ENST00000393303	/// Homo sapiens zinc finger protein 791 (ZNF791), mRNA. /// Homo sapiens cDNA FLJ52336 complete cds, moderately similar to Zinc finger protein 709. /// Homo sapiens cDNA FLJ50832 complete cds, moderately similar to Zinc finger protein 709. /// Homo sapiens zinc finger protein 791, mRNA (cDNA clone MGC:126179 IMAGE:40033817), complete cds. /// Homo sapiens zinc finger protein 791, mRNA (cDNA clon…	NM_153358 // GO:0006355 // regulation of transcription, DNA-dependent // inferred from electronic annotation /// ENST00000343325 // GO:0006355 // regulation of transcription, DNA-dependent // inferred from electronic annotation /// AK298597 // GO:0006355 // regulation of transcription, DNA-dependent // inferred from electronic annotation /// BC106937 // GO:0006355 // regulation of transcription, …	NM_153358 // GO:0005622 // intracellular // inferred from electronic annotation /// NM_153358 // GO:0005634 // nucleus // inferred from electronic annotation /// ENST00000343325 // GO:0005622 // intracellular // inferred from electronic annotation /// ENST00000343325 // GO:0005634 // nucleus // inferred from electronic annotation /// AK298597 // GO:0005622 // intracellular // inferred from electr…	NM_153358 // GO:0003677 // DNA binding // inferred from electronic annotation /// NM_153358 // GO:0008270 // zinc ion binding // inferred from electronic annotation /// NM_153358 // GO:0046872 // metal ion binding // inferred from electronic annotation /// ENST00000343325 // GO:0003677 // DNA binding // inferred from electronic annotation /// ENST00000343325 // GO:0008270 // zinc ion binding // i…
7938629	phosphodiesterase 3B, cGMP-inhibited	PDE3B	6.69702	-0.394272	0.0321666	6.60915	6.81345	6.48593	7.10113	7.81583	6.39109	6.99574	6.31021	6.87487	6.61091	7938629	phosphodiesterase 3B, cGMP-inhibited	PDE3B	11	7938630 /// 7938631 /// 7938632 /// 7938633 /// 7938634 /// 7938635 /// 7938636 /// 7938637 /// 7938638 /// 7938639 /// 7938640 /// 7938641 /// 7938642 /// 7938643 /// 7938644 /// 7938645	14665331	227019	NM_000922 /// BC150307 /// ENST00000282096 /// ENST00000455098	Homo sapiens phosphodiesterase 3B, cGMP-inhibited (PDE3B), mRNA. /// Homo sapiens phosphodiesterase 3B, cGMP-inhibited, mRNA (cDNA clone MGC:167096 IMAGE:8860429), complete cds. /// cGMP-inhibited 3',5'-cyclic phosphodiesterase B gene:ENSG00000152270 /// Phosphodiesterase 3B, cGMP-inhibited variant gene:ENSG00000152270	NM_000922 // GO:0006198 // cAMP catabolic process // inferred from expression pattern /// NM_000922 // GO:0007162 // negative regulation of cell adhesion // inferred from mutant phenotype /// NM_000922 // GO:0007165 // signal transduction // inferred from electronic annotation /// NM_000922 // GO:0031018 // endocrine pancreas development // inferred from electronic annotation /// NM_000922 // GO:…	NM_000922 // GO:0005783 // endoplasmic reticulum // inferred from sequence or structural similarity /// NM_000922 // GO:0005792 // microsome // inferred from sequence or structural similarity /// NM_000922 // GO:0005794 // Golgi apparatus // inferred from sequence or structural similarity /// NM_000922 // GO:0016020 // membrane // inferred from direct assay /// NM_000922 // GO:0016021 // integral…	NM_000922 // GO:0004114 // 3',5'-cyclic-nucleotide phosphodiesterase activity // inferred from expression pattern /// NM_000922 // GO:0004115 // 3',5'-cyclic-AMP phosphodiesterase activity // inferred from electronic annotation /// NM_000922 // GO:0004119 // cGMP-inhibited cyclic-nucleotide phosphodiesterase activity // traceable author statement /// NM_000922 // GO:0005515 // protein binding // …
8037389	chromosome 19 open reading frame 61	C19orf61	8.852	0.363281	0.0322145	9.1282	8.89937	9.23864	8.92768	8.35151	9.14386	8.91941	9.08086	8.68426	8.72794	8037389	chromosome 19 open reading frame 61	C19orf61	19	8037390 /// 8037391 /// 8037392 /// 8037393 /// 8037394 /// 8037395 /// 8037396 /// 8037397 /// 8037398 /// 8037399 /// 8037400 /// 8037401 /// 8037402 /// 8037403 /// 8037404 /// 8037405 /// 8037406 /// 8037407	44235306	23758	NM_019108 /// BC008869 /// ENST00000270066	Homo sapiens chromosome 19 open reading frame 61 (C19orf61), mRNA. /// Homo sapiens chromosome 19 open reading frame 61, mRNA (cDNA clone MGC:15017 IMAGE:4131601), complete cds. /// Isoform 1 of Protein SMG9 gene:ENSG00000105771	NM_019108 // GO:0000184 // nuclear-transcribed mRNA catabolic process, nonsense-mediated decay // inferred from mutant phenotype /// ENST00000270066 // GO:0000184 // nuclear-transcribed mRNA catabolic process, nonsense-mediated decay // inferred from mutant phenotype /// BC008869 // GO:0000184 // nuclear-transcribed mRNA catabolic process, nonsense-mediated decay // inferred from mutant phenotype	NM_019108 // GO:0005622 // intracellular // inferred from direct assay /// ENST00000270066 // GO:0005622 // intracellular // inferred from direct assay /// BC008869 // GO:0005622 // intracellular // inferred from direct assay	NM_019108 // GO:0005515 // protein binding // inferred from physical interaction /// ENST00000270066 // GO:0005515 // protein binding // inferred from physical interaction /// BC008869 // GO:0005515 // protein binding // inferred from physical interaction
7978239	Rab geranylgeranyltransferase, alpha subunit	RABGGTA	7.87444	0.285427	0.0322145	8.03786	7.94243	8.38698	7.79468	7.73053	8.10902	7.72109	7.73905	7.82803	8.01269	7978239	Rab geranylgeranyltransferase, alpha subunit	RABGGTA	14	7978240 /// 7978241 /// 7978242 /// 7978243 /// 7978244 /// 7978245 /// 7978246 /// 7978247 /// 7978248 /// 7978249 /// 7978250 /// 7978251 /// 7978252 /// 7978253 /// 7978254 /// 7978255 /// 7978256 /// 7978257 /// 7978258 /// 7978259	24734744	6081	NM_182836 /// NM_004581 /// AK292613 /// ENST00000216840 /// ENST00000399409	Homo sapiens Rab geranylgeranyltransferase, alpha subunit (RABGGTA), transcript variant 1, mRNA. /// Homo sapiens Rab geranylgeranyltransferase, alpha subunit (RABGGTA), transcript variant 2, mRNA. /// Homo sapiens cDNA FLJ78526 complete cds, highly similar to Homo sapiens Rab geranylgeranyltransferase, alpha subunit (RABGGTA), transcript variant 2, mRNA. /// Geranylgeranyl transferase type-2 sub…	NM_004581 // GO:0006464 // protein modification process // traceable author statement /// NM_004581 // GO:0007601 // visual perception // traceable author statement /// NM_004581 // GO:0018348 // protein amino acid geranylgeranylation // inferred from electronic annotation /// NM_182836 // GO:0006464 // protein modification process // traceable author statement /// NM_182836 // GO:0007601 // visu…	---	NM_004581 // GO:0004663 // Rab geranylgeranyltransferase activity // inferred from electronic annotation /// NM_004581 // GO:0005515 // protein binding // inferred from electronic annotation /// NM_004581 // GO:0008270 // zinc ion binding // inferred from electronic annotation /// NM_004581 // GO:0008318 // protein prenyltransferase activity // inferred from electronic annotation /// NM_004581 //…
8072454	ring finger protein 185	RNF185	8.15415	0.38026	0.0322145	8.17368	7.80277	8.5651	8.02582	8.0195	8.26046	7.96025	8.10458	7.83371	8.69513	8072454	ring finger protein 185	RNF185	22	8072455 /// 8072456 /// 8072457 /// 8072458 /// 8072459 /// 8072460	31556179	46821	uc003akb.1 /// uc003akc.1 /// uc003akd.1 /// uc003ake.1 /// NM_152267 /// NM_001135824 /// NM_001135825 /// NR_024209 /// NR_024210 /// NR_024211 /// NR_024212 /// AK291236 /// AK297414 /// BC009504 /// BC012817 /// BC026040 /// BC033166 /// BC035684 /// CR456349 /// DQ296559 /// DQ296560 /// DQ296561 /// DQ296562 /// DQ296563 /// DQ296564 /// DQ296565 /// GENSCAN00000063934 /// ENST00000436825 /…	/// /// /// /// Homo sapiens ring finger protein 185 (RNF185), transcript variant 1, mRNA. /// Homo sapiens ring finger protein 185 (RNF185), transcript variant 2, mRNA. /// Homo sapiens ring finger protein 185 (RNF185), transcript variant 3, mRNA. /// Homo sapiens ring finger protein 185 (RNF185), transcript variant 4, transcribed RNA. /// Homo sapiens ring finger protein 185 (RNF185), transcrip…	---	NR_024210 // GO:0016020 // membrane // inferred from electronic annotation /// NR_024210 // GO:0016021 // integral to membrane // inferred from electronic annotation /// NM_152267 // GO:0016020 // membrane // inferred from electronic annotation /// NM_152267 // GO:0016021 // integral to membrane // inferred from electronic annotation /// NR_024209 // GO:0016020 // membrane // inferred from electr…	NR_024210 // GO:0005515 // protein binding // inferred from electronic annotation /// NR_024210 // GO:0008270 // zinc ion binding // inferred from electronic annotation /// NR_024210 // GO:0046872 // metal ion binding // inferred from electronic annotation /// NM_152267 // GO:0005515 // protein binding // inferred from electronic annotation /// NM_152267 // GO:0008270 // zinc ion binding // infer…
7948090	olfactory receptor, family 4, subfamily C, member 12	OR4C12	3.24116	0.338645	0.0322145	3.43882	3.01266	3.87465	3.09315	3.4797	3.27983	3.05419	3.66235	3.0661	3.09967	7948090	olfactory receptor, family 4, subfamily C, member 12	OR4C12	11	7948091	50003108	929	NM_001005270 /// BC136850 /// ENST00000335238	Homo sapiens olfactory receptor, family 4, subfamily C, member 12 (OR4C12), mRNA. /// Homo sapiens olfactory receptor, family 4, subfamily C, member 12, mRNA (cDNA clone MGC:168464 IMAGE:9020841), complete cds. /// Olfactory receptor 4C12 gene:ENSG00000221954	NM_001005270 // GO:0007165 // signal transduction // inferred from electronic annotation /// NM_001005270 // GO:0007186 // G-protein coupled receptor protein signaling pathway // inferred from electronic annotation /// NM_001005270 // GO:0007608 // sensory perception of smell // inferred from electronic annotation /// NM_001005270 // GO:0050896 // response to stimulus // inferred from electronic …	NM_001005270 // GO:0005886 // plasma membrane // inferred from electronic annotation /// NM_001005270 // GO:0016021 // integral to membrane // inferred from electronic annotation /// ENST00000335238 // GO:0005886 // plasma membrane // inferred from electronic annotation /// ENST00000335238 // GO:0016021 // integral to membrane // inferred from electronic annotation /// BC136850 // GO:0005886 // p…	NM_001005270 // GO:0004872 // receptor activity // inferred from electronic annotation /// NM_001005270 // GO:0004984 // olfactory receptor activity // inferred from electronic annotation /// ENST00000335238 // GO:0004872 // receptor activity // inferred from electronic annotation /// ENST00000335238 // GO:0004984 // olfactory receptor activity // inferred from electronic annotation /// BC136850 …
8034101	transmembrane emp24 protein transport domain containing 1	TMED1	7.28794	0.364151	0.0322431	7.39497	7.3294	7.72429	7.10167	6.91839	7.47866	7.06634	7.53676	7.18844	7.24314	8034101	transmembrane emp24 protein transport domain containing 1	TMED1	19	8034102 /// 8034103 /// 8034104 /// 8034105 /// 8034106 /// 8034107	10943114	3874	NM_006858 /// U41804 /// ENST00000214869	Homo sapiens transmembrane emp24 protein transport domain containing 1 (TMED1), mRNA. /// Human putative T1/ST2 receptor binding protein precursor mRNA, complete cds. /// Transmembrane emp24 domain-containing protein 1 gene:ENSG00000099203	NM_006858 // GO:0006810 // transport // inferred from electronic annotation /// NM_006858 // GO:0007165 // signal transduction // traceable author statement /// NM_006858 // GO:0007267 // cell-cell signaling // traceable author statement /// ENST00000214869 // GO:0006810 // transport // inferred from electronic annotation /// ENST00000214869 // GO:0007165 // signal transduction // traceable autho…	NM_006858 // GO:0005886 // plasma membrane // inferred from electronic annotation /// NM_006858 // GO:0016021 // integral to membrane // inferred from electronic annotation /// ENST00000214869 // GO:0005886 // plasma membrane // inferred from electronic annotation /// ENST00000214869 // GO:0016021 // integral to membrane // inferred from electronic annotation /// U41804 // GO:0005886 // plasma me…	NM_006858 // GO:0005102 // receptor binding // traceable author statement /// NM_006858 // GO:0005515 // protein binding // inferred from physical interaction /// ENST00000214869 // GO:0005102 // receptor binding // traceable author statement /// U41804 // GO:0005102 // receptor binding // traceable author statement /// U41804 // GO:0005515 // protein binding // inferred from physical interaction
8168589	zinc finger protein 711	ZNF711	5.32417	-0.466998	0.0322431	5.13216	5.09809	5.04201	5.4647	6.28242	4.96297	5.55109	5.25563	5.83354	5.03467	8168589	zinc finger protein 711	ZNF711	X	8168590 /// 8168591 /// 8168592 /// 8168593 /// 8168594 /// 8168595 /// 8168596 /// 8168597 /// 8168598 /// 8168599 /// 8168600 /// 8168601	84498997	29371	NM_021998 /// BX648117 /// ENST00000373165 /// ENST00000395402 /// ENST00000276123 /// ENST00000360700	Homo sapiens zinc finger protein 711 (ZNF711), mRNA. /// Homo sapiens mRNA; cDNA DKFZp686J2232 (from clone DKFZp686J2232). /// zinc finger protein 711 gene:ENSG00000147180 /// Isoform 1 of Zinc finger protein 711 gene:ENSG00000147180 /// zinc finger protein 711 gene:ENSG00000147180 /// Similar to ZNF6 protein gene:ENSG00000147180	NM_021998 // GO:0045449 // regulation of transcription // inferred from electronic annotation /// ENST00000373165 // GO:0045449 // regulation of transcription // inferred from electronic annotation /// ENST00000276123 // GO:0045449 // regulation of transcription // inferred from electronic annotation /// BX648117 // GO:0045449 // regulation of transcription // inferred from electronic annotation …	NM_021998 // GO:0005622 // intracellular // inferred from electronic annotation /// NM_021998 // GO:0005634 // nucleus // inferred from electronic annotation /// ENST00000373165 // GO:0005622 // intracellular // inferred from electronic annotation /// ENST00000373165 // GO:0005634 // nucleus // inferred from electronic annotation /// ENST00000276123 // GO:0005622 // intracellular // inferred from…	NM_021998 // GO:0003677 // DNA binding // inferred from electronic annotation /// NM_021998 // GO:0008270 // zinc ion binding // inferred from electronic annotation /// NM_021998 // GO:0030528 // transcription regulator activity // inferred from electronic annotation /// NM_021998 // GO:0046872 // metal ion binding // inferred from electronic annotation /// ENST00000373165 // GO:0003677 // DNA bi…
8035477	elongation factor RNA polymerase II	ELL	8.28078	0.389047	0.0323872	8.19666	8.02712	8.67243	8.03925	7.74027	8.5706	8.09617	8.10369	8.12826	8.66437	8035477	elongation factor RNA polymerase II	ELL	19	8035478 /// 8035479 /// 8035480 /// 8035481 /// 8035482 /// 8035483 /// 8035484 /// 8035485 /// 8035486 /// 8035487 /// 8035488 /// 8035489 /// 8035490 /// 8035491 /// 8035492 /// 8035493	18553473	79446	NM_006532 /// BC049195 /// ENST00000262809 /// ENST00000392395	Homo sapiens elongation factor RNA polymerase II (ELL), mRNA. /// Homo sapiens elongation factor RNA polymerase II, mRNA (cDNA clone MGC:51897 IMAGE:5170024), complete cds. /// RNA polymerase II elongation factor ELL gene:ENSG00000105656 /// Similar to RNA polymerase II elongation factor ELL gene:ENSG00000105656	NM_006532 // GO:0001701 // in utero embryonic development // inferred from electronic annotation /// NM_006532 // GO:0006368 // RNA elongation from RNA polymerase II promoter // inferred from electronic annotation /// NM_006532 // GO:0045449 // regulation of transcription // inferred from electronic annotation /// ENST00000262809 // GO:0006368 // RNA elongation from RNA polymerase II promoter // …	NM_006532 // GO:0005634 // nucleus // inferred from electronic annotation /// NM_006532 // GO:0005654 // nucleoplasm // not recorded /// NM_006532 // GO:0008023 // transcription elongation factor complex // inferred from electronic annotation /// NM_006532 // GO:0015030 // Cajal body // inferred from electronic annotation /// NM_006532 // GO:0016607 // nuclear speck // inferred from electronic an…	NM_006532 // GO:0005515 // protein binding // inferred from physical interaction /// NM_006532 // GO:0008159 // positive transcription elongation factor activity // traceable author statement /// NM_006532 // GO:0016944 // RNA polymerase II transcription elongation factor activity // inferred from electronic annotation /// ENST00000262809 // GO:0005515 // protein binding // inferred from physical…
7978570	sorting nexin 6	SNX6	9.5627	-0.512759	0.0326658	8.85695	9.7476	9.28218	10.0663	9.78833	8.9967	9.88611	9.81992	9.62561	9.53951	7978570	sorting nexin 6	SNX6	14	7978571 /// 7978572 /// 7978573 /// 7978574 /// 7978575 /// 7978576 /// 7978577 /// 7978578 /// 7978579 /// 7978580 /// 7978581 /// 7978582 /// 7978583 /// 7978584 /// 7978585	35030615	68752	NM_021249 /// NM_152233 /// BC001798 /// ENST00000362031 /// ENST00000396534 /// ENST00000396526 /// ENST00000355110	Homo sapiens sorting nexin 6 (SNX6), transcript variant 1, mRNA. /// Homo sapiens sorting nexin 6 (SNX6), transcript variant 2, mRNA. /// Homo sapiens sorting nexin 6, mRNA (cDNA clone MGC:3157 IMAGE:3354467), complete cds. /// sorting nexin 6 isoform b gene:ENSG00000129515 /// sorting nexin 6 isoform a gene:ENSG00000129515 /// sorting nexin 6 isoform a gene:ENSG00000129515 /// Sorting nexin 6, i…	NM_021249 // GO:0006886 // intracellular protein transport // non-traceable author statement /// NM_021249 // GO:0007154 // cell communication // inferred from electronic annotation /// NM_021249 // GO:0007175 // negative regulation of epidermal growth factor receptor activity // non-traceable author statement /// NM_021249 // GO:0016481 // negative regulation of transcription // inferred from di…	NM_021249 // GO:0005622 // intracellular // non-traceable author statement /// NM_021249 // GO:0005737 // cytoplasm // inferred from direct assay /// NM_152233 // GO:0005622 // intracellular // non-traceable author statement /// NM_152233 // GO:0005737 // cytoplasm // inferred from direct assay /// ENST00000396526 // GO:0005622 // intracellular // non-traceable author statement /// ENST0000039652…	NM_021249 // GO:0005515 // protein binding // inferred from physical interaction /// NM_021249 // GO:0035091 // phosphoinositide binding // inferred from electronic annotation /// NM_021249 // GO:0042803 // protein homodimerization activity // inferred from physical interaction /// NM_152233 // GO:0005515 // protein binding // inferred from physical interaction /// NM_152233 // GO:0035091 // phos…
7977125	---	---	3.8978	0.446506	0.0338187	3.68103	3.56622	4.43452	3.57016	3.97297	4.31281	3.75394	4.23452	3.95134	3.75959	7977125	---	---	14	7977126	104033742	140	ENST00000364314	ncrna:snRNA chromosome:GRCh37:14:104033742:104033882:1 gene:ENSG00000201184	---	---	---
8177782	ribonuclease P/MRP 21kDa subunit /// TRIM39-like protein /// tripartite motif-containing 39	RPP21 /// TRIM39R /// TRIM39	8.8253	0.36304	0.0338187	9.05907	8.16406	9.27199	8.72634	8.74755	9.37106	8.73689	8.44318	8.68246	8.61155	8177782	ribonuclease P/MRP 21kDa subunit /// TRIM39-like protein /// tripartite motif-containing 39	RPP21 /// TRIM39R /// TRIM39	6	8177783 /// 8177784 /// 8177785 /// 8177786 /// 8177787	30312936	1698	uc003nqd.1 /// uc003nqe.1 /// uc003nqf.1 /// uc003rcq.1 /// uc003rcr.1 /// uc003rcs.1 /// uc003rut.1 /// uc003ruu.1 /// uc003ruv.1 /// CR594375 /// NM_024839 /// AF212152 /// AJ504714 /// AJ504715 /// AJ504716 /// BC011730 /// EU012025 /// GENSCAN00000033236 /// GENSCAN00000004696 /// GENSCAN00000034296 /// GENSCAN00000047773 /// GENSCAN00000013116 /// GENSCAN00000049711 /// GENSCAN00000063822 //…	/// /// /// /// /// /// /// /// /// full-length cDNA clone CS0DB006YL04 of Neuroblastoma Cot 10-normalized of Homo sapiens (human). /// Homo sapiens ribonuclease P/MRP 21kDa subunit (RPP21), mRNA. /// Homo sapiens ribonuclease P subunit (RPP21) mRNA, complete cds. /// Homo sapiens mRNA for ribonucleoprotein V2 (CAT60-V2 gene). /// Homo sapiens mRNA for ribonucleoprotein V3 (CAT60-V3 gene). /// Ho…	NM_024839 // GO:0008033 // tRNA processing // inferred from electronic annotation /// ENST00000442966 // GO:0008033 // tRNA processing // inferred from electronic annotation /// ENST00000424616 // GO:0008033 // tRNA processing // inferred from electronic annotation /// ENST00000376642 // GO:0008033 // tRNA processing // inferred from electronic annotation /// AF212152 // GO:0008033 // tRNA proces…	NM_024839 // GO:0005634 // nucleus // inferred from electronic annotation /// NM_024839 // GO:0005730 // nucleolus // inferred from electronic annotation /// ENST00000442966 // GO:0005634 // nucleus // inferred from electronic annotation /// ENST00000442966 // GO:0005730 // nucleolus // inferred from electronic annotation /// ENST00000424616 // GO:0005634 // nucleus // inferred from electronic an…	NM_024839 // GO:0004526 // ribonuclease P activity // inferred from electronic annotation /// NM_024839 // GO:0005515 // protein binding // inferred from physical interaction /// NM_024839 // GO:0016787 // hydrolase activity // inferred from electronic annotation /// ENST00000442966 // GO:0004526 // ribonuclease P activity // inferred from electronic annotation /// ENST00000442966 // GO:0005515 /…
8179097	ribonuclease P/MRP 21kDa subunit /// TRIM39-like protein /// tripartite motif-containing 39	RPP21 /// TRIM39R /// TRIM39	8.8253	0.36304	0.0338187	9.05907	8.16406	9.27199	8.72634	8.74755	9.37106	8.73689	8.44318	8.68246	8.61155	8179097	ribonuclease P/MRP 21kDa subunit /// TRIM39-like protein /// tripartite motif-containing 39	RPP21 /// TRIM39R /// TRIM39	6	8179098 /// 8179099 /// 8179100 /// 8179101 /// 8179102	30312944	1690	uc003nqd.1 /// uc003nqe.1 /// uc003nqf.1 /// uc003rcq.1 /// uc003rcr.1 /// uc003rcs.1 /// uc003rut.1 /// uc003ruu.1 /// uc003ruv.1 /// CR594375 /// NM_024839 /// AF212152 /// AJ504714 /// AJ504715 /// AJ504716 /// BC011730 /// EU012025 /// GENSCAN00000033236 /// GENSCAN00000004696 /// GENSCAN00000034296 /// GENSCAN00000047773 /// GENSCAN00000013116 /// GENSCAN00000049711 /// GENSCAN00000063822 //…	/// /// /// /// /// /// /// /// /// full-length cDNA clone CS0DB006YL04 of Neuroblastoma Cot 10-normalized of Homo sapiens (human). /// Homo sapiens ribonuclease P/MRP 21kDa subunit (RPP21), mRNA. /// Homo sapiens ribonuclease P subunit (RPP21) mRNA, complete cds. /// Homo sapiens mRNA for ribonucleoprotein V2 (CAT60-V2 gene). /// Homo sapiens mRNA for ribonucleoprotein V3 (CAT60-V3 gene). /// Ho…	NM_024839 // GO:0008033 // tRNA processing // inferred from electronic annotation /// ENST00000442966 // GO:0008033 // tRNA processing // inferred from electronic annotation /// ENST00000424616 // GO:0008033 // tRNA processing // inferred from electronic annotation /// ENST00000376642 // GO:0008033 // tRNA processing // inferred from electronic annotation /// AF212152 // GO:0008033 // tRNA proces…	NM_024839 // GO:0005634 // nucleus // inferred from electronic annotation /// NM_024839 // GO:0005730 // nucleolus // inferred from electronic annotation /// ENST00000442966 // GO:0005634 // nucleus // inferred from electronic annotation /// ENST00000442966 // GO:0005730 // nucleolus // inferred from electronic annotation /// ENST00000424616 // GO:0005634 // nucleus // inferred from electronic an…	NM_024839 // GO:0004526 // ribonuclease P activity // inferred from electronic annotation /// NM_024839 // GO:0005515 // protein binding // inferred from physical interaction /// NM_024839 // GO:0016787 // hydrolase activity // inferred from electronic annotation /// ENST00000442966 // GO:0004526 // ribonuclease P activity // inferred from electronic annotation /// ENST00000442966 // GO:0005515 /…
7996185	matrix metallopeptidase 15 (membrane-inserted)	MMP15	8.8089	0.454248	0.0339594	9.17109	8.52719	9.55395	8.83887	8.52875	8.88981	8.75437	8.58084	8.54066	9.21186	7996185	matrix metallopeptidase 15 (membrane-inserted)	MMP15	16	7996186 /// 7996187 /// 7996188 /// 7996189 /// 7996190 /// 7996191 /// 7996192 /// 7996193 /// 7996194 /// 7996195 /// 7996196 /// 7996197	58059282	21523	NM_002428 /// BC036495 /// ENST00000219271	Homo sapiens matrix metallopeptidase 15 (membrane-inserted) (MMP15), mRNA. /// Homo sapiens matrix metallopeptidase 15 (membrane-inserted), mRNA (cDNA clone MGC:43196 IMAGE:5263145), complete cds. /// Matrix metalloproteinase-15 gene:ENSG00000102996	NM_002428 // GO:0006464 // protein modification process // traceable author statement /// NM_002428 // GO:0006508 // proteolysis // inferred from electronic annotation /// NM_002428 // GO:0008152 // metabolic process // inferred from electronic annotation /// ENST00000219271 // GO:0006464 // protein modification process // traceable author statement /// ENST00000219271 // GO:0006508 // proteolysi…	NM_002428 // GO:0005887 // integral to plasma membrane // traceable author statement /// NM_002428 // GO:0016020 // membrane // inferred from electronic annotation /// NM_002428 // GO:0031012 // extracellular matrix // inferred from electronic annotation /// ENST00000219271 // GO:0005578 // proteinaceous extracellular matrix // inferred from electronic annotation /// ENST00000219271 // GO:0005887…	NM_002428 // GO:0004222 // metalloendopeptidase activity // inferred from electronic annotation /// NM_002428 // GO:0005509 // calcium ion binding // inferred from electronic annotation /// NM_002428 // GO:0005515 // protein binding // inferred from physical interaction /// NM_002428 // GO:0008047 // enzyme activator activity // traceable author statement /// NM_002428 // GO:0008233 // peptidase …
7959267	purinergic receptor P2X, ligand-gated ion channel, 4	P2RX4	8.93853	0.416841	0.0339594	9.10293	8.95765	9.46847	8.70661	8.56392	9.31269	8.57847	9.02063	8.85797	9.27992	7959267	purinergic receptor P2X, ligand-gated ion channel, 4	P2RX4	12	7959268 /// 7959269 /// 7959270 /// 7959271 /// 7959272 /// 7959273 /// 7959274 /// 7959275 /// 7959276 /// 7959277 /// 7959278 /// 7959279 /// 7959280 /// 7959281	121647660	24249	NM_002560 /// U83993 /// ENST00000337233 /// ENST00000359949	Homo sapiens purinergic receptor P2X, ligand-gated ion channel, 4 (P2RX4), mRNA. /// Human P2X4 purinoreceptor mRNA, complete cds. /// P2X purinoceptor 4 gene:ENSG00000135124 /// P2X purinoceptor gene:ENSG00000135124	NM_002560 // GO:0001894 // tissue homeostasis // non-traceable author statement /// NM_002560 // GO:0002028 // regulation of sodium ion transport // inferred from sequence or structural similarity /// NM_002560 // GO:0006810 // transport // inferred from direct assay /// NM_002560 // GO:0006811 // ion transport // inferred from electronic annotation /// NM_002560 // GO:0006950 // response to stre…	NM_002560 // GO:0005886 // plasma membrane // inferred from sequence or structural similarity /// NM_002560 // GO:0005887 // integral to plasma membrane // inferred by curator /// NM_002560 // GO:0014069 // postsynaptic density // inferred from electronic annotation /// NM_002560 // GO:0016020 // membrane // inferred from direct assay /// NM_002560 // GO:0030054 // cell junction // inferred from …	NM_002560 // GO:0001614 // purinergic nucleotide receptor activity // inferred from direct assay /// NM_002560 // GO:0001614 // purinergic nucleotide receptor activity // inferred from mutant phenotype /// NM_002560 // GO:0004872 // receptor activity // inferred from electronic annotation /// NM_002560 // GO:0004931 // extracellular ATP-gated cation channel activity // inferred from direct assay …
7896742	septin 14 /// similar to hypothetical protein LOC284701 /// chromosome 20 open reading frame 69	SEPT14 /// DKFZP434B2016 /// C20orf69	8.63012	-0.452535	0.0339594	8.23987	8.73408	7.43921	8.92836	8.93505	8.70217	8.79259	8.53609	8.84392	8.41507	7896742	septin 14 /// similar to hypothetical protein LOC284701 /// chromosome 20 open reading frame 69	SEPT14 /// DKFZP434B2016 /// C20orf69	1	7896743	334129	167	NM_207366 /// AK301928 /// AL137655 /// BC118988 /// ENST00000307499 /// ENST00000388975 /// ENST00000275579	Homo sapiens septin 14 (SEPT14), mRNA. /// Homo sapiens cDNA FLJ59065 complete cds, moderately similar to Septin-10. /// Homo sapiens mRNA; cDNA DKFZp434B2016 (from clone DKFZp434B2016). /// Homo sapiens chromosome 20 open reading frame 69, mRNA (cDNA clone MGC:141807 IMAGE:40035995), complete cds. /// cdna:known supercontig::HSCHRUN_RANDOM_CTG20:57780:70752:-1 gene:ENSG00000229450 /// Septin-14 …	NM_207366 // GO:0007049 // cell cycle // inferred from electronic annotation /// NM_207366 // GO:0051301 // cell division // inferred from electronic annotation /// ENST00000388975 // GO:0007049 // cell cycle // inferred from electronic annotation /// ENST00000388975 // GO:0051301 // cell division // inferred from electronic annotation /// AK301928 // GO:0007049 // cell cycle // inferred from ele…	NM_207366 // GO:0005737 // cytoplasm // inferred from electronic annotation /// NM_207366 // GO:0005856 // cytoskeleton // inferred from electronic annotation /// NM_207366 // GO:0031105 // septin complex // inferred from electronic annotation /// ENST00000388975 // GO:0031105 // septin complex // inferred from electronic annotation /// AK301928 // GO:0005737 // cytoplasm // inferred from electro…	NM_207366 // GO:0000166 // nucleotide binding // inferred from electronic annotation /// NM_207366 // GO:0005515 // protein binding // inferred from physical interaction /// NM_207366 // GO:0005525 // GTP binding // inferred from electronic annotation /// ENST00000388975 // GO:0000166 // nucleotide binding // inferred from electronic annotation /// ENST00000388975 // GO:0005515 // protein binding…
7911347	septin 14 /// similar to hypothetical protein LOC284701 /// chromosome 20 open reading frame 69	SEPT14 /// DKFZP434B2016 /// C20orf69	8.63012	-0.452535	0.0339594	8.23987	8.73408	7.43921	8.92836	8.93505	8.70217	8.79259	8.53609	8.84392	8.41507	7911347	septin 14 /// similar to hypothetical protein LOC284701 /// chromosome 20 open reading frame 69	SEPT14 /// DKFZP434B2016 /// C20orf69	1	7911348	655413	167	NM_207366 /// AK301928 /// AL137655 /// BC118988 /// ENST00000307499 /// ENST00000388975 /// ENST00000275579	Homo sapiens septin 14 (SEPT14), mRNA. /// Homo sapiens cDNA FLJ59065 complete cds, moderately similar to Septin-10. /// Homo sapiens mRNA; cDNA DKFZp434B2016 (from clone DKFZp434B2016). /// Homo sapiens chromosome 20 open reading frame 69, mRNA (cDNA clone MGC:141807 IMAGE:40035995), complete cds. /// cdna:known supercontig::HSCHRUN_RANDOM_CTG20:57780:70752:-1 gene:ENSG00000229450 /// Septin-14 …	NM_207366 // GO:0007049 // cell cycle // inferred from electronic annotation /// NM_207366 // GO:0051301 // cell division // inferred from electronic annotation /// ENST00000388975 // GO:0007049 // cell cycle // inferred from electronic annotation /// ENST00000388975 // GO:0051301 // cell division // inferred from electronic annotation /// AK301928 // GO:0007049 // cell cycle // inferred from ele…	NM_207366 // GO:0005737 // cytoplasm // inferred from electronic annotation /// NM_207366 // GO:0005856 // cytoskeleton // inferred from electronic annotation /// NM_207366 // GO:0031105 // septin complex // inferred from electronic annotation /// ENST00000388975 // GO:0031105 // septin complex // inferred from electronic annotation /// AK301928 // GO:0005737 // cytoplasm // inferred from electro…	NM_207366 // GO:0000166 // nucleotide binding // inferred from electronic annotation /// NM_207366 // GO:0005515 // protein binding // inferred from physical interaction /// NM_207366 // GO:0005525 // GTP binding // inferred from electronic annotation /// ENST00000388975 // GO:0000166 // nucleotide binding // inferred from electronic annotation /// ENST00000388975 // GO:0005515 // protein binding…
7945342	septin 14 /// similar to hypothetical protein LOC284701 /// chromosome 20 open reading frame 69	SEPT14 /// DKFZP434B2016 /// C20orf69	8.63012	-0.452535	0.0339594	8.23987	8.73408	7.43921	8.92836	8.93505	8.70217	8.79259	8.53609	8.84392	8.41507	7945342	septin 14 /// similar to hypothetical protein LOC284701 /// chromosome 20 open reading frame 69	SEPT14 /// DKFZP434B2016 /// C20orf69	11	7945343	121259	167	NM_207366 /// AK301928 /// AL137655 /// BC118988 /// ENST00000307499 /// ENST00000388975 /// ENST00000275579	Homo sapiens septin 14 (SEPT14), mRNA. /// Homo sapiens cDNA FLJ59065 complete cds, moderately similar to Septin-10. /// Homo sapiens mRNA; cDNA DKFZp434B2016 (from clone DKFZp434B2016). /// Homo sapiens chromosome 20 open reading frame 69, mRNA (cDNA clone MGC:141807 IMAGE:40035995), complete cds. /// cdna:known supercontig::HSCHRUN_RANDOM_CTG20:57780:70752:-1 gene:ENSG00000229450 /// Septin-14 …	NM_207366 // GO:0007049 // cell cycle // inferred from electronic annotation /// NM_207366 // GO:0051301 // cell division // inferred from electronic annotation /// ENST00000388975 // GO:0007049 // cell cycle // inferred from electronic annotation /// ENST00000388975 // GO:0051301 // cell division // inferred from electronic annotation /// AK301928 // GO:0007049 // cell cycle // inferred from ele…	NM_207366 // GO:0005737 // cytoplasm // inferred from electronic annotation /// NM_207366 // GO:0005856 // cytoskeleton // inferred from electronic annotation /// NM_207366 // GO:0031105 // septin complex // inferred from electronic annotation /// ENST00000388975 // GO:0031105 // septin complex // inferred from electronic annotation /// AK301928 // GO:0005737 // cytoplasm // inferred from electro…	NM_207366 // GO:0000166 // nucleotide binding // inferred from electronic annotation /// NM_207366 // GO:0005515 // protein binding // inferred from physical interaction /// NM_207366 // GO:0005525 // GTP binding // inferred from electronic annotation /// ENST00000388975 // GO:0000166 // nucleotide binding // inferred from electronic annotation /// ENST00000388975 // GO:0005515 // protein binding…
8031990	septin 14 /// similar to hypothetical protein LOC284701 /// chromosome 20 open reading frame 69	SEPT14 /// DKFZP434B2016 /// C20orf69	8.63012	-0.452535	0.0339594	8.23987	8.73408	7.43921	8.92836	8.93505	8.70217	8.79259	8.53609	8.84392	8.41507	8031990	septin 14 /// similar to hypothetical protein LOC284701 /// chromosome 20 open reading frame 69	SEPT14 /// DKFZP434B2016 /// C20orf69	19	8031991	191187	167	NM_207366 /// AK301928 /// AL137655 /// BC118988 /// ENST00000307499 /// ENST00000388975 /// ENST00000275579	Homo sapiens septin 14 (SEPT14), mRNA. /// Homo sapiens cDNA FLJ59065 complete cds, moderately similar to Septin-10. /// Homo sapiens mRNA; cDNA DKFZp434B2016 (from clone DKFZp434B2016). /// Homo sapiens chromosome 20 open reading frame 69, mRNA (cDNA clone MGC:141807 IMAGE:40035995), complete cds. /// cdna:known supercontig::HSCHRUN_RANDOM_CTG20:57780:70752:-1 gene:ENSG00000229450 /// Septin-14 …	NM_207366 // GO:0007049 // cell cycle // inferred from electronic annotation /// NM_207366 // GO:0051301 // cell division // inferred from electronic annotation /// ENST00000388975 // GO:0007049 // cell cycle // inferred from electronic annotation /// ENST00000388975 // GO:0051301 // cell division // inferred from electronic annotation /// AK301928 // GO:0007049 // cell cycle // inferred from ele…	NM_207366 // GO:0005737 // cytoplasm // inferred from electronic annotation /// NM_207366 // GO:0005856 // cytoskeleton // inferred from electronic annotation /// NM_207366 // GO:0031105 // septin complex // inferred from electronic annotation /// ENST00000388975 // GO:0031105 // septin complex // inferred from electronic annotation /// AK301928 // GO:0005737 // cytoplasm // inferred from electro…	NM_207366 // GO:0000166 // nucleotide binding // inferred from electronic annotation /// NM_207366 // GO:0005515 // protein binding // inferred from physical interaction /// NM_207366 // GO:0005525 // GTP binding // inferred from electronic annotation /// ENST00000388975 // GO:0000166 // nucleotide binding // inferred from electronic annotation /// ENST00000388975 // GO:0005515 // protein binding…
8085054	septin 14 /// similar to hypothetical protein LOC284701	SEPT14 /// DKFZP434B2016	8.63012	-0.452535	0.0339594	8.23987	8.73408	7.43921	8.92836	8.93505	8.70217	8.79259	8.53609	8.84392	8.41507	8085054	septin 14 /// similar to hypothetical protein LOC284701	SEPT14 /// DKFZP434B2016	3	8085055	197955065	167	NM_207366 /// AK301928 /// AL137655 /// ENST00000388975 /// ENST00000275579	Homo sapiens septin 14 (SEPT14), mRNA. /// Homo sapiens cDNA FLJ59065 complete cds, moderately similar to Septin-10. /// Homo sapiens mRNA; cDNA DKFZp434B2016 (from clone DKFZp434B2016). /// Septin-14 gene:ENSG00000154997 /// 26 kDa protein gene:ENSG00000154997	NM_207366 // GO:0007049 // cell cycle // inferred from electronic annotation /// NM_207366 // GO:0051301 // cell division // inferred from electronic annotation /// ENST00000388975 // GO:0007049 // cell cycle // inferred from electronic annotation /// ENST00000388975 // GO:0051301 // cell division // inferred from electronic annotation /// AK301928 // GO:0007049 // cell cycle // inferred from ele…	NM_207366 // GO:0005737 // cytoplasm // inferred from electronic annotation /// NM_207366 // GO:0005856 // cytoskeleton // inferred from electronic annotation /// NM_207366 // GO:0031105 // septin complex // inferred from electronic annotation /// ENST00000388975 // GO:0031105 // septin complex // inferred from electronic annotation /// AK301928 // GO:0005737 // cytoplasm // inferred from electro…	NM_207366 // GO:0000166 // nucleotide binding // inferred from electronic annotation /// NM_207366 // GO:0005515 // protein binding // inferred from physical interaction /// NM_207366 // GO:0005525 // GTP binding // inferred from electronic annotation /// ENST00000388975 // GO:0000166 // nucleotide binding // inferred from electronic annotation /// ENST00000388975 // GO:0005515 // protein binding…
8110670	septin 14 /// similar to hypothetical protein LOC284701 /// chromosome 20 open reading frame 69	SEPT14 /// DKFZP434B2016 /// C20orf69	8.63012	-0.452535	0.0339594	8.23987	8.73408	7.43921	8.92836	8.93505	8.70217	8.79259	8.53609	8.84392	8.41507	8110670	septin 14 /// similar to hypothetical protein LOC284701 /// chromosome 20 open reading frame 69	SEPT14 /// DKFZP434B2016 /// C20orf69	5	8110671	180760744	167	NM_207366 /// AK301928 /// AL137655 /// BC118988 /// ENST00000307499 /// ENST00000388975 /// ENST00000275579	Homo sapiens septin 14 (SEPT14), mRNA. /// Homo sapiens cDNA FLJ59065 complete cds, moderately similar to Septin-10. /// Homo sapiens mRNA; cDNA DKFZp434B2016 (from clone DKFZp434B2016). /// Homo sapiens chromosome 20 open reading frame 69, mRNA (cDNA clone MGC:141807 IMAGE:40035995), complete cds. /// cdna:known supercontig::HSCHRUN_RANDOM_CTG20:57780:70752:-1 gene:ENSG00000229450 /// Septin-14 …	NM_207366 // GO:0007049 // cell cycle // inferred from electronic annotation /// NM_207366 // GO:0051301 // cell division // inferred from electronic annotation /// ENST00000388975 // GO:0007049 // cell cycle // inferred from electronic annotation /// ENST00000388975 // GO:0051301 // cell division // inferred from electronic annotation /// AK301928 // GO:0007049 // cell cycle // inferred from ele…	NM_207366 // GO:0005737 // cytoplasm // inferred from electronic annotation /// NM_207366 // GO:0005856 // cytoskeleton // inferred from electronic annotation /// NM_207366 // GO:0031105 // septin complex // inferred from electronic annotation /// ENST00000388975 // GO:0031105 // septin complex // inferred from electronic annotation /// AK301928 // GO:0005737 // cytoplasm // inferred from electro…	NM_207366 // GO:0000166 // nucleotide binding // inferred from electronic annotation /// NM_207366 // GO:0005515 // protein binding // inferred from physical interaction /// NM_207366 // GO:0005525 // GTP binding // inferred from electronic annotation /// ENST00000388975 // GO:0000166 // nucleotide binding // inferred from electronic annotation /// ENST00000388975 // GO:0005515 // protein binding…
8137666	septin 14 /// similar to hypothetical protein LOC284701	SEPT14 /// DKFZP434B2016	8.63012	-0.452535	0.0339594	8.23987	8.73408	7.43921	8.92836	8.93505	8.70217	8.79259	8.53609	8.84392	8.41507	8137666	septin 14 /// similar to hypothetical protein LOC284701	SEPT14 /// DKFZP434B2016	16	8137667	90244125	167	NM_207366 /// AK301928 /// AL137655 /// ENST00000388975 /// ENST00000275579	Homo sapiens septin 14 (SEPT14), mRNA. /// Homo sapiens cDNA FLJ59065 complete cds, moderately similar to Septin-10. /// Homo sapiens mRNA; cDNA DKFZp434B2016 (from clone DKFZp434B2016). /// Septin-14 gene:ENSG00000154997 /// 26 kDa protein gene:ENSG00000154997	NM_207366 // GO:0007049 // cell cycle // inferred from electronic annotation /// NM_207366 // GO:0051301 // cell division // inferred from electronic annotation /// ENST00000388975 // GO:0007049 // cell cycle // inferred from electronic annotation /// ENST00000388975 // GO:0051301 // cell division // inferred from electronic annotation /// AK301928 // GO:0007049 // cell cycle // inferred from ele…	NM_207366 // GO:0005737 // cytoplasm // inferred from electronic annotation /// NM_207366 // GO:0005856 // cytoskeleton // inferred from electronic annotation /// NM_207366 // GO:0031105 // septin complex // inferred from electronic annotation /// ENST00000388975 // GO:0031105 // septin complex // inferred from electronic annotation /// AK301928 // GO:0005737 // cytoplasm // inferred from electro…	NM_207366 // GO:0000166 // nucleotide binding // inferred from electronic annotation /// NM_207366 // GO:0005515 // protein binding // inferred from physical interaction /// NM_207366 // GO:0005525 // GTP binding // inferred from electronic annotation /// ENST00000388975 // GO:0000166 // nucleotide binding // inferred from electronic annotation /// ENST00000388975 // GO:0005515 // protein binding…
8148964	septin 14 /// similar to hypothetical protein LOC284701	SEPT14 /// DKFZP434B2016	8.63012	-0.452535	0.0339594	8.23987	8.73408	7.43921	8.92836	8.93505	8.70217	8.79259	8.53609	8.84392	8.41507	8148964	septin 14 /// similar to hypothetical protein LOC284701	SEPT14 /// DKFZP434B2016	8	8148965	150393	167	NM_207366 /// AK301928 /// AL137655 /// ENST00000388975 /// ENST00000275579	Homo sapiens septin 14 (SEPT14), mRNA. /// Homo sapiens cDNA FLJ59065 complete cds, moderately similar to Septin-10. /// Homo sapiens mRNA; cDNA DKFZp434B2016 (from clone DKFZp434B2016). /// Septin-14 gene:ENSG00000154997 /// 26 kDa protein gene:ENSG00000154997	NM_207366 // GO:0007049 // cell cycle // inferred from electronic annotation /// NM_207366 // GO:0051301 // cell division // inferred from electronic annotation /// ENST00000388975 // GO:0007049 // cell cycle // inferred from electronic annotation /// ENST00000388975 // GO:0051301 // cell division // inferred from electronic annotation /// AK301928 // GO:0007049 // cell cycle // inferred from ele…	NM_207366 // GO:0005737 // cytoplasm // inferred from electronic annotation /// NM_207366 // GO:0005856 // cytoskeleton // inferred from electronic annotation /// NM_207366 // GO:0031105 // septin complex // inferred from electronic annotation /// ENST00000388975 // GO:0031105 // septin complex // inferred from electronic annotation /// AK301928 // GO:0005737 // cytoplasm // inferred from electro…	NM_207366 // GO:0000166 // nucleotide binding // inferred from electronic annotation /// NM_207366 // GO:0005515 // protein binding // inferred from physical interaction /// NM_207366 // GO:0005525 // GTP binding // inferred from electronic annotation /// ENST00000388975 // GO:0000166 // nucleotide binding // inferred from electronic annotation /// ENST00000388975 // GO:0005515 // protein binding…
8040753	transmembrane protein 214	TMEM214	9.9107	0.305009	0.0339594	10.0427	9.8355	10.2859	9.96409	9.70469	10.2125	9.78264	9.73323	9.8789	9.91885	8040753	transmembrane protein 214	TMEM214	2	8040754 /// 8040755 /// 8040756 /// 8040757 /// 8040758 /// 8040759 /// 8040760 /// 8040761 /// 8040762 /// 8040763 /// 8040764 /// 8040765 /// 8040766 /// 8040767 /// 8040768 /// 8040769 /// 8040770 /// 8040771 /// 8040772 /// 8040773	27255794	8768	NM_017727 /// NM_001083590 /// BC068479 /// ENST00000238788 /// ENST00000404032 /// ENST00000321326 /// ENST00000456401 /// ENST00000435172 /// ENST00000425720 /// ENST00000444135 /// ENST00000434544	Homo sapiens transmembrane protein 214 (TMEM214), transcript variant 1, mRNA. /// Homo sapiens transmembrane protein 214 (TMEM214), transcript variant 2, mRNA. /// Homo sapiens transmembrane protein 214, mRNA (cDNA clone MGC:87131 IMAGE:4814193), complete cds. /// Transmembrane protein 214 gene:ENSG00000119777 /// transmembrane protein 214 isoform 2 gene:ENSG00000119777 /// Transmembrane protein …	---	NM_017727 // GO:0016020 // membrane // inferred from electronic annotation /// NM_017727 // GO:0016021 // integral to membrane // inferred from electronic annotation /// NM_001083590 // GO:0016020 // membrane // inferred from electronic annotation /// NM_001083590 // GO:0016021 // integral to membrane // inferred from electronic annotation /// ENST00000238788 // GO:0016020 // membrane // inferred…	NM_017727 // GO:0005515 // protein binding // inferred from physical interaction /// NM_001083590 // GO:0005515 // protein binding // inferred from physical interaction /// ENST00000238788 // GO:0005515 // protein binding // inferred from physical interaction /// ENST00000321326 // GO:0005515 // protein binding // inferred from physical interaction /// ENST00000404032 // GO:0005515 // protein bin…
8059097	chromosome 2 open reading frame 24	C2orf24	8.78474	0.301432	0.0339594	9.04081	8.58625	9.34197	8.68599	8.56701	8.96199	8.71328	8.73061	8.56682	8.57803	8059097	chromosome 2 open reading frame 24	C2orf24	2	8059098 /// 8059099 /// 8059100 /// 8059101 /// 8059102 /// 8059103 /// 8059104 /// 8059105 /// 8059106 /// 8059107 /// 8059108 /// 8059109 /// 8059110	220036619	6113	uc002vju.1 /// uc002vjv.1 /// AK311656 /// NM_015680 /// AF151815 /// BC001393 /// BC012821 /// GENSCAN00000036980 /// ENST00000360507 /// ENST00000409789 /// ENST00000453038 /// ENST00000451647	/// /// Homo sapiens cDNA, FLJ18698. /// Homo sapiens chromosome 2 open reading frame 24 (C2orf24), mRNA. /// Homo sapiens CGI-57 protein mRNA, complete cds. /// Homo sapiens chromosome 2 open reading frame 24, mRNA (cDNA clone MGC:782 IMAGE:3051397), complete cds. /// Homo sapiens chromosome 2 open reading frame 24, mRNA (cDNA clone MGC:4432 IMAGE:2958621), complete cds. /// cdna:Genscan chromos…	---	NM_015680 // GO:0016020 // membrane // inferred from electronic annotation /// NM_015680 // GO:0016021 // integral to membrane // inferred from electronic annotation /// ENST00000409789 // GO:0016020 // membrane // inferred from electronic annotation /// ENST00000409789 // GO:0016021 // integral to membrane // inferred from electronic annotation /// ENST00000360507 // GO:0016020 // membrane // in…	---
7981375	---	---	3.38362	0.303093	0.0339594	3.17526	3.21215	3.5934	3.17712	2.78531	4.07086	3.46817	3.47776	3.19548	3.4849	7981375	---	---	14	7981376	102840581	75	ENST00000362986 /// ENST00000384034	ncrna:snoRNA chromosome:GRCh37:18:7995568:7995782:1 gene:ENSG00000199856 /// ncrna:snoRNA chromosome:GRCh37:14:101611818:101612032:-1 gene:ENSG00000206761	---	---	---
7916880	---	---	4.64561	0.262899	0.0339594	4.85846	4.60534	4.9085	4.55379	4.36328	4.98507	4.60338	4.62439	4.80279	4.83518	7916880	---	---	1	7916881	68708157	581	GENSCAN00000017992 /// ENST00000444127	cdna:Genscan chromosome:GRCh37:1:68708157:68708738:-1 /// cdna:pseudogene chromosome:GRCh37:1:68708157:68708738:-1 gene:ENSG00000229133	---	---	---
8119124	peptidase inhibitor 16	PI16	7.04785	0.299095	0.0339594	7.33226	7.22152	7.36193	6.79948	6.69553	7.28224	6.98971	6.93131	6.95641	7.42857	8119124	peptidase inhibitor 16	PI16	6	8119125 /// 8119126 /// 8119127 /// 8119128 /// 8119129 /// 8119130 /// 8119131	36922209	10404	NM_153370 /// BC022399 /// ENST00000373674	Homo sapiens peptidase inhibitor 16 (PI16), mRNA. /// Homo sapiens peptidase inhibitor 16, mRNA (cDNA clone MGC:24129 IMAGE:4691115), complete cds. /// Isoform 1 of Peptidase inhibitor 16 gene:ENSG00000164530	---	NM_153370 // GO:0005576 // extracellular region // inferred from electronic annotation /// NM_153370 // GO:0016020 // membrane // inferred from electronic annotation /// NM_153370 // GO:0016021 // integral to membrane // inferred from electronic annotation /// ENST00000373674 // GO:0005576 // extracellular region // inferred from electronic annotation /// ENST00000373674 // GO:0016020 // membrane…	NM_153370 // GO:0030414 // peptidase inhibitor activity // inferred from electronic annotation /// ENST00000373674 // GO:0030414 // peptidase inhibitor activity // inferred from electronic annotation /// BC022399 // GO:0030414 // peptidase inhibitor activity // inferred from electronic annotation
8098758	zinc finger protein 721 /// ATP-binding cassette, sub-family A (ABC1), member 11 (pseudogene)	ZNF721 /// ABCA11P	8.02461	-0.777278	0.0339594	7.66903	8.56456	6.4394	8.51263	8.38872	6.84157	8.43571	8.89722	8.49688	8.23321	8098758	zinc finger protein 721 /// ATP-binding cassette, sub-family A (ABC1), member 11 (pseudogene)	ZNF721 /// ABCA11P	4	8098759 /// 8098760 /// 8098761	433333	59558	NM_133474 /// BC060316 /// ENST00000338977	Homo sapiens zinc finger protein 721 (ZNF721), mRNA. /// Homo sapiens cDNA clone IMAGE:3882186, partial cds. /// zinc finger protein 721 gene:ENSG00000182903	NM_133474 // GO:0045449 // regulation of transcription // inferred from electronic annotation /// ENST00000338977 // GO:0045449 // regulation of transcription // inferred from electronic annotation	NM_133474 // GO:0005622 // intracellular // inferred from electronic annotation /// NM_133474 // GO:0005634 // nucleus // inferred from electronic annotation /// ENST00000338977 // GO:0005622 // intracellular // inferred from electronic annotation /// ENST00000338977 // GO:0005634 // nucleus // inferred from electronic annotation	NM_133474 // GO:0003677 // DNA binding // inferred from electronic annotation /// NM_133474 // GO:0008270 // zinc ion binding // inferred from electronic annotation /// NM_133474 // GO:0046872 // metal ion binding // inferred from electronic annotation /// ENST00000338977 // GO:0003677 // DNA binding // inferred from electronic annotation /// ENST00000338977 // GO:0008270 // zinc ion binding // i…
7957806	SCY1-like 2 (S. cerevisiae)	SCYL2	9.23223	-0.493797	0.0339594	9.03604	9.58453	8.35092	9.4782	9.41318	8.56564	9.56119	9.61345	9.57786	9.40531	7957806	SCY1-like 2 (S. cerevisiae)	SCYL2	12	7957807 /// 7957808 /// 7957809 /// 7957810 /// 7957811 /// 7957812 /// 7957813 /// 7957814 /// 7957815 /// 7957816 /// 7957817 /// 7957818	100661544	72373	NM_017988 /// BC063798 /// ENST00000360820 /// ENST00000258506	Homo sapiens SCY1-like 2 (S. cerevisiae) (SCYL2), mRNA. /// Homo sapiens SCY1-like 2 (S. cerevisiae), mRNA (cDNA clone MGC:70725 IMAGE:6473586), complete cds. /// SCY1-like protein 2 gene:ENSG00000136021 /// cDNA FLJ10074 fis, clone HEMBA1001744, weakly similar to SCY1 PROTEIN gene:ENSG00000136021	NM_017988 // GO:0006468 // protein amino acid phosphorylation // inferred from electronic annotation /// ENST00000360820 // GO:0006468 // protein amino acid phosphorylation // inferred from electronic annotation /// BC063798 // GO:0006468 // protein amino acid phosphorylation // inferred from electronic annotation /// ENST00000258506 // GO:0006468 // protein amino acid phosphorylation // inferred…	NM_017988 // GO:0005737 // cytoplasm // inferred from electronic annotation /// NM_017988 // GO:0005768 // endosome // inferred from electronic annotation /// NM_017988 // GO:0005794 // Golgi apparatus // inferred from electronic annotation /// NM_017988 // GO:0010008 // endosome membrane // inferred from electronic annotation /// NM_017988 // GO:0016020 // membrane // inferred from electronic an…	NM_017988 // GO:0004672 // protein kinase activity // inferred from electronic annotation /// NM_017988 // GO:0005488 // binding // inferred from electronic annotation /// NM_017988 // GO:0005524 // ATP binding // inferred from electronic annotation /// ENST00000360820 // GO:0004672 // protein kinase activity // inferred from electronic annotation /// ENST00000360820 // GO:0005488 // binding // i…
7967898	---	---	6.33972	0.275179	0.0339594	6.54959	6.43616	6.66319	6.32355	6.27452	6.63005	6.30889	6.55244	6.54228	6.60548	7967898	---	---	13	7967899	20449327	94	ENST00000459056	ncrna:snoRNA chromosome:GRCh37:13:20449327:20449430:1 gene:ENSG00000238665	---	---	---
7967544	scavenger receptor class B, member 1	SCARB1	10.733	0.377206	0.0339594	10.9116	10.5417	11.1579	10.5926	10.5672	11.1412	10.4158	10.3542	10.6233	10.8858	7967544	scavenger receptor class B, member 1	SCARB1	12	7967545 /// 7967546 /// 7967547 /// 7967548 /// 7967549 /// 7967550 /// 7967551 /// 7967552 /// 7967553 /// 7967554 /// 7967555 /// 7967556 /// 7967557 /// 7967558 /// 7967559 /// 7967560 /// 7967561 /// 7967562	125262176	102831	NM_005505 /// NM_001082959 /// BC080647 /// ENST00000261693 /// ENST00000415380 /// ENST00000376788 /// ENST00000339570	Homo sapiens scavenger receptor class B, member 1 (SCARB1), transcript variant 1, mRNA. /// Homo sapiens scavenger receptor class B, member 1 (SCARB1), transcript variant 2, mRNA. /// Homo sapiens scavenger receptor class B, member 1, mRNA (cDNA clone MGC:99530 IMAGE:6576008), complete cds. /// Isoform 1 of Scavenger receptor class B member 1 gene:ENSG00000073060 /// scavenger receptor class B, m…	NM_005505 // GO:0001935 // endothelial cell proliferation // inferred from electronic annotation /// NM_005505 // GO:0006702 // androgen biosynthetic process // inferred from electronic annotation /// NM_005505 // GO:0006707 // cholesterol catabolic process // inferred from electronic annotation /// NM_005505 // GO:0006869 // lipid transport // inferred from electronic annotation /// NM_005505 //…	NM_005505 // GO:0000299 // integral to membrane of membrane fraction // inferred from electronic annotation /// NM_005505 // GO:0005737 // cytoplasm // inferred from electronic annotation /// NM_005505 // GO:0005886 // plasma membrane // not recorded /// NM_005505 // GO:0005886 // plasma membrane // inferred from direct assay /// NM_005505 // GO:0005887 // integral to plasma membrane // inferred …	NM_005505 // GO:0001530 // lipopolysaccharide binding // inferred from direct assay /// NM_005505 // GO:0001786 // phosphatidylserine binding // inferred from sequence or structural similarity /// NM_005505 // GO:0001875 // lipopolysaccharide receptor activity // inferred from direct assay /// NM_005505 // GO:0004872 // receptor activity // inferred from electronic annotation /// NM_005505 // GO:…
8044263	RAN binding protein 2	RANBP2	8.6149	-0.589349	0.0339594	8.30392	9.08798	7.97189	9.16376	8.84023	7.77021	9.04737	9.19369	8.78202	8.76122	8044263	RAN binding protein 2	RANBP2	2	8044264 /// 8044265 /// 8044266 /// 8044267 /// 8044268 /// 8044269 /// 8044270 /// 8044271 /// 8044272 /// 8044273 /// 8044274 /// 8044275 /// 8044276 /// 8044277	109335937	65314	NM_006267 /// D42063 /// ENST00000439920 /// ENST00000283195 /// ENST00000409491 /// ENST00000442750	Homo sapiens RAN binding protein 2 (RANBP2), mRNA. /// Homo sapiens mRNA for RanBP2 (Ran-binding protein 2), complete cds. /// 16 kDa protein gene:ENSG00000153201 /// E3 SUMO-protein ligase RanBP2 gene:ENSG00000153201 /// Transformation-related protein 2 gene:ENSG00000153201 /// Protein gene:ENSG00000153201	NM_006267 // GO:0006457 // protein folding // inferred from electronic annotation /// NM_006267 // GO:0006606 // protein import into nucleus // traceable author statement /// NM_006267 // GO:0015031 // protein transport // inferred from electronic annotation /// NM_006267 // GO:0046907 // intracellular transport // inferred from electronic annotation /// NM_006267 // GO:0051028 // mRNA transport …	NM_006267 // GO:0005622 // intracellular // inferred from electronic annotation /// NM_006267 // GO:0005634 // nucleus // inferred from electronic annotation /// NM_006267 // GO:0005643 // nuclear pore // inferred from direct assay /// NM_006267 // GO:0005829 // cytosol // not recorded /// ENST00000283195 // GO:0005622 // intracellular // inferred from electronic annotation /// ENST00000283195 //…	NM_006267 // GO:0003755 // peptidyl-prolyl cis-trans isomerase activity // inferred from electronic annotation /// NM_006267 // GO:0005515 // protein binding // inferred from physical interaction /// NM_006267 // GO:0008270 // zinc ion binding // inferred from electronic annotation /// NM_006267 // GO:0008536 // Ran GTPase binding // traceable author statement /// NM_006267 // GO:0016853 // isome…
8159441	phosphohistidine phosphatase 1	PHPT1	7.78779	0.269448	0.0339594	7.82982	7.70376	8.1479	7.59922	7.65344	7.89006	7.54822	7.34082	7.56439	7.94618	8159441	phosphohistidine phosphatase 1	PHPT1	9	8159442 /// 8159443 /// 8159444 /// 8159445 /// 8159446 /// 8159447	139742434	3056	NM_014172 /// NM_001135861 /// AF131857 /// ENST00000371661 /// ENST00000247665 /// ENST00000371660 /// ENST00000371659	Homo sapiens phosphohistidine phosphatase 1 (PHPT1), transcript variant 3, mRNA. /// Homo sapiens phosphohistidine phosphatase 1 (PHPT1), transcript variant 2, mRNA. /// Homo sapiens clone 24870 mRNA sequence. /// phosphohistidine phosphatase 1 isoform 2 gene:ENSG00000054148 /// 14 kDa phosphohistidine phosphatase gene:ENSG00000054148 /// phosphohistidine phosphatase 1 isoform 2 gene:ENSG00000054…	NM_001135861 // GO:0016311 // dephosphorylation // non-traceable author statement /// NM_014172 // GO:0016311 // dephosphorylation // non-traceable author statement /// ENST00000247665 // GO:0016311 // dephosphorylation // non-traceable author statement /// ENST00000371661 // GO:0016311 // dephosphorylation // non-traceable author statement /// ENST00000371660 // GO:0016311 // dephosphorylation /…	NM_001135861 // GO:0005737 // cytoplasm // traceable author statement /// NM_001135861 // GO:0005829 // cytosol // non-traceable author statement /// NM_014172 // GO:0005737 // cytoplasm // traceable author statement /// NM_014172 // GO:0005829 // cytosol // non-traceable author statement /// ENST00000247665 // GO:0005737 // cytoplasm // traceable author statement /// ENST00000247665 // GO:000582…	NM_001135861 // GO:0004721 // phosphoprotein phosphatase activity // inferred from electronic annotation /// NM_001135861 // GO:0008969 // phosphohistidine phosphatase activity // non-traceable author statement /// NM_001135861 // GO:0016787 // hydrolase activity // inferred from electronic annotation /// NM_014172 // GO:0004721 // phosphoprotein phosphatase activity // inferred from electronic a…
7961710	ATP-binding cassette, sub-family C (CFTR/MRP), member 9	ABCC9	6.07857	-0.613241	0.0342116	5.99563	6.80344	5.65028	6.19378	6.30915	5.26573	5.74092	5.59563	6.3124	5.4719	7961710	ATP-binding cassette, sub-family C (CFTR/MRP), member 9	ABCC9	12	7961711 /// 7961712 /// 7961713 /// 7961714 /// 7961715 /// 7961716 /// 7961717 /// 7961718 /// 7961719 /// 7961720 /// 7961721 /// 7961722 /// 7961723 /// 7961724 /// 7961725 /// 7961726 /// 7961727 /// 7961728 /// 7961729 /// 7961730 /// 7961731 /// 7961732 /// 7961733 /// 7961734 /// 7961735 /// 7961736 /// 7961737 /// 7961738 /// 7961739 /// 7961740 /// 7961741 /// 7961742 /// 7961743 /// 796…	21950323	144013	NM_020297 /// NM_005691 /// NM_020298 /// BC033804 /// ENST00000261200 /// ENST00000261201 /// ENST00000345162 /// ENST00000326684	Homo sapiens ATP-binding cassette, sub-family C (CFTR/MRP), member 9 (ABCC9), transcript variant SUR2B, mRNA. /// Homo sapiens ATP-binding cassette, sub-family C (CFTR/MRP), member 9 (ABCC9), transcript variant SUR2A, mRNA. /// Homo sapiens ATP-binding cassette, sub-family C (CFTR/MRP), member 9 (ABCC9), transcript variant SUR2A-delta-14, mRNA. /// Homo sapiens ATP-binding cassette, sub-family C …	NM_005691 // GO:0006813 // potassium ion transport // traceable author statement /// NM_005691 // GO:0010107 // potassium ion import // inferred from sequence or structural similarity /// NM_005691 // GO:0051607 // defense response to virus // inferred from mutant phenotype /// NM_005691 // GO:0055085 // transmembrane transport // inferred from electronic annotation /// NM_020297 // GO:0006813 //…	NM_005691 // GO:0008282 // ATP-sensitive potassium channel complex // inferred from sequence or structural similarity /// NM_005691 // GO:0016020 // membrane // inferred from electronic annotation /// NM_005691 // GO:0016021 // integral to membrane // inferred from electronic annotation /// NM_020297 // GO:0008282 // ATP-sensitive potassium channel complex // inferred from sequence or structural …	NM_005691 // GO:0000166 // nucleotide binding // inferred from electronic annotation /// NM_005691 // GO:0004872 // receptor activity // inferred from electronic annotation /// NM_005691 // GO:0005215 // transporter activity // traceable author statement /// NM_005691 // GO:0005524 // ATP binding // inferred from electronic annotation /// NM_005691 // GO:0008281 // sulfonylurea receptor activity …
8073104	synaptogyrin 1	SYNGR1	8.21179	0.395053	0.0342116	8.33025	7.91833	8.61754	7.91004	7.82655	8.64239	8.11156	8.3147	7.87564	7.96233	8073104	synaptogyrin 1	SYNGR1	22	8073105 /// 8073106 /// 8073107 /// 8073108 /// 8073109 /// 8073110 /// 8073111 /// 8073112 /// 8073113	39745954	35626	NM_004711 /// NM_145731 /// NM_145738 /// CR456590 /// ENST00000328933 /// ENST00000318801 /// ENST00000406293 /// ENST00000216155 /// ENST00000415332 /// ENST00000381535	Homo sapiens synaptogyrin 1 (SYNGR1), transcript variant 1a, mRNA. /// Homo sapiens synaptogyrin 1 (SYNGR1), transcript variant 1b, mRNA. /// Homo sapiens synaptogyrin 1 (SYNGR1), transcript variant 1c, mRNA. /// Homo sapiens SYNGR1 full length open reading frame (ORF) cDNA clone (cDNA clone C22ORF:pGEM.SYNGR1). /// cDNA FLJ76992, highly similar to Homo sapiens synaptogyrin 1a gene:ENSG0000010032…	NM_004711 // GO:0006605 // protein targeting // inferred from electronic annotation /// NM_004711 // GO:0048169 // regulation of long-term neuronal synaptic plasticity // inferred from sequence or structural similarity /// NM_004711 // GO:0048172 // regulation of short-term neuronal synaptic plasticity // inferred from sequence or structural similarity /// NM_145731 // GO:0006605 // protein targe…	NM_004711 // GO:0005887 // integral to plasma membrane // traceable author statement /// NM_004711 // GO:0016020 // membrane // inferred from electronic annotation /// NM_004711 // GO:0030054 // cell junction // inferred from electronic annotation /// NM_004711 // GO:0030672 // synaptic vesicle membrane // inferred from electronic annotation /// NM_004711 // GO:0042470 // melanosome // inferred f…	---
8162421	inositol 1,3,4,5,6-pentakisphosphate 2-kinase /// centromere protein P	IPPK /// CENPP	8.22115	0.271933	0.0342116	8.19806	8.04086	8.32591	8.11664	8.1113	8.36887	7.95142	8.39357	7.9839	8.52823	8162421	inositol 1,3,4,5,6-pentakisphosphate 2-kinase /// centromere protein P	IPPK /// CENPP	9	8162422 /// 8162423 /// 8162424 /// 8162425 /// 8162426 /// 8162427 /// 8162428 /// 8162429 /// 8162430 /// 8162431 /// 8162432 /// 8162433 /// 8162434 /// 8162435 /// 8162436 /// 8162437	95375466	57083	NM_022755 /// BC026154 /// ENST00000375587 /// ENST00000287996 /// ENST00000375522	Homo sapiens inositol 1,3,4,5,6-pentakisphosphate 2-kinase (IPPK), mRNA. /// Homo sapiens inositol 1,3,4,5,6-pentakisphosphate 2-kinase, mRNA (cDNA clone MGC:26027 IMAGE:4839268), complete cds. /// Centromere protein P gene:ENSG00000188312 /// Inositol-pentakisphosphate 2-kinase gene:ENSG00000127080 /// cDNA FLJ41700 fis, clone HCHON2005802, highly similar to Inositol-pentakisphosphate 2-kinase g…	NM_022755 // GO:0046853 // inositol and derivative phosphorylation // inferred from direct assay /// ENST00000287996 // GO:0046853 // inositol and derivative phosphorylation // inferred from direct assay /// BC026154 // GO:0046853 // inositol and derivative phosphorylation // inferred from direct assay /// ENST00000375522 // GO:0046853 // inositol and derivative phosphorylation // inferred from d…	NM_022755 // GO:0005622 // intracellular // inferred by curator /// NM_022755 // GO:0005634 // nucleus // inferred from electronic annotation /// NM_022755 // GO:0005737 // cytoplasm // inferred from electronic annotation /// NM_001012267 // GO:0000775 // chromosome, centromeric region // inferred from electronic annotation /// NM_001012267 // GO:0005634 // nucleus // inferred from electronic ann…	NM_022755 // GO:0000166 // nucleotide binding // inferred from electronic annotation /// NM_022755 // GO:0005524 // ATP binding // inferred from electronic annotation /// NM_022755 // GO:0016301 // kinase activity // inferred from electronic annotation /// NM_022755 // GO:0016740 // transferase activity // inferred from electronic annotation /// NM_022755 // GO:0035299 // inositol pentakisphospha…
8024273	NADH dehydrogenase (ubiquinone) Fe-S protein 7, 20kDa (NADH-coenzyme Q reductase)	NDUFS7	7.94619	0.355053	0.0342116	8.07419	7.74917	8.40882	7.90109	7.63925	8.17874	7.75875	7.95551	7.85722	7.78382	8024273	NADH dehydrogenase (ubiquinone) Fe-S protein 7, 20kDa (NADH-coenzyme Q reductase)	NDUFS7	19	8024274 /// 8024275 /// 8024276 /// 8024277 /// 8024278 /// 8024279 /// 8024280 /// 8024281	1383883	11704	NM_024407 /// BC005954 /// ENST00000233627 /// ENST00000313408 /// ENST00000450862 /// ENST00000414651 /// ENST00000382445	Homo sapiens NADH dehydrogenase (ubiquinone) Fe-S protein 7, 20kDa (NADH-coenzyme Q reductase) (NDUFS7), nuclear gene encoding mitochondrial protein, mRNA. /// Homo sapiens NADH dehydrogenase (ubiquinone) Fe-S protein 7, 20kDa (NADH-coenzyme Q reductase), mRNA (cDNA clone MGC:14592 IMAGE:4276489), complete cds. /// NADH dehydrogenase [ubiquinone] iron-sulfur protein 7, mitochondrial gene:ENSG0000…	NM_024407 // GO:0006120 // mitochondrial electron transport, NADH to ubiquinone // non-traceable author statement /// NM_024407 // GO:0006810 // transport // inferred from electronic annotation /// NM_024407 // GO:0022900 // electron transport chain // inferred from electronic annotation /// NM_024407 // GO:0032981 // mitochondrial respiratory chain complex I assembly // inferred from mutant phen…	NM_024407 // GO:0005739 // mitochondrion // inferred from electronic annotation /// NM_024407 // GO:0005747 // mitochondrial respiratory chain complex I // inferred from mutant phenotype /// NM_024407 // GO:0005747 // mitochondrial respiratory chain complex I // non-traceable author statement /// NM_024407 // GO:0070469 // respiratory chain // inferred from electronic annotation /// ENST000002336…	NM_024407 // GO:0003954 // NADH dehydrogenase activity // inferred from mutant phenotype /// NM_024407 // GO:0005515 // protein binding // inferred from physical interaction /// NM_024407 // GO:0008137 // NADH dehydrogenase (ubiquinone) activity // non-traceable author statement /// NM_024407 // GO:0016655 // oxidoreductase activity, acting on NADH or NADPH, quinone or similar compound as accepto…
8156404	chromosome 9 open reading frame 89	C9orf89	7.80542	0.353441	0.0342116	8.04086	7.75075	8.25218	7.70758	7.72856	8.17749	7.60117	7.81039	7.64285	7.63943	8156404	chromosome 9 open reading frame 89	C9orf89	9	8156405 /// 8156406 /// 8156407 /// 8156408 /// 8156409 /// 8156410 /// 8156411 /// 8156412 /// 8156413 /// 8156414	95858427	17138	NM_032310 /// BC038856 /// ENST00000375464 /// ENST00000428473	Homo sapiens chromosome 9 open reading frame 89 (C9orf89), mRNA. /// Homo sapiens chromosome 9 open reading frame 89, mRNA (cDNA clone MGC:47555 IMAGE:5215640), complete cds. /// Isoform 2 of Bcl10-interacting CARD protein gene:ENSG00000165233 /// Isoform 1 of Bcl10-interacting CARD protein gene:ENSG00000165233	NM_032310 // GO:0043124 // negative regulation of I-kappaB kinase/NF-kappaB cascade // non-traceable author statement /// ENST00000375464 // GO:0043124 // negative regulation of I-kappaB kinase/NF-kappaB cascade // non-traceable author statement /// BC038856 // GO:0043124 // negative regulation of I-kappaB kinase/NF-kappaB cascade // non-traceable author statement /// ENST00000428473 // GO:004312…	NM_032310 // GO:0005634 // nucleus // non-traceable author statement /// NM_032310 // GO:0005829 // cytosol // non-traceable author statement /// ENST00000375464 // GO:0005634 // nucleus // non-traceable author statement /// ENST00000375464 // GO:0005829 // cytosol // non-traceable author statement /// BC038856 // GO:0005634 // nucleus // non-traceable author statement /// BC038856 // GO:0005829 …	NM_032310 // GO:0050700 // CARD domain binding // non-traceable author statement /// ENST00000375464 // GO:0050700 // CARD domain binding // non-traceable author statement /// BC038856 // GO:0050700 // CARD domain binding // non-traceable author statement /// ENST00000428473 // GO:0050700 // CARD domain binding // non-traceable author statement
7981980	small nucleolar RNA, C/D box 116-16	SNORD116-16	3.35557	0.525076	0.0342116	3.9281	3.29076	4.09485	3.33457	3.84462	3.40126	3.07254	4.18293	3.14465	3.12446	7981980	small nucleolar RNA, C/D box 116-16	SNORD116-16	15	7981981	25327915	91	NR_003331	Homo sapiens small nucleolar RNA, C/D box 116-16 (SNORD116-16), non-coding RNA.	---	---	---
8031152	ribosomal protein S9	RPS9	10.0203	0.346592	0.0345782	10.2546	10.0491	10.332	9.78285	10.1878	10.1297	9.93093	10.1987	9.76888	10.2971	8031152	ribosomal protein S9	RPS9	19	8031153 /// 8031154 /// 8031155 /// 8031156	54704716	6799	uc002qdx.1 /// uc002qdy.1 /// uc002qdz.1 /// uc002qea.1 /// uc002qeb.1 /// uc002qec.1 /// uc002qed.1 /// CR616829 /// NM_001013 /// AK301380 /// BC000802 /// BC007410 /// BC007434 /// BC007857 /// BC058892 /// BC068055 /// BC071940 /// BC071941 /// BC096756 /// BC141920 /// GENSCAN00000062922 /// ENST00000302907 /// ENST00000391751 /// ENST00000455593 /// ENST00000436445 /// ENST00000391752 /// E…	/// /// /// /// /// /// /// full-length cDNA clone CS0DF016YK19 of Fetal brain of Homo sapiens (human). /// Homo sapiens ribosomal protein S9 (RPS9), mRNA. /// Homo sapiens cDNA FLJ61636 complete cds, highly similar to 40S ribosomal protein S9. /// Homo sapiens ribosomal protein S9, mRNA (cDNA clone MGC:5482 IMAGE:3452221), complete cds. /// Homo sapiens ribosomal protein S9, mRNA (cDNA clone MGC…	NM_001013 // GO:0006412 // translation // inferred by curator /// NM_001013 // GO:0006412 // translation // inferred from mutant phenotype /// NM_001013 // GO:0006414 // translational elongation // not recorded /// NM_001013 // GO:0008284 // positive regulation of cell proliferation // inferred from mutant phenotype /// ENST00000302907 // GO:0006414 // translational elongation // not recorded ///…	NM_001013 // GO:0005622 // intracellular // inferred from electronic annotation /// NM_001013 // GO:0005730 // nucleolus // inferred from direct assay /// NM_001013 // GO:0005737 // cytoplasm // inferred from direct assay /// NM_001013 // GO:0005829 // cytosol // not recorded /// NM_001013 // GO:0005840 // ribosome // non-traceable author statement /// NM_001013 // GO:0022627 // cytosolic small r…	NM_001013 // GO:0003735 // structural constituent of ribosome // inferred from electronic annotation /// NM_001013 // GO:0005515 // protein binding // inferred from physical interaction /// NM_001013 // GO:0019843 // rRNA binding // inferred from electronic annotation /// NM_001013 // GO:0045182 // translation regulator activity // inferred from mutant phenotype /// ENST00000302907 // GO:0003735 …
7925161	interferon regulatory factor 2 binding protein 2	IRF2BP2	9.75367	0.290762	0.0345782	9.82654	9.57121	10.0644	9.54314	9.41637	9.92771	9.60779	9.52991	9.64108	9.85447	7925161	interferon regulatory factor 2 binding protein 2	IRF2BP2	1	7925162 /// 7925163 /// 7925164 /// 7925165 /// 7925166 /// 7925167 /// 7925168 /// 7925169	234740015	5256	NM_182972 /// NM_001077397 /// AY278023 /// ENST00000366609 /// ENST00000366610	Homo sapiens interferon regulatory factor 2 binding protein 2 (IRF2BP2), transcript variant 1, mRNA. /// Homo sapiens interferon regulatory factor 2 binding protein 2 (IRF2BP2), transcript variant 2, mRNA. /// Homo sapiens interferon regulatory factor-2 binding protein 2A mRNA, complete cds; alternatively spliced. /// Isoform 1 of Interferon regulatory factor 2-binding protein 2 gene:ENSG00000168…	NM_182972 // GO:0045449 // regulation of transcription // inferred from electronic annotation /// NM_001077397 // GO:0045449 // regulation of transcription // inferred from electronic annotation /// ENST00000366609 // GO:0045449 // regulation of transcription // inferred from electronic annotation /// ENST00000366610 // GO:0045449 // regulation of transcription // inferred from electronic annotat…	NM_182972 // GO:0005634 // nucleus // inferred from electronic annotation /// NM_001077397 // GO:0005634 // nucleus // inferred from electronic annotation /// ENST00000366609 // GO:0005634 // nucleus // inferred from electronic annotation /// ENST00000366610 // GO:0005634 // nucleus // inferred from electronic annotation /// AY278023 // GO:0005634 // nucleus // inferred from electronic annotation	---
7906703	NADH dehydrogenase (ubiquinone) Fe-S protein 2, 49kDa (NADH-coenzyme Q reductase)	NDUFS2	8.77929	0.271311	0.0347323	8.85518	8.69226	9.13582	8.65216	8.86517	9.01315	8.61289	8.94639	8.69719	8.73607	7906703	NADH dehydrogenase (ubiquinone) Fe-S protein 2, 49kDa (NADH-coenzyme Q reductase)	NDUFS2	1	7906704 /// 7906705 /// 7906706 /// 7906707 /// 7906708 /// 7906709 /// 7906710 /// 7906711 /// 7906712 /// 7906713 /// 7906714 /// 7906715 /// 7906716 /// 7906717 /// 7906718 /// 7906719	161169105	15080	NM_004550 /// BC008868 /// ENST00000367993 /// ENST00000392179	Homo sapiens NADH dehydrogenase (ubiquinone) Fe-S protein 2, 49kDa (NADH-coenzyme Q reductase) (NDUFS2), mRNA. /// Homo sapiens NADH dehydrogenase (ubiquinone) Fe-S protein 2, 49kDa (NADH-coenzyme Q reductase), mRNA (cDNA clone MGC:15322 IMAGE:4131430), complete cds. /// NADH dehydrogenase [ubiquinone] iron-sulfur protein 2, mitochondrial gene:ENSG00000158864 /// NADH dehydrogenase [ubiquinone] i…	NM_004550 // GO:0006120 // mitochondrial electron transport, NADH to ubiquinone // non-traceable author statement /// NM_004550 // GO:0006810 // transport // inferred from electronic annotation /// NM_004550 // GO:0006979 // response to oxidative stress // inferred from direct assay /// NM_004550 // GO:0022900 // electron transport chain // inferred from electronic annotation /// NM_001166159 // …	NM_004550 // GO:0005739 // mitochondrion // inferred from direct assay /// NM_004550 // GO:0005739 // mitochondrion // non-traceable author statement /// NM_004550 // GO:0005743 // mitochondrial inner membrane // inferred from electronic annotation /// NM_004550 // GO:0005747 // mitochondrial respiratory chain complex I // inferred from direct assay /// NM_004550 // GO:0005747 // mitochondrial re…	NM_004550 // GO:0003954 // NADH dehydrogenase activity // inferred from mutant phenotype /// NM_004550 // GO:0005515 // protein binding // inferred from physical interaction /// NM_004550 // GO:0008137 // NADH dehydrogenase (ubiquinone) activity // non-traceable author statement /// NM_004550 // GO:0009055 // electron carrier activity // non-traceable author statement /// NM_004550 // GO:0046872 …
8064336	TBC1 domain family, member 20	TBC1D20	8.87209	0.296975	0.0347323	9.06101	8.81902	9.28064	8.71869	8.75786	9.12482	8.74615	8.8356	8.78121	8.73176	8064336	TBC1 domain family, member 20	TBC1D20	20	8064337 /// 8064338 /// 8064339 /// 8064340 /// 8064341 /// 8064342 /// 8064343 /// 8064344 /// 8064345 /// 8064346 /// 8064347 /// 8064348 /// 8064349 /// 8064350	416124	27073	NM_144628 /// AK095110 /// ENST00000354200 /// ENST00000246077	Homo sapiens TBC1 domain family, member 20 (TBC1D20), mRNA. /// Homo sapiens cDNA FLJ37791 fis, clone BRHIP3000131. /// Isoform 1 of TBC1 domain family member 20 gene:ENSG00000125875 /// Isoform 3 of TBC1 domain family member 20 gene:ENSG00000125875	NM_144628 // GO:0032313 // regulation of Rab GTPase activity // inferred from electronic annotation /// NM_144628 // GO:0044419 // interspecies interaction between organisms // inferred from electronic annotation /// ENST00000354200 // GO:0032313 // regulation of Rab GTPase activity // inferred from electronic annotation /// ENST00000354200 // GO:0044419 // interspecies interaction between organi…	NM_144628 // GO:0005622 // intracellular // inferred from electronic annotation /// NM_144628 // GO:0016020 // membrane // inferred from electronic annotation /// NM_144628 // GO:0016021 // integral to membrane // inferred from electronic annotation /// ENST00000354200 // GO:0005622 // intracellular // inferred from electronic annotation /// ENST00000354200 // GO:0016020 // membrane // inferred f…	NM_144628 // GO:0005096 // GTPase activator activity // inferred from electronic annotation /// NM_144628 // GO:0005097 // Rab GTPase activator activity // inferred from electronic annotation /// ENST00000354200 // GO:0005096 // GTPase activator activity // inferred from electronic annotation /// ENST00000354200 // GO:0005097 // Rab GTPase activator activity // inferred from electronic annotation…
8148358	PHD finger protein 20-like 1	PHF20L1	7.1097	-0.514646	0.0347323	6.92669	7.36293	6.79723	7.54891	7.61473	6.55988	7.45815	7.51033	7.38786	7.1001	8148358	PHD finger protein 20-like 1	PHF20L1	8	8148359 /// 8148360 /// 8148361 /// 8148362 /// 8148363 /// 8148364 /// 8148365 /// 8148366 /// 8148367 /// 8148368 /// 8148369 /// 8148370 /// 8148371 /// 8148372 /// 8148373 /// 8148374 /// 8148375 /// 8148376 /// 8148377 /// 8148378 /// 8148379 /// 8148380 /// 8148381 /// 8148382 /// 8148383 /// 8148384	133787604	73448	uc003ytq.1 /// uc003ytr.1 /// uc003yts.1 /// uc003ytt.1 /// uc003ytu.1 /// uc003ytv.1 /// CR623764 /// NM_016018 /// NM_032205 /// NM_198513 /// AF151830 /// AK022280 /// AK023711 /// AK126085 /// AK290506 /// AY279109 /// BC015211 /// BC056413 /// BX641040 /// GENSCAN00000064850 /// ENST00000395390 /// ENST00000220847 /// ENST00000315808 /// ENST00000361997 /// ENST00000337920 /// ENST0000039538…	/// /// /// /// /// /// full-length cDNA clone CS0DF029YD11 of Fetal brain of Homo sapiens (human). /// Homo sapiens PHD finger protein 20-like 1 (PHF20L1), transcript variant 1, mRNA. /// Homo sapiens PHD finger protein 20-like 1 (PHF20L1), transcript variant 2, mRNA. /// Homo sapiens PHD finger protein 20-like 1 (PHF20L1), transcript variant 3, mRNA. /// Homo sapiens CGI-72 protein mRNA, comple…	---	---	NM_016018 // GO:0003676 // nucleic acid binding // inferred from electronic annotation /// NM_016018 // GO:0005515 // protein binding // inferred from electronic annotation /// NM_016018 // GO:0008270 // zinc ion binding // inferred from electronic annotation /// NM_016018 // GO:0046872 // metal ion binding // inferred from electronic annotation /// NM_198513 // GO:0003676 // nucleic acid binding…
8059139	ATG9 autophagy related 9 homolog A (S. cerevisiae)	ATG9A	8.75325	0.339188	0.0350556	8.98975	8.74357	9.28717	8.72436	8.30204	9.12766	8.62744	8.78117	8.71792	8.59876	8059139	ATG9 autophagy related 9 homolog A (S. cerevisiae)	ATG9A	2	8059140 /// 8059141 /// 8059142 /// 8059143 /// 8059144 /// 8059145 /// 8059146 /// 8059147 /// 8059148 /// 8059149 /// 8059150 /// 8059151 /// 8059152 /// 8059153 /// 8059154 /// 8059155 /// 8059156 /// 8059157	220084102	10259	uc002vkd.1 /// uc002vke.1 /// uc002vkf.1 /// NM_024085 /// NM_001077198 /// AK289755 /// AK302521 /// AB209054 /// BC065534 /// BX537984 /// BX538192 /// BX538198 /// GENSCAN00000036978 /// ENST00000446716 /// ENST00000409033 /// ENST00000409618 /// ENST00000361242 /// ENST00000396761 /// ENST00000409422 /// ENST00000429920 /// ENST00000431715 /// ENST00000436856 /// ENST00000457841 /// ENST00000…	/// /// /// Homo sapiens ATG9 autophagy related 9 homolog A (S. cerevisiae) (ATG9A), transcript variant 2, mRNA. /// Homo sapiens ATG9 autophagy related 9 homolog A (S. cerevisiae) (ATG9A), transcript variant 1, mRNA. /// Homo sapiens cDNA FLJ77748 complete cds. /// Homo sapiens cDNA FLJ55634 complete cds, highly similar to Autophagy-related protein 9A. /// Homo sapiens mRNA for ATP-binding casse…	NM_001077198 // GO:0000045 // autophagic vacuole assembly // inferred from mutant phenotype /// NM_001077198 // GO:0006914 // autophagy // inferred from electronic annotation /// NM_001077198 // GO:0015031 // protein transport // inferred from electronic annotation /// NM_024085 // GO:0000045 // autophagic vacuole assembly // inferred from mutant phenotype /// NM_024085 // GO:0006914 // autophagy…	NM_001077198 // GO:0000421 // autophagic vacuole membrane // inferred from electronic annotation /// NM_001077198 // GO:0005737 // cytoplasm // inferred from electronic annotation /// NM_001077198 // GO:0016020 // membrane // inferred from electronic annotation /// NM_001077198 // GO:0016021 // integral to membrane // inferred from electronic annotation /// NM_001077198 // GO:0031410 // cytoplasm…	---
8090420	transmembrane protein, adipocyte asscociated 1	TPRA1	9.51257	0.323726	0.0351852	9.72894	9.25947	9.88982	9.13	9.30807	9.71874	9.30635	9.21022	9.37684	9.48755	8090420	transmembrane protein, adipocyte asscociated 1	TPRA1	3	8090421 /// 8090422 /// 8090423 /// 8090424 /// 8090425 /// 8090426 /// 8090427 /// 8090428 /// 8090429 /// 8090430 /// 8090431 /// 8090432	127291915	18016	NM_016372 /// NM_001142646 /// NM_001136053 /// AB037108 /// ENST00000450633 /// ENST00000355552 /// ENST00000296210 /// ENST00000393400	Homo sapiens G protein-coupled receptor 175 (GPR175), transcript variant 2, mRNA. /// Homo sapiens G protein-coupled receptor 175 (GPR175), transcript variant 3, mRNA. /// Homo sapiens G protein-coupled receptor 175 (GPR175), transcript variant 1, mRNA. /// Homo sapiens mRNA for seven transmembrane domain orphan receptor, complete cds. /// Isoform 1 of Integral membrane protein GPR175 gene:ENSG00…	NM_016372 // GO:0006629 // lipid metabolic process // traceable author statement /// NM_016372 // GO:0007568 // aging // traceable author statement /// NM_001136053 // GO:0006629 // lipid metabolic process // traceable author statement /// NM_001136053 // GO:0007568 // aging // traceable author statement /// NM_001142646 // GO:0006629 // lipid metabolic process // traceable author statement /// N…	NM_016372 // GO:0016020 // membrane // inferred from electronic annotation /// NM_016372 // GO:0016021 // integral to membrane // inferred from electronic annotation /// NM_001136053 // GO:0016020 // membrane // inferred from electronic annotation /// NM_001136053 // GO:0016021 // integral to membrane // inferred from electronic annotation /// NM_001142646 // GO:0016020 // membrane // inferred fr…	NM_016372 // GO:0004930 // G-protein coupled receptor activity // traceable author statement /// NM_001136053 // GO:0004930 // G-protein coupled receptor activity // traceable author statement /// NM_001142646 // GO:0004930 // G-protein coupled receptor activity // traceable author statement /// ENST00000450633 // GO:0004930 // G-protein coupled receptor activity // traceable author statement ///…
8028186	zinc finger protein 146	ZNF146	8.72905	-0.679184	0.0353279	8.35796	8.88555	7.81392	9.12324	8.92345	7.70578	9.20236	9.18095	9.21676	9.05274	8028186	zinc finger protein 146	ZNF146	19	8028187 /// 8028188 /// 8028189	36706035	23631	NM_007145 /// NM_001099638 /// NM_001099639 /// BC110500 /// ENST00000443387 /// ENST00000456324 /// ENST00000428827 /// ENST00000301233	Homo sapiens zinc finger protein 146 (ZNF146), transcript variant 1, mRNA. /// Homo sapiens zinc finger protein 146 (ZNF146), transcript variant 2, mRNA. /// Homo sapiens zinc finger protein 146 (ZNF146), transcript variant 3, mRNA. /// Homo sapiens zinc finger protein 146, mRNA (cDNA clone MGC:125660 IMAGE:40028224), complete cds. /// Zinc finger protein OZF gene:ENSG00000167635 /// Zinc finger …	NM_007145 // GO:0006355 // regulation of transcription, DNA-dependent // traceable author statement /// NM_001099638 // GO:0006355 // regulation of transcription, DNA-dependent // traceable author statement /// NM_001099639 // GO:0006355 // regulation of transcription, DNA-dependent // traceable author statement /// ENST00000443387 // GO:0006355 // regulation of transcription, DNA-dependent // tr…	NM_007145 // GO:0005622 // intracellular // inferred from electronic annotation /// NM_007145 // GO:0005634 // nucleus // inferred from direct assay /// NM_007145 // GO:0005730 // nucleolus // inferred from direct assay /// NM_007145 // GO:0005737 // cytoplasm // inferred from direct assay /// NM_001099638 // GO:0005622 // intracellular // inferred from electronic annotation /// NM_001099638 // G…	NM_007145 // GO:0003677 // DNA binding // inferred from electronic annotation /// NM_007145 // GO:0008201 // heparin binding // traceable author statement /// NM_007145 // GO:0008270 // zinc ion binding // inferred from electronic annotation /// NM_007145 // GO:0046872 // metal ion binding // inferred from electronic annotation /// NM_001099638 // GO:0003677 // DNA binding // inferred from electr…
8158961	general transcription factor IIIC, polypeptide 5, 63kDa	GTF3C5	7.96632	0.377342	0.0353362	8.08774	7.68034	8.34098	8.03375	7.77037	8.37929	7.7553	7.89543	7.7298	7.98396	8158961	general transcription factor IIIC, polypeptide 5, 63kDa	GTF3C5	9	8158962 /// 8158963 /// 8158964 /// 8158965 /// 8158966 /// 8158967 /// 8158968 /// 8158969 /// 8158970 /// 8158971 /// 8158972 /// 8158973 /// 8158974 /// 8158975	135906076	27814	uc004cci.1 /// uc004ccj.1 /// NM_012087 /// NM_001122823 /// AF133124 /// AJ420443 /// AK293980 /// BC011355 /// BC017337 /// GENSCAN00000050612 /// ENST00000372097 /// ENST00000372108 /// ENST00000440319 /// ENST00000372099 /// ENST00000342018 /// ENST00000372095 /// ENST00000372089 /// ENST00000439697 /// ENST00000434175 /// ENST00000435745	/// /// Homo sapiens general transcription factor IIIC, polypeptide 5, 63kDa (GTF3C5), transcript variant 2, mRNA. /// Homo sapiens general transcription factor IIIC, polypeptide 5, 63kDa (GTF3C5), transcript variant 1, mRNA. /// Homo sapiens transcription factor IIIC63 mRNA, complete cds. /// Homo sapiens mRNA full length insert cDNA clone EUROIMAGE 1607066. /// Homo sapiens cDNA FLJ54733 comple…	NM_001122823 // GO:0006351 // transcription, DNA-dependent // inferred by curator /// NM_001122823 // GO:0042791 // 5S class rRNA transcription // inferred by curator /// NM_001122823 // GO:0042797 // tRNA transcription from RNA polymerase III promoter // inferred by curator /// NM_012087 // GO:0006351 // transcription, DNA-dependent // inferred by curator /// NM_012087 // GO:0042791 // 5S class …	NM_001122823 // GO:0000127 // transcription factor TFIIIC complex // inferred from direct assay /// NM_001122823 // GO:0005634 // nucleus // inferred from electronic annotation /// NM_012087 // GO:0000127 // transcription factor TFIIIC complex // inferred from direct assay /// NM_012087 // GO:0005634 // nucleus // inferred from electronic annotation /// ENST00000372097 // GO:0000127 // transcript…	NM_001122823 // GO:0003677 // DNA binding // inferred by curator /// NM_001122823 // GO:0003709 // RNA polymerase III transcription factor activity // inferred by curator /// NM_001122823 // GO:0005515 // protein binding // inferred from physical interaction /// NM_012087 // GO:0003677 // DNA binding // inferred by curator /// NM_012087 // GO:0003709 // RNA polymerase III transcription factor act…
8057887	serine/threonine kinase 17b	STK17B	8.98119	-0.56589	0.0353362	9.03436	9.1067	8.39161	9.13125	10.0224	8.34901	9.10265	8.53981	9.5547	8.88468	8057887	serine/threonine kinase 17b	STK17B	2	8057888 /// 8057889 /// 8057890 /// 8057891 /// 8057892 /// 8057893 /// 8057894 /// 8057895 /// 8057896 /// 8057897	197001668	34639	NM_004226 /// BC016040 /// ENST00000263955 /// ENST00000409228 /// ENST00000420683	Homo sapiens serine/threonine kinase 17b (STK17B), mRNA. /// Homo sapiens serine/threonine kinase 17b, mRNA (cDNA clone MGC:20123 IMAGE:4575012), complete cds. /// Serine/threonine-protein kinase 17B gene:ENSG00000081320 /// Serine/threonine-protein kinase 17B gene:ENSG00000081320 /// STK17B protein gene:ENSG00000081320	NM_004226 // GO:0006468 // protein amino acid phosphorylation // inferred from direct assay /// NM_004226 // GO:0006915 // apoptosis // inferred from electronic annotation /// NM_004226 // GO:0006917 // induction of apoptosis // inferred from mutant phenotype /// NM_004226 // GO:0007243 // intracellular protein kinase cascade // inferred from direct assay /// ENST00000263955 // GO:0006468 // prot…	NM_004226 // GO:0005634 // nucleus // inferred from direct assay /// NM_004226 // GO:0015629 // actin cytoskeleton // inferred from electronic annotation /// ENST00000263955 // GO:0005634 // nucleus // inferred from direct assay /// ENST00000263955 // GO:0015629 // actin cytoskeleton // inferred from electronic annotation /// ENST00000409228 // GO:0005634 // nucleus // inferred from direct assay …	NM_004226 // GO:0000166 // nucleotide binding // inferred from electronic annotation /// NM_004226 // GO:0004674 // protein serine/threonine kinase activity // inferred from direct assay /// NM_004226 // GO:0005515 // protein binding // inferred from electronic annotation /// NM_004226 // GO:0005524 // ATP binding // inferred from direct assay /// NM_004226 // GO:0016740 // transferase activity /…
8098880	C-terminal binding protein 1	CTBP1	9.43292	0.23009	0.0353362	9.59861	9.25059	9.72047	9.31871	9.25222	9.51798	9.27299	9.27122	9.38849	9.51664	8098880	C-terminal binding protein 1	CTBP1	4	8098881 /// 8098882 /// 8098883 /// 8098884 /// 8098885 /// 8098886 /// 8098887 /// 8098888 /// 8098889 /// 8098890 /// 8098891 /// 8098892 /// 8098893 /// 8098894	1205228	37697	NM_001328 /// NM_001012614 /// BC053320 /// ENST00000290921 /// ENST00000382952 /// ENST00000382950	Homo sapiens C-terminal binding protein 1 (CTBP1), transcript variant 1, mRNA. /// Homo sapiens C-terminal binding protein 1 (CTBP1), transcript variant 2, mRNA. /// Homo sapiens C-terminal binding protein 1, mRNA (cDNA clone MGC:59831 IMAGE:6461670), complete cds. /// C-terminal-binding protein 1 gene:ENSG00000159692 /// C-terminal binding protein 1 isoform 2 gene:ENSG00000159692 /// CTBP1 prote…	NM_001012614 // GO:0000122 // negative regulation of transcription from RNA polymerase II promoter // inferred from electronic annotation /// NM_001012614 // GO:0006468 // protein amino acid phosphorylation // traceable author statement /// NM_001012614 // GO:0008285 // negative regulation of cell proliferation // traceable author statement /// NM_001012614 // GO:0019079 // viral genome replicati…	NM_001012614 // GO:0005634 // nucleus // inferred from sequence or structural similarity /// NM_001012614 // GO:0005667 // transcription factor complex // inferred from electronic annotation /// NM_001012614 // GO:0005737 // cytoplasm // inferred from electronic annotation /// NM_001012614 // GO:0017053 // transcriptional repressor complex // inferred from sequence or structural similarity /// NM…	NM_001012614 // GO:0003700 // transcription factor activity // inferred from electronic annotation /// NM_001012614 // GO:0005515 // protein binding // inferred from physical interaction /// NM_001012614 // GO:0005515 // protein binding // inferred from sequence or structural similarity /// NM_001012614 // GO:0008022 // protein C-terminus binding // traceable author statement /// NM_001012614 // …
8022646	potassium channel tetramerisation domain containing 1	KCTD1	7.87462	0.356707	0.0353362	8.28078	7.92072	8.24336	7.94367	6.98005	8.41012	8.01052	8.05216	7.79893	7.49137	8022646	potassium channel tetramerisation domain containing 1	KCTD1	18	8022647 /// 8022648 /// 8022649 /// 8022650 /// 8022651 /// 8022652	24034874	174332	NM_198991 /// NM_001136205 /// NM_001142730 /// AF542549 /// ENST00000317932 /// ENST00000408011 /// ENST00000417602	Homo sapiens potassium channel tetramerisation domain containing 1 (KCTD1), transcript variant 2, mRNA. /// Homo sapiens potassium channel tetramerisation domain containing 1 (KCTD1), transcript variant 1, mRNA. /// Homo sapiens potassium channel tetramerisation domain containing 1 (KCTD1), transcript variant 3, mRNA. /// Homo sapiens potassium channel tetramerization domain-containing 1 (KCTD1) …	NM_001136205 // GO:0006813 // potassium ion transport // inferred from electronic annotation /// NM_198991 // GO:0006813 // potassium ion transport // inferred from electronic annotation /// NM_001142730 // GO:0006813 // potassium ion transport // inferred from electronic annotation /// ENST00000317932 // GO:0006813 // potassium ion transport // inferred from electronic annotation /// ENST0000040…	NM_001136205 // GO:0008076 // voltage-gated potassium channel complex // inferred from electronic annotation /// NM_001136205 // GO:0016020 // membrane // inferred from electronic annotation /// NM_198991 // GO:0008076 // voltage-gated potassium channel complex // inferred from electronic annotation /// NM_198991 // GO:0016020 // membrane // inferred from electronic annotation /// NM_001142730 //…	NM_001136205 // GO:0005249 // voltage-gated potassium channel activity // inferred from electronic annotation /// NM_001136205 // GO:0005515 // protein binding // inferred from electronic annotation /// NM_198991 // GO:0005249 // voltage-gated potassium channel activity // inferred from electronic annotation /// NM_198991 // GO:0005515 // protein binding // inferred from electronic annotation ///…
8074615	---	---	6.30153	0.229271	0.0359663	6.52564	6.32495	6.53476	6.28362	6.06715	6.4118	6.23346	6.43121	6.4014	6.42454	8074615	---	---	22	8074616	20771087	102	ENST00000384613	ncrna:snRNA chromosome:GRCh37:22:20771087:20771189:-1 gene:ENSG00000207343	---	---	---
8112728	RAP1B, member of RAS oncogene family pseudogene /// RAP1B, member of RAS oncogene family	hCG_1757335 /// RAP1B	10.0283	-0.304775	0.0360159	9.97234	10.1456	9.65786	10.247	10.1781	9.55155	10.3306	10.0927	10.075	9.95009	8112728	RAP1B, member of RAS oncogene family pseudogene /// RAP1B, member of RAS oncogene family	hCG_1757335 /// RAP1B	5	8112729 /// 8112730	75465911	4260	NM_001089704 /// NM_015646 /// NM_001010942 /// BC078173 /// ENST00000393436 /// ENST00000250559 /// ENST00000456697 /// ENST00000450214 /// ENST00000338626 /// ENST00000453560	Homo sapiens hCG1757335 (RAP1BL), mRNA. /// Homo sapiens RAP1B, member of RAS oncogene family (RAP1B), transcript variant 1, mRNA. /// Homo sapiens RAP1B, member of RAS oncogene family (RAP1B), transcript variant 2, mRNA. /// Homo sapiens RAP1B, member of RAS oncogene family, mRNA (cDNA clone MGC:87966 IMAGE:6015817), complete cds. /// Ras-related protein Rap-1b gene:ENSG00000127314 /// Ras-relat…	NM_015646 // GO:0007165 // signal transduction // inferred from electronic annotation /// NM_015646 // GO:0007264 // small GTPase mediated signal transduction // inferred from electronic annotation /// NM_015646 // GO:0008283 // cell proliferation // inferred from electronic annotation /// NM_001010942 // GO:0007165 // signal transduction // inferred from electronic annotation /// NM_001010942 //…	NM_015646 // GO:0005622 // intracellular // inferred from direct assay /// NM_015646 // GO:0005737 // cytoplasm // inferred from electronic annotation /// NM_015646 // GO:0005829 // cytosol // inferred from electronic annotation /// NM_015646 // GO:0005886 // plasma membrane // not recorded /// NM_015646 // GO:0016020 // membrane // traceable author statement /// NM_001010942 // GO:0005622 // int…	NM_015646 // GO:0000166 // nucleotide binding // inferred from electronic annotation /// NM_015646 // GO:0003924 // GTPase activity // inferred from direct assay /// NM_015646 // GO:0005515 // protein binding // inferred from physical interaction /// NM_015646 // GO:0005525 // GTP binding // inferred from direct assay /// NM_015646 // GO:0019003 // GDP binding // inferred from direct assay /// NM…
7933149	RasGEF domain family, member 1A	RASGEF1A	6.80168	0.315192	0.0360159	6.99415	6.58704	7.20598	6.61252	6.34833	7.00749	6.58265	6.81221	6.60961	6.85803	7933149	RasGEF domain family, member 1A	RASGEF1A	10	7933150 /// 7933151 /// 7933152 /// 7933153 /// 7933154 /// 7933155 /// 7933156 /// 7933157 /// 7933158 /// 7933159 /// 7933160 /// 7933161 /// 7933162 /// 7933163	43689983	72426	NM_145313 /// AK095136 /// ENST00000374459 /// ENST00000361967 /// ENST00000395810 /// ENST00000395809 /// ENST00000374455	Homo sapiens RasGEF domain family, member 1A (RASGEF1A), mRNA. /// Homo sapiens cDNA FLJ37817 fis, clone BRSSN2003820. /// Isoform 2 of Ras-GEF domain-containing family member 1A gene:ENSG00000198915 /// Isoform 2 of Ras-GEF domain-containing family member 1A gene:ENSG00000198915 /// Isoform 1 of Ras-GEF domain-containing family member 1A gene:ENSG00000198915 /// Isoform 1 of Ras-GEF domain-conta…	NM_145313 // GO:0051056 // regulation of small GTPase mediated signal transduction // inferred from electronic annotation /// ENST00000395810 // GO:0051056 // regulation of small GTPase mediated signal transduction // inferred from electronic annotation /// ENST00000395809 // GO:0051056 // regulation of small GTPase mediated signal transduction // inferred from electronic annotation /// ENST00000…	NM_145313 // GO:0005622 // intracellular // inferred from electronic annotation /// ENST00000395810 // GO:0005622 // intracellular // inferred from electronic annotation /// ENST00000395809 // GO:0005622 // intracellular // inferred from electronic annotation /// ENST00000374459 // GO:0005622 // intracellular // inferred from electronic annotation /// AK095136 // GO:0005622 // intracellular // in…	NM_145313 // GO:0005085 // guanyl-nucleotide exchange factor activity // inferred from electronic annotation /// ENST00000395810 // GO:0005085 // guanyl-nucleotide exchange factor activity // inferred from electronic annotation /// ENST00000395809 // GO:0005085 // guanyl-nucleotide exchange factor activity // inferred from electronic annotation /// ENST00000374459 // GO:0005085 // guanyl-nucleoti…
8028004	lin-37 homolog (C. elegans)	LIN37	9.32163	0.360716	0.0360159	9.40588	9.18206	9.60529	9.224	8.76018	9.79202	9.2045	9.29492	8.99787	9.40773	8028004	lin-37 homolog (C. elegans)	LIN37	19	8028005 /// 8028006 /// 8028007 /// 8028008 /// 8028009 /// 8028010 /// 8028011 /// 8028012 /// 8028013 /// 8028014 /// 8028015	36239508	5912	NM_019104 /// AK293116 /// ENST00000301159	Homo sapiens lin-37 homolog (C. elegans) (LIN37), mRNA. /// Homo sapiens cDNA FLJ76594 complete cds, highly similar to Homo sapiens protein F25965, mRNA. /// Similar to Gamma-secretase subunit PEN-2 gene:ENSG00000188223	---	---	NM_019104 // GO:0005515 // protein binding // inferred from physical interaction /// AK293116 // GO:0005515 // protein binding // inferred from physical interaction /// ENST00000301159 // GO:0005515 // protein binding // inferred from physical interaction
7924868	tripartite motif-containing 11	TRIM11	7.9865	0.237843	0.0360159	8.09168	7.97099	8.20831	7.95028	7.87037	8.19844	7.80216	8.09353	7.96155	8.12028	7924868	tripartite motif-containing 11	TRIM11	1	7924869 /// 7924870 /// 7924871 /// 7924872 /// 7924873	228581373	13168	NM_145214 /// AF327056 /// ENST00000284551 /// ENST00000366699	Homo sapiens tripartite motif-containing 11 (TRIM11), mRNA. /// Homo sapiens BIA1 protein mRNA, complete cds. /// Isoform 1 of Tripartite motif-containing protein 11 gene:ENSG00000154370 /// Isoform 2 of Tripartite motif-containing protein 11 gene:ENSG00000154370	ENST00000284551 // GO:0019941 // modification-dependent protein catabolic process // inferred from electronic annotation /// ENST00000366699 // GO:0019941 // modification-dependent protein catabolic process // inferred from electronic annotation	NM_145214 // GO:0005622 // intracellular // inferred from electronic annotation /// NM_145214 // GO:0005634 // nucleus // inferred from electronic annotation /// NM_145214 // GO:0005737 // cytoplasm // inferred from electronic annotation /// ENST00000284551 // GO:0005622 // intracellular // inferred from electronic annotation /// ENST00000284551 // GO:0005634 // nucleus // inferred from electroni…	NM_145214 // GO:0005515 // protein binding // inferred from physical interaction /// NM_145214 // GO:0008270 // zinc ion binding // inferred from electronic annotation /// NM_145214 // GO:0016874 // ligase activity // inferred from electronic annotation /// NM_145214 // GO:0046872 // metal ion binding // inferred from electronic annotation /// ENST00000284551 // GO:0005515 // protein binding // i…
8157905	family with sequence similarity 125, member B	FAM125B	8.65323	0.301846	0.0360159	8.73811	8.46227	8.81733	8.64148	8.52205	8.95189	8.6344	8.69795	8.52402	8.83942	8157905	family with sequence similarity 125, member B	FAM125B	9	8157906 /// 8157907 /// 8157908 /// 8157909 /// 8157910 /// 8157911 /// 8157912 /// 8157913 /// 8157914 /// 8157915 /// 8157916 /// 8157917 /// 8157918 /// 8157919 /// 8157920 /// 8157921	129089122	180198	NM_033446 /// NM_001011703 /// AK000001 /// ENST00000361171 /// ENST00000436593 /// ENST00000402437	Homo sapiens family with sequence similarity 125, member B (FAM125B), transcript variant 1, mRNA. /// Homo sapiens family with sequence similarity 125, member B (FAM125B), transcript variant 2, mRNA. /// Homo sapiens mRNA for FLJ00001 protein, partial cds. /// Isoform 1 of Multivesicular body subunit 12B gene:ENSG00000196814 /// Isoform 2 of Multivesicular body subunit 12B gene:ENSG00000196814 //…	NM_033446 // GO:0015031 // protein transport // inferred from electronic annotation /// NM_001011703 // GO:0015031 // protein transport // inferred from electronic annotation /// ENST00000361171 // GO:0015031 // protein transport // inferred from electronic annotation /// ENST00000436593 // GO:0015031 // protein transport // inferred from electronic annotation /// AK000001 // GO:0015031 // protei…	NM_033446 // GO:0005768 // endosome // inferred from electronic annotation /// NM_033446 // GO:0016020 // membrane // inferred from electronic annotation /// NM_033446 // GO:0031902 // late endosome membrane // inferred from electronic annotation /// NM_001011703 // GO:0005768 // endosome // inferred from electronic annotation /// NM_001011703 // GO:0016020 // membrane // inferred from electronic…	---
7990417	secretory carrier membrane protein 2	SCAMP2	10.4388	0.3677	0.0360159	10.6067	10.237	10.9451	10.2846	10.1375	10.8782	10.3104	10.2797	10.128	10.4035	7990417	secretory carrier membrane protein 2	SCAMP2	15	7990418 /// 7990419 /// 7990420 /// 7990421 /// 7990422 /// 7990423 /// 7990424 /// 7990425 /// 7990426 /// 7990427 /// 7990428	75137196	28479	NM_005697 /// AK096794 /// ENST00000268099	Homo sapiens secretory carrier membrane protein 2 (SCAMP2), mRNA. /// Homo sapiens cDNA FLJ39475 fis, clone PROST2013121, highly similar to SECRETORY CARRIER-ASSOCIATED MEMBRANE PROTEIN 2. /// Secretory carrier-associated membrane protein 2 gene:ENSG00000140497	NM_005697 // GO:0006892 // post-Golgi vesicle-mediated transport // traceable author statement /// NM_005697 // GO:0015031 // protein transport // inferred from direct assay /// ENST00000268099 // GO:0006892 // post-Golgi vesicle-mediated transport // traceable author statement /// ENST00000268099 // GO:0015031 // protein transport // inferred from direct assay /// AK096794 // GO:0006892 // post-…	NM_005697 // GO:0005768 // endosome // inferred from electronic annotation /// NM_005697 // GO:0005794 // Golgi apparatus // inferred from direct assay /// NM_005697 // GO:0016020 // membrane // inferred from electronic annotation /// NM_005697 // GO:0016021 // integral to membrane // inferred from direct assay /// NM_005697 // GO:0032588 // trans-Golgi network membrane // inferred from direct as…	NM_005697 // GO:0005515 // protein binding // inferred from physical interaction /// ENST00000268099 // GO:0005515 // protein binding // inferred from physical interaction /// AK096794 // GO:0005515 // protein binding // inferred from physical interaction
8026821	microtubule-associated protein 1S	MAP1S	7.86131	0.372737	0.0360159	7.98666	7.76544	8.08179	7.59812	7.51455	8.17468	7.54284	7.70408	7.7719	7.92247	8026821	microtubule-associated protein 1S	MAP1S	19	8026822 /// 8026823 /// 8026824 /// 8026825 /// 8026826 /// 8026827 /// 8026828 /// 8026829	17830303	15021	NM_018174 /// BC113952 /// ENST00000324096	Homo sapiens microtubule-associated protein 1S (MAP1S), mRNA. /// Homo sapiens BPY2 interacting protein 1, mRNA (cDNA clone MGC:133087 IMAGE:40027183), complete cds. /// Microtubule-associated protein 1S gene:ENSG00000130479	NM_018174 // GO:0001578 // microtubule bundle formation // inferred from mutant phenotype /// NM_018174 // GO:0006915 // apoptosis // inferred from direct assay /// NM_018174 // GO:0007399 // nervous system development // inferred from sequence or structural similarity /// NM_018174 // GO:0007420 // brain development // inferred from sequence or structural similarity /// NM_018174 // GO:0047497 /…	NM_018174 // GO:0005634 // nucleus // inferred from direct assay /// NM_018174 // GO:0005737 // cytoplasm // inferred from electronic annotation /// NM_018174 // GO:0005819 // spindle // inferred from electronic annotation /// NM_018174 // GO:0005829 // cytosol // inferred from direct assay /// NM_018174 // GO:0005856 // cytoskeleton // inferred from electronic annotation /// NM_018174 // GO:0005…	NM_018174 // GO:0003677 // DNA binding // inferred from direct assay /// NM_018174 // GO:0004536 // deoxyribonuclease activity // inferred from direct assay /// NM_018174 // GO:0005515 // protein binding // inferred from physical interaction /// NM_018174 // GO:0008017 // microtubule binding // inferred from direct assay /// NM_018174 // GO:0008017 // microtubule binding // traceable author state…
8165486	transmembrane protein 203	TMEM203	7.84689	0.296364	0.0360159	8.07738	7.6849	8.21729	7.80611	7.74055	8.0223	7.72564	7.76441	7.49695	7.86174	8165486	transmembrane protein 203	TMEM203	9	8165487 /// 8165488 /// 8165489 /// 8165490 /// 8165491	140098534	1567	NM_053045 /// BC067786 /// ENST00000343666	Homo sapiens transmembrane protein 203 (TMEM203), mRNA. /// Homo sapiens transmembrane protein 203, mRNA (cDNA clone MGC:87188 IMAGE:5275460), complete cds. /// Transmembrane protein 203 gene:ENSG00000187713	---	NM_053045 // GO:0016020 // membrane // inferred from electronic annotation /// NM_053045 // GO:0016021 // integral to membrane // inferred from electronic annotation /// ENST00000343666 // GO:0016020 // membrane // inferred from electronic annotation /// ENST00000343666 // GO:0016021 // integral to membrane // inferred from electronic annotation /// BC067786 // GO:0016020 // membrane // inferred …	---
8026982	RAB3A, member RAS oncogene family /// MPV17 mitochondrial membrane protein-like 2	RAB3A /// MPV17L2	7.88788	0.300411	0.0360159	8.10104	7.99876	8.47958	7.58701	7.80903	8.07589	7.9802	7.99844	7.84305	7.74094	8026982	RAB3A, member RAS oncogene family /// MPV17 mitochondrial membrane protein-like 2	RAB3A /// MPV17L2	19	8026983 /// 8026984 /// 8026985 /// 8026986 /// 8026987 /// 8026988	18304040	3716	uc002nid.1 /// NM_002866 /// NM_032683 /// AK094091 /// BC011782 /// ENST00000247712 /// ENST00000417827 /// ENST00000445735 /// ENST00000222256	/// Homo sapiens RAB3A, member RAS oncogene family (RAB3A), mRNA. /// Homo sapiens MPV17 mitochondrial membrane protein-like 2 (MPV17L2), nuclear gene encoding mitochondrial protein, mRNA. /// Homo sapiens cDNA FLJ36772 fis, clone ADRGL2000064. /// Homo sapiens RAB3A, member RAS oncogene family, mRNA (cDNA clone MGC:19494 IMAGE:3939176), complete cds. /// Isoform 1 of Mpv17-like protein 2 gene:EN…	NM_002866 // GO:0003016 // respiratory system process // inferred from electronic annotation /// NM_002866 // GO:0007005 // mitochondrion organization // inferred from electronic annotation /// NM_002866 // GO:0007264 // small GTPase mediated signal transduction // inferred from electronic annotation /// NM_002866 // GO:0007269 // neurotransmitter secretion // traceable author statement /// NM_00…	NM_032683 // GO:0016020 // membrane // inferred from electronic annotation /// NM_032683 // GO:0016021 // integral to membrane // inferred from electronic annotation /// NM_002866 // GO:0005625 // soluble fraction // inferred from electronic annotation /// NM_002866 // GO:0005626 // insoluble fraction // inferred from electronic annotation /// NM_002866 // GO:0005886 // plasma membrane // inferre…	NM_002866 // GO:0000166 // nucleotide binding // inferred from electronic annotation /// NM_002866 // GO:0003924 // GTPase activity // inferred from mutant phenotype /// NM_002866 // GO:0005515 // protein binding // inferred from physical interaction /// NM_002866 // GO:0005515 // protein binding // inferred from sequence or structural similarity /// NM_002866 // GO:0005525 // GTP binding // infe…
8002266	hyaluronan synthase 3 /// CTF8, chromosome transmission fidelity factor 8 homolog (S. cerevisiae)	HAS3 /// CHTF8	8.80675	0.316904	0.0360159	8.98906	8.68929	9.25159	8.62572	8.74566	9.11102	8.48676	8.67653	8.70876	8.62154	8002266	hyaluronan synthase 3 /// CTF8, chromosome transmission fidelity factor 8 homolog (S. cerevisiae)	HAS3 /// CHTF8	16	8002267 /// 8002268 /// 8002269	69151913	14571	NM_138612 /// NM_001039690 /// NM_001040144 /// NM_001040146 /// AF525164 /// BC021853 /// ENST00000219322 /// ENST00000306585 /// ENST00000448552 /// ENST00000421300 /// ENST00000398233 /// ENST00000398235	Homo sapiens hyaluronan synthase 3 (HAS3), transcript variant 2, mRNA. /// Homo sapiens CTF8, chromosome transmission fidelity factor 8 homolog (S. cerevisiae) (CHTF8), transcript variant 1, mRNA. /// Homo sapiens CTF8, chromosome transmission fidelity factor 8 homolog (S. cerevisiae) (CHTF8), transcript variant 2, mRNA. /// Homo sapiens CTF8, chromosome transmission fidelity factor 8 homolog (S.…	NR_033227 // GO:0006260 // DNA replication // inferred from electronic annotation /// NR_033227 // GO:0007049 // cell cycle // inferred from electronic annotation /// NM_001039690 // GO:0006260 // DNA replication // inferred from electronic annotation /// NM_001039690 // GO:0007049 // cell cycle // inferred from electronic annotation /// NM_001040146 // GO:0006260 // DNA replication // inferred f…	NR_033227 // GO:0005634 // nucleus // inferred from electronic annotation /// NM_001039690 // GO:0005634 // nucleus // inferred from electronic annotation /// NM_001040146 // GO:0005634 // nucleus // inferred from electronic annotation /// NM_138612 // GO:0005887 // integral to plasma membrane // traceable author statement /// NM_138612 // GO:0016020 // membrane // inferred from electronic annota…	NR_033227 // GO:0003677 // DNA binding // inferred from electronic annotation /// NM_001039690 // GO:0003677 // DNA binding // inferred from electronic annotation /// NM_001040146 // GO:0003677 // DNA binding // inferred from electronic annotation /// NM_138612 // GO:0050501 // hyaluronan synthase activity // inferred from electronic annotation /// ENST00000421300 // GO:0003677 // DNA binding // …
8155422	COBW domain containing 3 /// COBW domain containing 5 /// COBW domain containing 6 /// similar to COBW domain containing 3 /// COBW domain containing 7 /// similar to COBW domain containing 1 /// COBW domain containing 2	CBWD3 /// CBWD5 /// CBWD6 /// LOC728877 /// CBWD7 /// LOC653510 /// CBWD2	8.97972	-0.513922	0.0360159	8.78307	9.12996	8.51647	9.35632	9.21482	8.39538	9.43757	9.28402	9.37416	8.80766	8155422	COBW domain containing 3 /// COBW domain containing 5 /// COBW domain containing 6 /// similar to COBW domain containing 3 /// COBW domain containing 7 /// similar to COBW domain containing 1 /// COBW domain containing 2	CBWD3 /// CBWD5 /// CBWD6 /// LOC728877 /// CBWD7 /// LOC653510 /// CBWD2	9	8155423 /// 8155424 /// 8155425 /// 8155426 /// 8155427 /// 8155428 /// 8155429 /// 8155430 /// 8155431 /// 8155432 /// 8155433 /// 8155434 /// 8155435 /// 8155436 /// 8155437 /// 8155438 /// 8155439	42669321	45591	uc003bny.1 /// uc004ack.1 /// uc004acl.1 /// uc004acm.1 /// uc004afj.1 /// uc004afw.1 /// uc004afy.1 /// uc004afz.1 /// uc004agk.1 /// uc004agl.1 /// CR601704 /// CR627025 /// CR933660 /// NM_201453 /// XM_001717050 /// XM_002347052 /// AF293368 /// AK097639 /// AK124867 /// AY344633 /// BC043420 /// BC069006 /// GENSCAN00000062318 /// GENSCAN00000051318 /// GENSCAN00000034893 /// ENST00000377391…	/// /// /// /// /// /// /// /// /// /// full-length cDNA clone CS0DI026YI13 of Placenta Cot 25-normalized of Homo sapiens (human). /// Homo sapiens mRNA; cDNA DKFZp686L07117 (from clone DKFZp686L07117). /// Homo sapiens mRNA; cDNA DKFZp781A23153 (from clone DKFZp781A23153). /// Homo sapiens COBW domain containing 3 (CBWD3), mRNA. /// PREDICTED: Homo sapiens COBW domain containing 7 (CBWD7), mRNA.…	---	---	BC043420 // GO:0000166 // nucleotide binding // inferred from electronic annotation /// BC043420 // GO:0005524 // ATP binding // inferred from electronic annotation /// AK097639 // GO:0000166 // nucleotide binding // inferred from electronic annotation /// AK097639 // GO:0005524 // ATP binding // inferred from electronic annotation /// ENST00000382405 // GO:0000166 // nucleotide binding // inferr…
8082688	DnaJ (Hsp40) homolog, subfamily C, member 13	DNAJC13	9.19239	-0.601104	0.0360159	8.90029	9.37924	8.27544	9.64619	9.71226	8.22068	9.55043	9.57187	9.54604	9.46647	8082688	DnaJ (Hsp40) homolog, subfamily C, member 13	DNAJC13	3	8082689 /// 8082690 /// 8082691 /// 8082692 /// 8082693 /// 8082694 /// 8082695 /// 8082696 /// 8082697 /// 8082698 /// 8082699 /// 8082700 /// 8082701 /// 8082702 /// 8082703 /// 8082704 /// 8082705 /// 8082706 /// 8082707 /// 8082708 /// 8082709 /// 8082710 /// 8082711 /// 8082712 /// 8082713 /// 8082714 /// 8082715 /// 8082716 /// 8082717 /// 8082718 /// 8082719 /// 8082720 /// 8082721 /// 808…	132136553	121323	NM_015268 /// AY779857 /// ENST00000260818 /// ENST00000439030	Homo sapiens DnaJ (Hsp40) homolog, subfamily C, member 13 (DNAJC13), mRNA. /// Homo sapiens DnaJ domain-containing protein RME-8 mRNA, complete cds. /// DnaJ homolog subfamily C member 13 gene:ENSG00000138246 /// cDNA FLJ25863 fis, clone CBR01847 gene:ENSG00000138246	---	---	NM_015268 // GO:0005488 // binding // inferred from electronic annotation /// NM_015268 // GO:0031072 // heat shock protein binding // inferred from electronic annotation /// ENST00000260818 // GO:0005488 // binding // inferred from electronic annotation /// ENST00000260818 // GO:0031072 // heat shock protein binding // inferred from electronic annotation /// AY779857 // GO:0005488 // binding // …
7903321	RNA terminal phosphate cyclase domain 1	RTCD1	8.86355	-0.324645	0.0360159	8.65028	8.98878	8.68677	9.14731	9.34196	8.56209	9.11355	8.99221	8.98991	8.81893	7903321	RNA terminal phosphate cyclase domain 1	RTCD1	1	7903322 /// 7903323 /// 7903324 /// 7903325 /// 7903326 /// 7903327 /// 7903328 /// 7903329 /// 7903330 /// 7903331 /// 7903332 /// 7903333	100731749	26576	NM_003729 /// NM_001130841 /// AK292366 /// ENST00000370128 /// ENST00000260563 /// ENST00000370126	Homo sapiens RNA terminal phosphate cyclase domain 1 (RTCD1), transcript variant 2, mRNA. /// Homo sapiens RNA terminal phosphate cyclase domain 1 (RTCD1), transcript variant 1, mRNA. /// Homo sapiens cDNA FLJ76936 complete cds, highly similar to Homo sapiens RNA terminal phosphate cyclase domain 1 (RTCD1), mRNA. /// Isoform 1 of RNA 3'-terminal phosphate cyclase gene:ENSG00000137996 /// Isoform …	NM_001130841 // GO:0006396 // RNA processing // inferred from electronic annotation /// NM_003729 // GO:0006396 // RNA processing // inferred from electronic annotation /// ENST00000370128 // GO:0006396 // RNA processing // inferred from electronic annotation /// ENST00000260563 // GO:0006396 // RNA processing // inferred from electronic annotation /// AK292366 // GO:0006396 // RNA processing // …	NM_001130841 // GO:0005634 // nucleus // inferred from electronic annotation /// NM_001130841 // GO:0005654 // nucleoplasm // inferred from electronic annotation /// NM_003729 // GO:0005634 // nucleus // inferred from electronic annotation /// NM_003729 // GO:0005654 // nucleoplasm // inferred from electronic annotation /// ENST00000370128 // GO:0005634 // nucleus // inferred from electronic anno…	NM_001130841 // GO:0000166 // nucleotide binding // inferred from electronic annotation /// NM_001130841 // GO:0003723 // RNA binding // traceable author statement /// NM_001130841 // GO:0003963 // RNA-3'-phosphate cyclase activity // inferred from electronic annotation /// NM_001130841 // GO:0005524 // ATP binding // inferred from electronic annotation /// NM_003729 // GO:0000166 // nucleotide b…
8006112	coiled-coil domain containing 55	CCDC55	7.96433	-0.709825	0.0360159	7.64106	8.44162	6.81693	8.39653	8.11317	7.13048	8.40729	8.58015	8.55934	8.07851	8006112	coiled-coil domain containing 55	CCDC55	17	8006113 /// 8006114 /// 8006115 /// 8006116 /// 8006117 /// 8006118	28443834	69657	NM_032141 /// BC040118 /// ENST00000247026 /// ENST00000394826	Homo sapiens coiled-coil domain containing 55 (CCDC55), transcript variant 1, mRNA. /// Homo sapiens coiled-coil domain containing 55, mRNA (cDNA clone MGC:48714 IMAGE:5176197), complete cds. /// Coiled-coil domain-containing protein 55 gene:ENSG00000126653 /// cDNA FLJ50801, highly similar to Coiled-coil domain-containing protein 55 gene:ENSG00000126653	---	NM_032141 // GO:0016607 // nuclear speck // inferred from direct assay /// ENST00000247026 // GO:0016607 // nuclear speck // inferred from direct assay /// BC040118 // GO:0016607 // nuclear speck // inferred from direct assay /// ENST00000394826 // GO:0016607 // nuclear speck // inferred from direct assay	---
7911331	---	---	9.34493	-0.42442	0.0360159	8.95755	9.43055	9.72534	9.47287	9.45616	9.12989	9.51919	9.06605	9.75639	8.50293	7911331	---	---	1	7911332	157784	103	ENST00000410397 /// ENST00000410427 /// ENST00000410293 /// ENST00000410382 /// ENST00000411324 /// ENST00000391148 /// ENST00000411257 /// ENST00000410601 /// ENST00000411293 /// ENST00000411276 /// ENST00000410860 /// ENST00000410691 /// ENST00000411249 /// ENST00000410467 /// ENST00000390855 /// ENST00000390928	ncrna:snRNA chromosome:GRCh37:19:223158:223261:-1 gene:ENSG00000222329 /// ncrna:snRNA chromosome:GRCh37:16:90211000:90211103:1 gene:ENSG00000222359 /// ncrna:snRNA chromosome:GRCh37:11:152999:153102:-1 gene:ENSG00000222225 /// ncrna:snRNA chromosome:GRCh37:10:38712553:38712656:1 gene:ENSG00000222314 /// ncrna:snRNA chromosome:GRCh37:9:141150045:141150148:1 gene:ENSG00000223256 /// ncrna:snRNA ch…	---	---	---
7924463	---	---	9.34493	-0.42442	0.0360159	8.95755	9.43055	9.72534	9.47287	9.45616	9.12989	9.51919	9.06605	9.75639	8.50293	7924463	---	---	1	7924464	222676974	103	ENST00000410397 /// ENST00000410427 /// ENST00000410293 /// ENST00000410382 /// ENST00000411324 /// ENST00000391148 /// ENST00000411257 /// ENST00000410601 /// ENST00000411293 /// ENST00000411276 /// ENST00000410860 /// ENST00000410691 /// ENST00000411249 /// ENST00000410467 /// ENST00000390855 /// ENST00000390928	ncrna:snRNA chromosome:GRCh37:19:223158:223261:-1 gene:ENSG00000222329 /// ncrna:snRNA chromosome:GRCh37:16:90211000:90211103:1 gene:ENSG00000222359 /// ncrna:snRNA chromosome:GRCh37:11:152999:153102:-1 gene:ENSG00000222225 /// ncrna:snRNA chromosome:GRCh37:10:38712553:38712656:1 gene:ENSG00000222314 /// ncrna:snRNA chromosome:GRCh37:9:141150045:141150148:1 gene:ENSG00000223256 /// ncrna:snRNA ch…	---	---	---
7927089	---	---	9.34493	-0.42442	0.0360159	8.95755	9.43055	9.72534	9.47287	9.45616	9.12989	9.51919	9.06605	9.75639	8.50293	7927089	---	---	10	7927090	38712553	103	ENST00000410397 /// ENST00000410427 /// ENST00000410293 /// ENST00000410382 /// ENST00000411324 /// ENST00000391148 /// ENST00000411257 /// ENST00000410601 /// ENST00000411293 /// ENST00000411276 /// ENST00000410860 /// ENST00000410691 /// ENST00000411249 /// ENST00000410467 /// ENST00000390855 /// ENST00000390928	ncrna:snRNA chromosome:GRCh37:19:223158:223261:-1 gene:ENSG00000222329 /// ncrna:snRNA chromosome:GRCh37:16:90211000:90211103:1 gene:ENSG00000222359 /// ncrna:snRNA chromosome:GRCh37:11:152999:153102:-1 gene:ENSG00000222225 /// ncrna:snRNA chromosome:GRCh37:10:38712553:38712656:1 gene:ENSG00000222314 /// ncrna:snRNA chromosome:GRCh37:9:141150045:141150148:1 gene:ENSG00000223256 /// ncrna:snRNA ch…	---	---	---
7945347	---	---	9.34493	-0.42442	0.0360159	8.95755	9.43055	9.72534	9.47287	9.45616	9.12989	9.51919	9.06605	9.75639	8.50293	7945347	---	---	11	7945348	152999	103	ENST00000410397 /// ENST00000410427 /// ENST00000410293 /// ENST00000410382 /// ENST00000411324 /// ENST00000391148 /// ENST00000411257 /// ENST00000410601 /// ENST00000411293 /// ENST00000411276 /// ENST00000410860 /// ENST00000410691 /// ENST00000411249 /// ENST00000410467 /// ENST00000390855 /// ENST00000390928	ncrna:snRNA chromosome:GRCh37:19:223158:223261:-1 gene:ENSG00000222329 /// ncrna:snRNA chromosome:GRCh37:16:90211000:90211103:1 gene:ENSG00000222359 /// ncrna:snRNA chromosome:GRCh37:11:152999:153102:-1 gene:ENSG00000222225 /// ncrna:snRNA chromosome:GRCh37:10:38712553:38712656:1 gene:ENSG00000222314 /// ncrna:snRNA chromosome:GRCh37:9:141150045:141150148:1 gene:ENSG00000223256 /// ncrna:snRNA ch…	---	---	---
7998115	---	---	9.34493	-0.42442	0.0360159	8.95755	9.43055	9.72534	9.47287	9.45616	9.12989	9.51919	9.06605	9.75639	8.50293	7998115	---	---	16	7998116	90211000	103	ENST00000410397 /// ENST00000410427 /// ENST00000410293 /// ENST00000410382 /// ENST00000411324 /// ENST00000391148 /// ENST00000411257 /// ENST00000410601 /// ENST00000411293 /// ENST00000411276 /// ENST00000410860 /// ENST00000410691 /// ENST00000411249 /// ENST00000410467 /// ENST00000390855 /// ENST00000390928	ncrna:snRNA chromosome:GRCh37:19:223158:223261:-1 gene:ENSG00000222329 /// ncrna:snRNA chromosome:GRCh37:16:90211000:90211103:1 gene:ENSG00000222359 /// ncrna:snRNA chromosome:GRCh37:11:152999:153102:-1 gene:ENSG00000222225 /// ncrna:snRNA chromosome:GRCh37:10:38712553:38712656:1 gene:ENSG00000222314 /// ncrna:snRNA chromosome:GRCh37:9:141150045:141150148:1 gene:ENSG00000223256 /// ncrna:snRNA ch…	---	---	---
8031997	---	---	9.34493	-0.42442	0.0360159	8.95755	9.43055	9.72534	9.47287	9.45616	9.12989	9.51919	9.06605	9.75639	8.50293	8031997	---	---	19	8031998	223158	103	ENST00000410397 /// ENST00000410427 /// ENST00000410293 /// ENST00000410382 /// ENST00000411324 /// ENST00000391148 /// ENST00000411257 /// ENST00000410601 /// ENST00000411293 /// ENST00000411276 /// ENST00000410860 /// ENST00000410691 /// ENST00000411249 /// ENST00000410467 /// ENST00000390855 /// ENST00000390928	ncrna:snRNA chromosome:GRCh37:19:223158:223261:-1 gene:ENSG00000222329 /// ncrna:snRNA chromosome:GRCh37:16:90211000:90211103:1 gene:ENSG00000222359 /// ncrna:snRNA chromosome:GRCh37:11:152999:153102:-1 gene:ENSG00000222225 /// ncrna:snRNA chromosome:GRCh37:10:38712553:38712656:1 gene:ENSG00000222314 /// ncrna:snRNA chromosome:GRCh37:9:141150045:141150148:1 gene:ENSG00000223256 /// ncrna:snRNA ch…	---	---	---
8102530	---	---	9.34493	-0.42442	0.0360159	8.95755	9.43055	9.72534	9.47287	9.45616	9.12989	9.51919	9.06605	9.75639	8.50293	8102530	---	---	4	8102531	120355160	103	ENST00000410397 /// ENST00000410427 /// ENST00000410293 /// ENST00000410382 /// ENST00000411324 /// ENST00000391148 /// ENST00000411257 /// ENST00000410601 /// ENST00000411293 /// ENST00000411276 /// ENST00000410860 /// ENST00000410691 /// ENST00000411249 /// ENST00000410467 /// ENST00000390855 /// ENST00000390928	ncrna:snRNA chromosome:GRCh37:19:223158:223261:-1 gene:ENSG00000222329 /// ncrna:snRNA chromosome:GRCh37:16:90211000:90211103:1 gene:ENSG00000222359 /// ncrna:snRNA chromosome:GRCh37:11:152999:153102:-1 gene:ENSG00000222225 /// ncrna:snRNA chromosome:GRCh37:10:38712553:38712656:1 gene:ENSG00000222314 /// ncrna:snRNA chromosome:GRCh37:9:141150045:141150148:1 gene:ENSG00000223256 /// ncrna:snRNA ch…	---	---	---
8137668	---	---	9.34493	-0.42442	0.0360159	8.95755	9.43055	9.72534	9.47287	9.45616	9.12989	9.51919	9.06605	9.75639	8.50293	8137668	---	---	16	8137669	90211000	103	ENST00000410397 /// ENST00000410427 /// ENST00000410293 /// ENST00000410382 /// ENST00000411324 /// ENST00000391148 /// ENST00000411257 /// ENST00000410601 /// ENST00000411293 /// ENST00000411276 /// ENST00000410860 /// ENST00000410691 /// ENST00000411249 /// ENST00000410467 /// ENST00000390855 /// ENST00000390928	ncrna:snRNA chromosome:GRCh37:19:223158:223261:-1 gene:ENSG00000222329 /// ncrna:snRNA chromosome:GRCh37:16:90211000:90211103:1 gene:ENSG00000222359 /// ncrna:snRNA chromosome:GRCh37:11:152999:153102:-1 gene:ENSG00000222225 /// ncrna:snRNA chromosome:GRCh37:10:38712553:38712656:1 gene:ENSG00000222314 /// ncrna:snRNA chromosome:GRCh37:9:141150045:141150148:1 gene:ENSG00000223256 /// ncrna:snRNA ch…	---	---	---
8178291	olfactory receptor, family 11, subfamily A, member 1	OR11A1	4.73349	0.258185	0.0360159	4.80815	4.64218	4.80282	4.37537	4.56886	5.08606	4.52968	4.78294	4.72631	4.52725	8178291	olfactory receptor, family 11, subfamily A, member 1	OR11A1	6	8178292	29393281	2228	uc003nmg.1 /// uc003qyu.1 /// uc003rqy.1 /// NM_013937 /// AJ459855 /// BC131608 /// GENSCAN00000063778 /// GENSCAN00000029659 /// GENSCAN00000023565 /// GENSCAN00000037692 /// GENSCAN00000046195 /// GENSCAN00000048286 /// GENSCAN00000008449 /// GENSCAN00000058132 /// ENST00000444884 /// ENST00000427264 /// ENST00000436310 /// ENST00000422864 /// ENST00000400715 /// ENST00000383645 /// ENST000004…	/// /// /// Homo sapiens olfactory receptor, family 11, subfamily A, member 1 (OR11A1), mRNA. /// Homo sapiens mRNA for olfactory receptor (6M1-18 gene), 5'UTR variant 2. /// Homo sapiens olfactory receptor, family 11, subfamily A, member 1, mRNA (cDNA clone MGC:149408 IMAGE:40114992), complete cds. /// cdna:Genscan chromosome:GRCh37:HSCHR6_MHC_COX:29391045:29391992:-1 /// cdna:Genscan chromosome…	NM_013937 // GO:0007165 // signal transduction // inferred from electronic annotation /// NM_013937 // GO:0007186 // G-protein coupled receptor protein signaling pathway // inferred from electronic annotation /// NM_013937 // GO:0007608 // sensory perception of smell // inferred from electronic annotation /// NM_013937 // GO:0050896 // response to stimulus // inferred from electronic annotation /…	NM_013937 // GO:0005886 // plasma membrane // inferred from electronic annotation /// NM_013937 // GO:0016021 // integral to membrane // inferred from electronic annotation /// ENST00000400715 // GO:0005886 // plasma membrane // inferred from electronic annotation /// ENST00000400715 // GO:0016021 // integral to membrane // inferred from electronic annotation /// ENST00000383645 // GO:0005886 // …	NM_013937 // GO:0004872 // receptor activity // inferred from electronic annotation /// NM_013937 // GO:0004984 // olfactory receptor activity // inferred from electronic annotation /// ENST00000400715 // GO:0004872 // receptor activity // inferred from electronic annotation /// ENST00000400715 // GO:0004984 // olfactory receptor activity // inferred from electronic annotation /// ENST00000383645…
8179591	olfactory receptor, family 11, subfamily A, member 1	OR11A1	4.73349	0.258185	0.0360159	4.80815	4.64218	4.80282	4.37537	4.56886	5.08606	4.52968	4.78294	4.72631	4.52725	8179591	olfactory receptor, family 11, subfamily A, member 1	OR11A1	6	8179592	29393281	2228	uc003nmg.1 /// uc003qyu.1 /// uc003rqy.1 /// NM_013937 /// AJ459855 /// BC131608 /// GENSCAN00000063778 /// GENSCAN00000029659 /// GENSCAN00000023565 /// GENSCAN00000037692 /// GENSCAN00000046195 /// GENSCAN00000048286 /// GENSCAN00000008449 /// GENSCAN00000058132 /// ENST00000444884 /// ENST00000427264 /// ENST00000436310 /// ENST00000422864 /// ENST00000400715 /// ENST00000383645 /// ENST000004…	/// /// /// Homo sapiens olfactory receptor, family 11, subfamily A, member 1 (OR11A1), mRNA. /// Homo sapiens mRNA for olfactory receptor (6M1-18 gene), 5'UTR variant 2. /// Homo sapiens olfactory receptor, family 11, subfamily A, member 1, mRNA (cDNA clone MGC:149408 IMAGE:40114992), complete cds. /// cdna:Genscan chromosome:GRCh37:HSCHR6_MHC_COX:29391045:29391992:-1 /// cdna:Genscan chromosome…	NM_013937 // GO:0007165 // signal transduction // inferred from electronic annotation /// NM_013937 // GO:0007186 // G-protein coupled receptor protein signaling pathway // inferred from electronic annotation /// NM_013937 // GO:0007608 // sensory perception of smell // inferred from electronic annotation /// NM_013937 // GO:0050896 // response to stimulus // inferred from electronic annotation /…	NM_013937 // GO:0005886 // plasma membrane // inferred from electronic annotation /// NM_013937 // GO:0016021 // integral to membrane // inferred from electronic annotation /// ENST00000400715 // GO:0005886 // plasma membrane // inferred from electronic annotation /// ENST00000400715 // GO:0016021 // integral to membrane // inferred from electronic annotation /// ENST00000383645 // GO:0005886 // …	NM_013937 // GO:0004872 // receptor activity // inferred from electronic annotation /// NM_013937 // GO:0004984 // olfactory receptor activity // inferred from electronic annotation /// ENST00000400715 // GO:0004872 // receptor activity // inferred from electronic annotation /// ENST00000400715 // GO:0004984 // olfactory receptor activity // inferred from electronic annotation /// ENST00000383645…
7912750	F-box protein 42	FBXO42	8.34801	0.29782	0.0360769	8.42499	8.29374	8.76382	8.33643	7.78193	8.52269	8.25309	8.5674	8.07258	8.43489	7912750	F-box protein 42	FBXO42	1	7912751 /// 7912752 /// 7912753 /// 7912754 /// 7912755 /// 7912756 /// 7912757 /// 7912758 /// 7912759 /// 7912760 /// 7912761	16573334	105617	uc001aye.1 /// uc001ayf.1 /// uc001ayg.1 /// uc001ayh.1 /// BC047296 /// CR615859 /// AK310671 /// NM_018994 /// AB037753 /// AL833207 /// BC043410 /// BC063864 /// GENSCAN00000005952 /// ENST00000375592 /// ENST00000444116 /// ENST00000456164	/// /// /// /// Homo sapiens F-box protein 42, mRNA (cDNA clone IMAGE:4428383), with apparent retained intron. /// full-length cDNA clone CS0DF007YK20 of Fetal brain of Homo sapiens (human). /// Homo sapiens cDNA, FLJ17713. /// Homo sapiens F-box protein 42 (FBXO42), mRNA. /// Homo sapiens mRNA for KIAA1332 protein, partial cds. /// Homo sapiens mRNA; cDNA DKFZp667K246 (from clone DKFZp667K246). …	ENST00000375592 // GO:0019941 // modification-dependent protein catabolic process // inferred from electronic annotation /// ENST00000444116 // GO:0019941 // modification-dependent protein catabolic process // inferred from electronic annotation /// ENST00000456164 // GO:0019941 // modification-dependent protein catabolic process // inferred from electronic annotation	---	NM_018994 // GO:0005515 // protein binding // inferred from electronic annotation /// BC043410 // GO:0005515 // protein binding // inferred from electronic annotation /// BC063864 // GO:0005515 // protein binding // inferred from electronic annotation /// AB037753 // GO:0005515 // protein binding // inferred from electronic annotation /// AL833207 // GO:0005515 // protein binding // inferred from…
8034108	Yip1 domain family, member 2	YIPF2	8.87319	0.284946	0.0360769	8.89964	8.7101	9.36984	8.6863	8.33628	9.03288	8.64155	8.60716	8.83028	8.99515	8034108	Yip1 domain family, member 2	YIPF2	19	8034109 /// 8034110 /// 8034111 /// 8034112 /// 8034113 /// 8034114 /// 8034115 /// 8034116 /// 8034117 /// 8034118 /// 8034119 /// 8034120 /// 8034121	11033433	5924	NM_024029 /// BC013014 /// ENST00000393508 /// ENST00000253031	Homo sapiens Yip1 domain family, member 2 (YIPF2), mRNA. /// Homo sapiens Yip1 domain family, member 2, mRNA (cDNA clone MGC:4456 IMAGE:2960233), complete cds. /// Protein YIPF2 gene:ENSG00000130733 /// Protein YIPF2 gene:ENSG00000130733	---	NM_024029 // GO:0016020 // membrane // inferred from electronic annotation /// NM_024029 // GO:0016021 // integral to membrane // inferred from electronic annotation /// NM_024029 // GO:0030133 // transport vesicle // inferred from direct assay /// ENST00000393508 // GO:0016020 // membrane // inferred from electronic annotation /// ENST00000393508 // GO:0016021 // integral to membrane // inferred…	---
8056102	CD302 molecule /// lymphocyte antigen 75	CD302 /// LY75	9.34085	-0.397214	0.0360769	9.09196	9.33022	8.8577	9.4862	10.4431	9.20462	9.48188	9.17065	9.62899	9.20151	8056102	CD302 molecule /// lymphocyte antigen 75	CD302 /// LY75	2	8056103 /// 8056104 /// 8056105 /// 8056106 /// 8056107 /// 8056108 /// 8056109 /// 8056110 /// 8056111 /// 8056112	160625364	29389	uc002uba.1 /// uc002ubb.1 /// NM_014880 /// AF499000 /// AK125081 /// AK126410 /// AK291279 /// AK304422 /// AY184222 /// AY314006 /// AY314007 /// BC020646 /// D14664 /// GENSCAN00000045360 /// ENST00000259053 /// ENST00000429078 /// ENST00000409803 /// ENST00000409827	/// /// Homo sapiens CD302 molecule (CD302), mRNA. /// Homo sapiens C-type lectin BIMLEC precursor, mRNA, complete cds. /// Homo sapiens cDNA FLJ43091 fis, clone COLON2002443. /// Homo sapiens cDNA FLJ44446 fis, clone UTERU2021380. /// Homo sapiens cDNA FLJ76293 complete cds, highly similar to Homo sapiens CD302 antigen (CD302), mRNA. /// Homo sapiens cDNA FLJ57445 complete cds, moderately simila…	---	NM_014880 // GO:0016020 // membrane // inferred from electronic annotation /// NM_014880 // GO:0016021 // integral to membrane // inferred from electronic annotation /// ENST00000259053 // GO:0016020 // membrane // inferred from electronic annotation /// ENST00000259053 // GO:0016021 // integral to membrane // inferred from electronic annotation /// AY314007 // GO:0016020 // membrane // inferred …	NM_014880 // GO:0005488 // binding // inferred from electronic annotation /// NM_014880 // GO:0005529 // sugar binding // inferred from electronic annotation /// ENST00000259053 // GO:0005488 // binding // inferred from electronic annotation /// ENST00000259053 // GO:0005529 // sugar binding // inferred from electronic annotation /// AY314007 // GO:0005488 // binding // inferred from electronic a…
8142897	---	---	2.53867	0.236374	0.036292	2.39803	2.41426	3.05729	2.40957	2.31094	2.68508	2.42711	2.78963	2.48987	2.28808	8142897	---	---	7	8142898	129601831	85	ENST00000384455	ncrna:misc_RNA chromosome:GRCh37:7:129601829:129601916:-1 gene:ENSG00000207184	---	---	---
8069711	ring finger protein 160	RNF160	8.82794	-0.480425	0.036292	8.51977	9.01525	8.00856	9.12677	8.89446	8.00487	9.05264	9.25211	9.01052	8.96683	8069711	ring finger protein 160	RNF160	21	8069712 /// 8069713 /// 8069714 /// 8069715 /// 8069716 /// 8069717 /// 8069718 /// 8069719 /// 8069720 /// 8069721 /// 8069722 /// 8069723 /// 8069724 /// 8069725 /// 8069726 /// 8069727 /// 8069728 /// 8069729 /// 8069730 /// 8069731 /// 8069732 /// 8069733 /// 8069734 /// 8069735 /// 8069736 /// 8069737 /// 8069738 /// 8069739 /// 8069740 /// 8069741 /// 8069742 /// 8069743	30300466	64762	NM_015565 /// BC150284 /// ENST00000389194 /// ENST00000361371 /// ENST00000446611 /// ENST00000389195 /// ENST00000452100	Homo sapiens ring finger protein 160 (RNF160), mRNA. /// Homo sapiens ring finger protein 160, mRNA (cDNA clone MGC:166904 IMAGE:8860138), complete cds. /// zinc finger protein 294 gene:ENSG00000198862 /// zinc finger protein 294 gene:ENSG00000198862 /// 54 kDa protein gene:ENSG00000198862 /// 91 kDa protein gene:ENSG00000198862 /// RNF160 protein (Fragment) gene:ENSG00000198862	---	---	NM_015565 // GO:0005515 // protein binding // inferred from electronic annotation /// NM_015565 // GO:0008270 // zinc ion binding // inferred from electronic annotation /// NM_015565 // GO:0046872 // metal ion binding // inferred from electronic annotation /// ENST00000389194 // GO:0005515 // protein binding // inferred from electronic annotation /// ENST00000389194 // GO:0008270 // zinc ion bind…
8089314	intraflagellar transport 57 homolog (Chlamydomonas)	IFT57	6.8008	-0.235679	0.0364695	6.75146	6.93571	6.66758	7.25098	7.40652	6.14192	6.97601	6.77423	6.67514	6.74165	8089314	intraflagellar transport 57 homolog (Chlamydomonas)	IFT57	3	8089315 /// 8089316 /// 8089317 /// 8089318 /// 8089319 /// 8089320 /// 8089321 /// 8089322 /// 8089323 /// 8089324 /// 8089325 /// 8089326 /// 8089327 /// 8089328	107879659	61607	NM_018010 /// AF139576 /// ENST00000264538 /// ENST00000457963	Homo sapiens intraflagellar transport 57 homolog (Chlamydomonas) (IFT57), mRNA. /// Homo sapiens MHS4R2 (MHS4R2) mRNA, complete cds. /// Intraflagellar transport protein 57 homolog gene:ENSG00000114446 /// cDNA FLJ52245, highly similar to Homo sapiens estrogen-related receptor beta like 1 (ESRRBL1), mRNA gene:ENSG00000114446	NM_018010 // GO:0006915 // apoptosis // inferred from direct assay /// NM_018010 // GO:0006919 // activation of caspase activity // inferred from direct assay /// NM_018010 // GO:0042981 // regulation of apoptosis // inferred from direct assay /// NM_018010 // GO:0045449 // regulation of transcription // inferred from electronic annotation /// ENST00000264538 // GO:0006919 // activation of caspas…	NM_018010 // GO:0005737 // cytoplasm // inferred from electronic annotation /// NM_018010 // GO:0005856 // cytoskeleton // inferred from electronic annotation /// NM_018010 // GO:0005929 // cilium // inferred from electronic annotation /// NM_018010 // GO:0005932 // microtubule basal body // inferred from sequence or structural similarity /// ENST00000264538 // GO:0005794 // Golgi apparatus // in…	NM_018010 // GO:0003677 // DNA binding // inferred from electronic annotation /// NM_018010 // GO:0005515 // protein binding // inferred from direct assay /// NM_018010 // GO:0005515 // protein binding // inferred from physical interaction /// ENST00000264538 // GO:0003677 // DNA binding // inferred from electronic annotation /// ENST00000264538 // GO:0005515 // protein binding // inferred from p…
7975926	KIAA1737	KIAA1737	8.15218	0.209204	0.0366157	8.2064	8.1174	8.29212	8.13301	7.97714	8.2823	8.02187	8.23382	7.96647	8.1525	7975926	KIAA1737	KIAA1737	14	7975927 /// 7975928 /// 7975929 /// 7975930 /// 7975931	77564578	19052	NM_033426 /// BC037300 /// ENST00000361786	Homo sapiens KIAA1737 (KIAA1737), mRNA. /// Homo sapiens KIAA1737, mRNA (cDNA clone MGC:33650 IMAGE:4827858), complete cds. /// Uncharacterized protein KIAA1737 gene:ENSG00000198894	---	---	---
7940679	tetratricopeptide repeat domain 9C	TTC9C	7.72544	0.233805	0.0366157	7.8778	7.61544	8.18175	7.5942	7.66141	7.96019	7.68758	7.78381	7.61222	7.60626	7940679	tetratricopeptide repeat domain 9C	TTC9C	11	7940680 /// 7940681 /// 7940682 /// 7940683 /// 7940684 /// 7940685 /// 7940686 /// 7940687	62495584	10524	NM_173810 /// BC032123 /// ENST00000294161 /// ENST00000316461	Homo sapiens tetratricopeptide repeat domain 9C (TTC9C), mRNA. /// Homo sapiens tetratricopeptide repeat domain 9C, mRNA (cDNA clone MGC:29649 IMAGE:4853202), complete cds. /// Tetratricopeptide repeat protein 9C gene:ENSG00000162222 /// Tetratricopeptide repeat protein 9C gene:ENSG00000162222	NM_173810 // GO:0006457 // protein folding // inferred from electronic annotation /// ENST00000316461 // GO:0006457 // protein folding // inferred from electronic annotation /// BC032123 // GO:0006457 // protein folding // inferred from electronic annotation /// ENST00000294161 // GO:0006457 // protein folding // inferred from electronic annotation	---	NM_173810 // GO:0005488 // binding // inferred from electronic annotation /// ENST00000316461 // GO:0005488 // binding // inferred from electronic annotation /// BC032123 // GO:0005488 // binding // inferred from electronic annotation /// ENST00000294161 // GO:0005488 // binding // inferred from electronic annotation
7997048	DEAD (Asp-Glu-Ala-As) box polypeptide 19B	DDX19B	7.93757	-0.3108	0.0366157	7.6601	8.09534	7.69621	8.19935	8.24956	7.87941	8.21205	7.67836	8.08777	7.82267	7997048	DEAD (Asp-Glu-Ala-As) box polypeptide 19B	DDX19B	16	7997049 /// 7997050 /// 7997051 /// 7997052 /// 7997053 /// 7997054 /// 7997055 /// 7997056 /// 7997057 /// 7997058	70323670	44061	NM_007242 /// NM_001014449 /// NM_001014451 /// BC003626 /// ENST00000451014 /// ENST00000288071 /// ENST00000355992 /// ENST00000393657 /// ENST00000417604	Homo sapiens DEAD (Asp-Glu-Ala-As) box polypeptide 19B (DDX19B), transcript variant 1, mRNA. /// Homo sapiens DEAD (Asp-Glu-Ala-As) box polypeptide 19B (DDX19B), transcript variant 3, mRNA. /// Homo sapiens DEAD (Asp-Glu-Ala-As) box polypeptide 19B (DDX19B), transcript variant 2, mRNA. /// Homo sapiens DEAD (Asp-Glu-Ala-As) box polypeptide 19B, mRNA (cDNA clone MGC:2430 IMAGE:3030038), complete c…	NM_007242 // GO:0006406 // mRNA export from nucleus // traceable author statement /// NM_007242 // GO:0006917 // induction of apoptosis // inferred from electronic annotation /// NM_007242 // GO:0010043 // response to zinc ion // inferred from electronic annotation /// NM_007242 // GO:0015031 // protein transport // inferred from electronic annotation /// NM_007242 // GO:0055085 // transmembrane …	NM_007242 // GO:0005634 // nucleus // inferred from electronic annotation /// NM_007242 // GO:0005643 // nuclear pore // inferred from electronic annotation /// NM_007242 // GO:0005737 // cytoplasm // inferred from electronic annotation /// NM_007242 // GO:0016020 // membrane // inferred from electronic annotation /// NM_007242 // GO:0031965 // nuclear membrane // inferred from electronic annotat…	NM_007242 // GO:0000166 // nucleotide binding // inferred from electronic annotation /// NM_007242 // GO:0003723 // RNA binding // inferred from electronic annotation /// NM_007242 // GO:0004386 // helicase activity // inferred from electronic annotation /// NM_007242 // GO:0005515 // protein binding // inferred from physical interaction /// NM_007242 // GO:0005524 // ATP binding // inferred from…
8001327	---	---	3.6025	0.239874	0.0368202	3.21522	3.23085	3.38206	3.30285	3.14399	3.13198	3.1298	3.56411	3.09403	3.46824	8001327	---	---	16	8001328	48765615	93	ENST00000410238	ncrna:snRNA chromosome:GRCh37:16:48765615:48765712:-1 gene:ENSG00000222170	---	---	---
7991070	hepatoma-derived growth factor, related protein 3	HDGFRP3	7.355	-0.389193	0.0368202	7.52845	7.34701	6.80104	7.35038	8.17342	6.89083	7.30499	7.21191	7.53672	6.81639	7991070	hepatoma-derived growth factor, related protein 3	HDGFRP3	15	7991071 /// 7991072 /// 7991073 /// 7991074 /// 7991075 /// 7991076 /// 7991077 /// 7991078 /// 7991079	83806821	69949	NM_016073 /// BC040554 /// ENST00000299633	Homo sapiens hepatoma-derived growth factor, related protein 3 (HDGFRP3), mRNA. /// Homo sapiens hepatoma-derived growth factor, related protein 3, mRNA (cDNA clone IMAGE:5303793). /// Hepatoma-derived growth factor-related protein 3 gene:ENSG00000166503	NM_016073 // GO:0008283 // cell proliferation // non-traceable author statement /// ENST00000299633 // GO:0008283 // cell proliferation // non-traceable author statement /// BC040554 // GO:0008283 // cell proliferation // non-traceable author statement	NM_016073 // GO:0005634 // nucleus // inferred from direct assay /// NM_016073 // GO:0005737 // cytoplasm // inferred from electronic annotation /// ENST00000299633 // GO:0005634 // nucleus // inferred from direct assay /// ENST00000299633 // GO:0005737 // cytoplasm // inferred from electronic annotation /// BC040554 // GO:0005634 // nucleus // inferred from direct assay /// BC040554 // GO:000573…	NM_016073 // GO:0008083 // growth factor activity // inferred from electronic annotation /// ENST00000299633 // GO:0008083 // growth factor activity // inferred from electronic annotation /// BC040554 // GO:0008083 // growth factor activity // inferred from electronic annotation
7940840	OTU domain, ubiquitin aldehyde binding 1	OTUB1	10.4239	0.333367	0.0368304	10.7158	10.3142	10.9169	10.4264	10.3023	10.647	10.331	10.3684	10.2652	10.3439	7940840	OTU domain, ubiquitin aldehyde binding 1	OTUB1	11	7940841 /// 7940842 /// 7940843 /// 7940844 /// 7940845 /// 7940846 /// 7940847 /// 7940848 /// 7940849 /// 7940850	63753325	12567	NM_017670 /// NR_003089 /// AK298287 /// ENST00000301453 /// ENST00000422031 /// ENST00000428192	Homo sapiens OTU domain, ubiquitin aldehyde binding 1 (OTUB1), transcript variant 1, mRNA. /// Homo sapiens OTU domain, ubiquitin aldehyde binding 1 (OTUB1), transcript variant 2, transcribed RNA. /// Homo sapiens cDNA FLJ56307 complete cds, highly similar to Ubiquitin thioesterase protein OTUB1 (EC 3.4.-.-). /// Isoform 1 of Ubiquitin thioesterase OTUB1 gene:ENSG00000167770 /// cDNA FLJ56307, hi…	NM_017670 // GO:0006955 // immune response // inferred from electronic annotation /// NM_017670 // GO:0071108 // protein K48-linked deubiquitination // inferred from direct assay /// NR_003089 // GO:0006955 // immune response // inferred from electronic annotation /// NR_003089 // GO:0071108 // protein K48-linked deubiquitination // inferred from direct assay /// ENST00000301453 // GO:0006955 // …	NM_017670 // GO:0005737 // cytoplasm // inferred from electronic annotation /// NR_003089 // GO:0005737 // cytoplasm // inferred from electronic annotation /// AK298287 // GO:0005737 // cytoplasm // inferred from electronic annotation	NM_017670 // GO:0004843 // ubiquitin-specific protease activity // inferred from direct assay /// NM_017670 // GO:0005515 // protein binding // inferred from physical interaction /// NM_017670 // GO:0008233 // peptidase activity // inferred from electronic annotation /// NM_017670 // GO:0008234 // cysteine-type peptidase activity // inferred from electronic annotation /// NM_017670 // GO:0019784 …
7941148	transmembrane 7 superfamily member 2	TM7SF2	7.4336	0.282747	0.0368622	7.38372	7.19396	7.67839	7.39336	7.00132	7.53575	7.27903	7.45081	7.20159	7.44109	7941148	transmembrane 7 superfamily member 2	TM7SF2	11	7941149 /// 7941150 /// 7941151 /// 7941152 /// 7941153 /// 7941154 /// 7941155 /// 7941156 /// 7941157 /// 7941158 /// 7941159 /// 7941160 /// 7941161 /// 7941162 /// 7941163	64879356	4472	NM_003273 /// AF023676 /// ENST00000279263 /// ENST00000345348	Homo sapiens transmembrane 7 superfamily member 2 (TM7SF2), mRNA. /// Homo sapiens lamin B receptor homolog TM7SF2 (TM7SF2) mRNA, complete cds. /// Isoform 1 of Delta(14)-sterol reductase gene:ENSG00000149809 /// Isoform 2 of Delta(14)-sterol reductase gene:ENSG00000149809	NM_003273 // GO:0006695 // cholesterol biosynthetic process // inferred from electronic annotation /// NM_003273 // GO:0055114 // oxidation reduction // inferred from electronic annotation /// ENST00000279263 // GO:0006695 // cholesterol biosynthetic process // inferred from electronic annotation /// ENST00000279263 // GO:0055114 // oxidation reduction // inferred from electronic annotation /// A…	NM_003273 // GO:0005783 // endoplasmic reticulum // inferred from electronic annotation /// NM_003273 // GO:0005789 // endoplasmic reticulum membrane // not recorded /// NM_003273 // GO:0005887 // integral to plasma membrane // traceable author statement /// NM_003273 // GO:0016020 // membrane // inferred from electronic annotation /// ENST00000279263 // GO:0005783 // endoplasmic reticulum // tra…	NM_003273 // GO:0016491 // oxidoreductase activity // inferred from electronic annotation /// NM_003273 // GO:0050613 // delta14-sterol reductase activity // not recorded /// ENST00000279263 // GO:0016491 // oxidoreductase activity // inferred from electronic annotation /// ENST00000279263 // GO:0050613 // delta14-sterol reductase activity // not recorded /// ENST00000279263 // GO:0050613 // delt…
8104856	sperm flagellar 2	SPEF2	5.36003	-0.385936	0.0368622	5.13579	5.64172	5.07963	5.402	5.55515	4.95622	5.60885	5.55409	6.25715	5.10091	8104856	sperm flagellar 2	SPEF2	5	8104857 /// 8104858 /// 8104859 /// 8104860 /// 8104861 /// 8104862 /// 8104863 /// 8104864 /// 8104865 /// 8104866 /// 8104867 /// 8104868 /// 8104869 /// 8104870 /// 8104871 /// 8104872 /// 8104873 /// 8104874 /// 8104875 /// 8104876 /// 8104877 /// 8104878 /// 8104879 /// 8104880 /// 8104881 /// 8104882 /// 8104883 /// 8104884 /// 8104885 /// 8104886 /// 8104887 /// 8104888 /// 8104889 /// 810…	35617989	196724	NM_024867 /// NM_144722 /// AB051557 /// ENST00000356031 /// ENST00000440995 /// ENST00000282469 /// ENST00000303129	Homo sapiens sperm flagellar 2 (SPEF2), transcript variant 1, mRNA. /// Homo sapiens sperm flagellar 2 (SPEF2), transcript variant 2, mRNA. /// Homo sapiens mRNA for KIAA1770 protein, partial cds. /// Isoform 1 of Sperm flagellar protein 2 gene:ENSG00000152582 /// Isoform 2 of Sperm flagellar protein 2 gene:ENSG00000152582 /// Isoform 3 of Sperm flagellar protein 2 gene:ENSG00000152582 /// Isofor…	NM_024867 // GO:0006139 // nucleobase, nucleoside, nucleotide and nucleic acid metabolic process // inferred from electronic annotation /// NM_144722 // GO:0006139 // nucleobase, nucleoside, nucleotide and nucleic acid metabolic process // inferred from electronic annotation /// AB051557 // GO:0006139 // nucleobase, nucleoside, nucleotide and nucleic acid metabolic process // inferred from electr…	---	NM_024867 // GO:0005524 // ATP binding // inferred from electronic annotation /// NM_024867 // GO:0019205 // nucleobase, nucleoside, nucleotide kinase activity // inferred from electronic annotation /// NM_024867 // GO:0046983 // protein dimerization activity // inferred from electronic annotation /// NM_144722 // GO:0005524 // ATP binding // inferred from electronic annotation /// NM_144722 // G…
8076533	protein kinase C and casein kinase substrate in neurons 2	PACSIN2	9.17755	0.259506	0.0368622	9.35656	9.00563	9.25083	9.07169	8.83485	9.3362	8.90635	8.97144	9.11094	9.41493	8076533	protein kinase C and casein kinase substrate in neurons 2	PACSIN2	22	8076534 /// 8076535 /// 8076536 /// 8076537 /// 8076538 /// 8076539 /// 8076540 /// 8076541 /// 8076542 /// 8076543 /// 8076544 /// 8076545 /// 8076546	43265777	145374	NM_007229 /// BC008037 /// ENST00000263246 /// ENST00000337959 /// ENST00000407585 /// ENST00000403744 /// ENST00000402229 /// ENST00000436831 /// ENST00000453643 /// ENST00000422336 /// ENST00000418133 /// ENST00000445706 /// ENST00000453079	Homo sapiens protein kinase C and casein kinase substrate in neurons 2 (PACSIN2), mRNA. /// Homo sapiens protein kinase C and casein kinase substrate in neurons 2, mRNA (cDNA clone MGC:1214 IMAGE:2967052), complete cds. /// cdna:known chromosome:GRCh37:22:43265777:43411151:-1 gene:ENSG00000100266 /// cdna:known chromosome:GRCh37:22:43265777:43411151:-1 gene:ENSG00000100266 /// cdna:known chromoso…	NM_007229 // GO:0030036 // actin cytoskeleton organization // traceable author statement /// NM_007229 // GO:0045806 // negative regulation of endocytosis // inferred from electronic annotation /// BC008037 // GO:0030036 // actin cytoskeleton organization // traceable author statement /// BC008037 // GO:0045806 // negative regulation of endocytosis // inferred from electronic annotation	NM_007229 // GO:0005737 // cytoplasm // inferred from electronic annotation /// NM_007229 // GO:0005829 // cytosol // inferred from electronic annotation /// NM_007229 // GO:0016023 // cytoplasmic membrane-bounded vesicle // inferred from electronic annotation /// BC008037 // GO:0005737 // cytoplasm // inferred from electronic annotation /// BC008037 // GO:0005829 // cytosol // inferred from elec…	NM_007229 // GO:0005215 // transporter activity // traceable author statement /// NM_007229 // GO:0008092 // cytoskeletal protein binding // inferred from electronic annotation /// BC008037 // GO:0005215 // transporter activity // traceable author statement /// BC008037 // GO:0008092 // cytoskeletal protein binding // inferred from electronic annotation
[truncated: 26,297 more rows]
